# Supplementary material for: Integration of single-cell and bulk RNA-seq via machine learning to reveal ferroptosis- and lipid metabolism-driven immune landscape heterogeneity and predict immunotherapy response in colon cancer
Source: Front Immunol. 2025 Dec 5;16:1699079. doi: 10.3389/fimmu.2025.1699079 (PMC12714941; doi:10.3389/fimmu.2025.1699079)
Supplement: Supplementary file 16 [file Table1.xlsx]

## Sheet: Sheet1
rowname	baseMean	log2FoldChange	lfcSE	stat	pvalue	padj	change
TP73-AS1	938.805	-3.56138	0.085772	-41.5215	0	0	DOWN
SLC25A34	234.159	-3.5069	0.0910467	-38.5176	0	0	DOWN
MST1L	757.095	-4.53242	0.112752	-40.198	0	0	DOWN
HTR1D	160.944	5.92916	0.120157	49.3452	0	0	UP
GRHL3	85.4292	5.03737	0.105393	47.796	0	0	UP
AUNIP	111.666	3.01919	0.061268	49.2784	0	0	UP
TENT5B	899.539	-4.7596	0.124406	-38.2587	0	0	DOWN
GJB4	87.5488	5.75112	0.136558	42.1149	0	0	UP
GRIK3	562.771	-5.16021	0.120943	-42.6665	0	0	DOWN
CYP4B1	406.768	-5.92064	0.146998	-40.2769	0	0	DOWN
TACSTD2	815.388	4.93661	0.124541	39.6384	0	0	UP
FOXD3	83.5263	-5.69077	0.149077	-38.1734	0	0	DOWN
EPHX4	136.325	4.24596	0.0903007	47.0202	0	0	UP
COL11A1	893.047	4.9989	0.123666	40.4227	0	0	UP
GSTM2	2705.33	-4.67422	0.0864455	-54.0712	0	0	DOWN
LINC01160	86.9353	-5.12479	0.127136	-40.3096	0	0	DOWN
TDRD10	73.5343	-4.0643	0.0877331	-46.3257	0	0	DOWN
MEX3A	350.023	3.30675	0.078004	42.392	0	0	UP
ATP1A2	2612.83	-5.93438	0.153306	-38.7094	0	0	DOWN
MPZ	389.005	-4.06341	0.0956347	-42.4889	0	0	DOWN
RXRG	75.5097	-5.11156	0.119534	-42.7623	0	0	DOWN
DUSP27	762.956	8.39683	0.206484	40.6657	0	0	UP
LMOD1	17169.1	-4.83904	0.128767	-37.5797	0	0	DOWN
LEMD1	50.1382	6.39057	0.152246	41.9753	0	0	UP
BLACAT1	111.516	4.9054	0.107252	45.7372	0	0	UP
FAM72A	141.775	2.76049	0.0680663	40.5559	0	0	UP
PACC1	256.7	1.87921	0.0445056	42.2241	0	0	UP
ACTA1	130.984	-6.25424	0.14961	-41.8035	0	0	DOWN
VSNL1	565.792	4.34544	0.106795	40.6896	0	0	UP
FAM166C	92.1377	3.85229	0.0923917	41.6952	0	0	UP
CGREF1	530.245	4.28396	0.0812986	52.6941	0	0	UP
WDR43	1820.82	1.73701	0.0455042	38.1726	0	0	UP
OTX1	53.2988	5.86339	0.116085	50.5096	0	0	UP
MEIS1	2894.68	-4.16888	0.106583	-39.1139	0	0	DOWN
EVA1A	169.723	4.26565	0.0999264	42.6879	0	0	UP
MAL	417.918	-5.63841	0.116398	-48.4407	0	0	DOWN
AFF3	449.07	-3.99061	0.10406	-38.3491	0	0	DOWN
POLR1B	1021.67	1.68223	0.0436044	38.5794	0	0	UP
AC010976.2	435.551	-5.72306	0.124999	-45.7847	0	0	DOWN
LIMS2	8513.49	-4.56212	0.111633	-40.8669	0	0	DOWN
GPR17	420.593	-5.68063	0.136321	-41.671	0	0	DOWN
FIGN	233.314	-3.94643	0.10229	-38.5809	0	0	DOWN
SCN7A	1995.52	-6.21817	0.158284	-39.2849	0	0	DOWN
OLA1	3221.34	1.85028	0.0461808	40.066	0	0	UP
TMEFF2	27.9734	-4.51557	0.116819	-38.6543	0	0	DOWN
SLC39A10	866.611	1.80968	0.0470285	38.4806	0	0	UP
DIRC3	51.4961	-4.37789	0.109793	-39.874	0	0	DOWN
PLCD4	744.571	-4.19193	0.0998127	-41.998	0	0	DOWN
SPEG	8477	-6.10621	0.139152	-43.8814	0	0	DOWN
CHPF	3540.55	2.05458	0.05426	37.8655	0	0	UP
CHL1-AS2	19.4191	-5.14651	0.133546	-38.5374	0	0	DOWN
CAND2	288.03	-3.57729	0.0911107	-39.2632	0	0	DOWN
SH3BP5-AS1	805.823	-2.97174	0.0786234	-37.7971	0	0	DOWN
CCDC13	44.3326	-2.8435	0.068872	-41.2868	0	0	DOWN
PTH1R	172.189	-4.25596	0.0999573	-42.5778	0	0	DOWN
AC006254.1	201.658	-3.68873	0.0912008	-40.4463	0	0	DOWN
SPATA12	20.5469	3.67553	0.088474	41.5436	0	0	UP
FAM107A	1399.71	-4.49697	0.0972234	-46.254	0	0	DOWN
ADAMTS9-AS2	115.248	-4.7937	0.119331	-40.1713	0	0	DOWN
CIP2A	306.102	2.27968	0.056955	40.026	0	0	UP
IGSF11	101.365	-5.211	0.136911	-38.0613	0	0	DOWN
POPDC2	1699.24	-4.95585	0.128687	-38.511	0	0	DOWN
ADCY5	2204.09	-4.42453	0.109214	-40.5125	0	0	DOWN
RUVBL1	1673.97	1.75577	0.042087	41.7176	0	0	UP
KIAA1257	84.1685	3.751	0.0791911	47.3665	0	0	UP
ECT2	1917.61	3.08677	0.0704703	43.8024	0	0	UP
CLDN1	1887.49	5.94239	0.0894753	66.4138	0	0	UP
AC104825.1	257.573	-3.23561	0.0824863	-39.226	0	0	DOWN
AC005674.2	402.964	-3.5949	0.0860981	-41.7535	0	0	DOWN
FGFBP2	91.0735	-4.5523	0.121245	-37.5461	0	0	DOWN
PPAT	670.922	2.20022	0.0430233	51.1403	0	0	UP
PAICS	4863.46	2.26272	0.056935	39.7422	0	0	UP
ENOPH1	1325.42	1.5156	0.0403569	37.555	0	0	UP
AP002026.1	169.277	-3.4512	0.0773446	-44.6211	0	0	DOWN
HAND2	2547.33	-5.62034	0.143711	-39.1086	0	0	DOWN
HAND2-AS1	2545.61	-7.05022	0.150432	-46.8664	0	0	DOWN
STOX2	189.323	-3.32179	0.0864161	-38.4395	0	0	DOWN
CEP72	225.862	2.27943	0.0525257	43.3965	0	0	UP
TRIP13	512.659	3.5045	0.0866105	40.4627	0	0	UP
GDNF-AS1	78.5414	-5.54061	0.145854	-37.9873	0	0	DOWN
LIFR	1173.26	-4.0564	0.096691	-41.9522	0	0	DOWN
ESM1	143.267	5.67627	0.108883	52.1318	0	0	UP
CENPH	331.17	2.43002	0.0596934	40.7084	0	0	UP
ENC1	3528.11	2.92972	0.0740507	39.5637	0	0	UP
CMYA5	306.682	-4.05078	0.102475	-39.5297	0	0	DOWN
AC093535.2	138.567	-3.1518	0.0761928	-41.3661	0	0	DOWN
SLC12A2	10871.4	2.84109	0.0745896	38.0897	0	0	UP
MYOT	179.342	-5.76427	0.141418	-40.7604	0	0	DOWN
NRG2	69.8134	-4.59975	0.115359	-39.8735	0	0	DOWN
GPX3	13931.9	-4.52228	0.110168	-41.0489	0	0	DOWN
CCDC69	5253.6	-3.70489	0.0969251	-38.2242	0	0	DOWN
MSX2	265.984	4.45721	0.10478	42.5389	0	0	UP
AC145098.2	243.934	-5.40158	0.139312	-38.7733	0	0	DOWN
AC136604.2	74.2698	-5.4497	0.130111	-41.8851	0	0	DOWN
FOXQ1	309.379	6.03626	0.106321	56.7742	0	0	UP
SOX4	3254.39	2.62139	0.0617888	42.4251	0	0	UP
SFTA2	46.96	7.15546	0.182843	39.1345	0	0	UP
PRRT1	265.163	-2.79391	0.0637947	-43.7954	0	0	DOWN
IP6K3	149.497	-4.32207	0.11225	-38.5039	0	0	DOWN
DAAM2	1624.18	-2.88341	0.0738511	-39.0436	0	0	DOWN
MCM3	4071.67	1.71109	0.0452066	37.8506	0	0	UP
PRIM2	491.511	1.4757	0.0381914	38.6396	0	0	NOT
AL391807.1	94.4532	-7.07256	0.143289	-49.3588	0	0	DOWN
CNR1	578.045	-5.52951	0.1304	-42.4042	0	0	DOWN
COL10A1	536.407	8.66953	0.147671	58.7084	0	0	UP
SLC35F1	182.41	-4.11993	0.109196	-37.7297	0	0	DOWN
TARID	72.6254	-3.80004	0.0923404	-41.1525	0	0	DOWN
LRP11	1695.88	1.74589	0.0458721	38.0599	0	0	UP
ULBP3	27.1339	3.33454	0.0871949	38.2424	0	0	UP
MTHFD1L	1053.64	2.41697	0.0638838	37.8338	0	0	UP
ELFN1-AS1	134.025	6.32808	0.134453	47.0654	0	0	UP
AC007128.1	17.8564	5.68257	0.151428	37.5265	0	0	UP
NFE2L3	2739.59	3.70355	0.069049	53.6365	0	0	UP
CBX3	6191.33	1.81699	0.0431752	42.0841	0	0	UP
ADCYAP1R1	372.605	-5.75128	0.149029	-38.5918	0	0	DOWN
ANLN	1268.62	3.41406	0.0862511	39.5828	0	0	UP
PDK4	9388.77	-4.51226	0.112067	-40.2638	0	0	DOWN
PUS7	791.481	1.93087	0.0488505	39.5261	0	0	UP
LINC02577	26.0371	7.16005	0.168963	42.3765	0	0	UP
MET	3549.16	3.08141	0.0686511	44.8851	0	0	UP
WNT2	165.012	4.84493	0.128251	37.7771	0	0	UP
FEZF1-AS1	71.2703	7.21307	0.186095	38.7601	0	0	UP
SMKR1	38.4941	4.27203	0.106199	40.2267	0	0	UP
KIAA1549	642.933	2.34171	0.0494056	47.3977	0	0	UP
WDR86	246.702	-3.62761	0.092264	-39.3177	0	0	DOWN
DPP6	825.953	-6.66772	0.163191	-40.8583	0	0	DOWN
NCAPG2	966.62	2.17746	0.0561937	38.7492	0	0	UP
STMN4	52.1718	-4.97196	0.131501	-37.8094	0	0	DOWN
SCARA5	1695.93	-4.68444	0.12393	-37.799	0	0	DOWN
XKR4	263.512	-6.17746	0.162895	-37.923	0	0	DOWN
ADHFE1	466.605	-5.58357	0.0934148	-59.7717	0	0	DOWN
VXN	94.6127	-5.72496	0.128492	-44.5551	0	0	DOWN
RAD54B	213.419	2.3428	0.0555833	42.1494	0	0	UP
PKHD1L1	161.805	-4.72572	0.124136	-38.0688	0	0	DOWN
DSCC1	320.216	2.55262	0.0603486	42.2979	0	0	UP
MTBP	181.141	1.98956	0.0505517	39.3568	0	0	UP
AC104958.2	107.164	3.59297	0.0954395	37.6466	0	0	UP
ATAD2	1238.07	2.47433	0.0569192	43.4709	0	0	UP
POU5F1B	172.779	4.85304	0.113645	42.7036	0	0	UP
FAM135B	56.8889	-4.82273	0.12313	-39.1677	0	0	DOWN
TOP1MT	1562.7	2.09475	0.0543205	38.5628	0	0	UP
SNRPEP2	23.9587	2.58828	0.0673156	38.4499	0	0	UP
IL11RA	1058.68	-3.19689	0.0694537	-46.0291	0	0	DOWN
CA9	1260.98	7.18357	0.141076	50.92	0	0	UP
PGM5-AS1	595.757	-7.96082	0.197484	-40.3113	0	0	DOWN
MAMDC2	1511.51	-5.79923	0.127537	-45.4711	0	0	DOWN
NALT1	134.124	-4.78773	0.12484	-38.3509	0	0	DOWN
LCN10	265.064	-5.32186	0.127473	-41.7489	0	0	DOWN
LCN6	74.6539	-5.49646	0.129458	-42.4576	0	0	DOWN
SUV39H2	321.762	1.86899	0.0449667	41.5638	0	0	UP
NEBL	1844.62	3.85206	0.0787211	48.933	0	0	UP
NPFFR1	68.92	4.49649	0.113898	39.4783	0	0	UP
LDB3	1205.35	-5.2683	0.134167	-39.2668	0	0	DOWN
ACTA2-AS1	712.285	-4.40695	0.115306	-38.2197	0	0	DOWN
SLC16A12	35.8895	-4.27418	0.109138	-39.1633	0	0	DOWN
LGI1	98.9036	-6.01877	0.147258	-40.8724	0	0	DOWN
NKX2-3	778.432	-3.61378	0.0873828	-41.3558	0	0	DOWN
PSD	4396.88	-5.36535	0.132116	-40.6109	0	0	DOWN
RBM20	278.145	-4.73346	0.111844	-42.322	0	0	DOWN
VWA2	364.233	5.30535	0.10416	50.9346	0	0	UP
MRPL17	1446	1.72045	0.0442607	38.8709	0	0	UP
RIC3	348.802	-5.67895	0.130904	-43.3826	0	0	DOWN
LYVE1	1512.39	-4.5496	0.115118	-39.5213	0	0	DOWN
BBOX1-AS1	30.0081	6.50404	0.170445	38.1591	0	0	UP
LINC00294	655.109	-1.66969	0.04444	-37.5717	0	0	DOWN
LARGE2	660.479	5.03133	0.130424	38.5766	0	0	UP
C1QTNF4	47.6218	-4.02529	0.106795	-37.6917	0	0	DOWN
TCN1	497.447	8.47786	0.20092	42.1953	0	0	UP
MS4A4E	34.7121	-4.45566	0.106216	-41.9492	0	0	DOWN
PGA3	155.155	-7.40393	0.191477	-38.6674	0	0	DOWN
GNG3	61.8035	-3.67294	0.0978485	-37.5371	0	0	DOWN
RASGRP2	800.122	-3.59143	0.0889699	-40.3668	0	0	DOWN
PYGM	657.906	-4.78625	0.123168	-38.8594	0	0	DOWN
NPAS4	93.1051	-5.73901	0.144104	-39.8256	0	0	DOWN
SPTBN2	772.692	3.32192	0.0601897	55.1908	0	0	UP
MRGPRF-AS1	36.674	-6.0951	0.147435	-41.341	0	0	DOWN
CCND1	5316.2	2.36281	0.0602439	39.2207	0	0	UP
PDE2A	1184.65	-3.97716	0.0905393	-43.9274	0	0	DOWN
KLHL35	95.3591	3.40885	0.0879392	38.7638	0	0	UP
MMP7	1273.09	9.08262	0.152585	59.5252	0	0	UP
NCAM1	2066.91	-4.51349	0.108585	-41.5665	0	0	DOWN
TMPRSS13	192.524	4.11075	0.107506	38.2372	0	0	UP
TRIM29	1661.86	4.89512	0.0985681	49.6624	0	0	UP
CHEK1	654.817	2.31193	0.0574503	40.2422	0	0	UP
IFFO1	905.369	-2.74829	0.0724551	-37.9309	0	0	DOWN
PIANP	133.43	-3.56847	0.0931173	-38.3223	0	0	DOWN
GPR162	333.348	-3.57096	0.0813143	-43.9155	0	0	DOWN
SINHCAF	3035.88	2.17141	0.0568023	38.2275	0	0	UP
POU6F1	577.084	-2.74457	0.0730326	-37.5801	0	0	DOWN
KRT80	747.937	6.76927	0.0964456	70.1874	0	0	UP
TNS2	5233.02	-2.84035	0.0724269	-39.2167	0	0	DOWN
ITGA7	5425.9	-4.34736	0.109036	-39.8709	0	0	DOWN
AC009779.4	380.106	-2.44161	0.061844	-39.4801	0	0	DOWN
GLS2	130.069	3.01111	0.0760361	39.601	0	0	UP
ARHGEF25	3195.68	-4.39778	0.106826	-41.1678	0	0	DOWN
AC025165.1	202.891	-6.03504	0.128862	-46.8335	0	0	DOWN
SLC26A10	427.491	-5.66221	0.126646	-44.7089	0	0	DOWN
PPM1H	919.307	3.10006	0.0566629	54.7106	0	0	UP
DPY19L2	258.397	-4.55523	0.119108	-38.2446	0	0	DOWN
ACACB	3625.6	-3.21255	0.0791115	-40.6079	0	0	DOWN
TESC	914.038	4.32329	0.0970095	44.5656	0	0	UP
LINC02418	293.951	10.818	0.212246	50.9692	0	0	UP
PDX1	325.99	6.41473	0.150933	42.5006	0	0	UP
RFC3	766.898	2.62143	0.0571491	45.87	0	0	UP
CKAP2	1220.61	2.74039	0.0651004	42.0948	0	0	UP
MZT1	845.328	2.20925	0.0514251	42.9606	0	0	UP
CMTM5	72.0353	-6.29215	0.147105	-42.7732	0	0	DOWN
MYH7	78.0269	-5.24042	0.135244	-38.7479	0	0	DOWN
NOVA1	415.093	-4.78695	0.119047	-40.2108	0	0	DOWN
KLHDC1	164.175	-2.83882	0.0690985	-41.0837	0	0	DOWN
AC005225.4	115.647	-3.17008	0.0817837	-38.7618	0	0	DOWN
AC007686.3	107.28	-2.52776	0.0642517	-39.3415	0	0	DOWN
PRIMA1	1669.6	-6.19084	0.154389	-40.0991	0	0	DOWN
ASB2	1726.52	-4.5007	0.116443	-38.6515	0	0	DOWN
CDCA4	602.101	1.91988	0.0473686	40.5307	0	0	UP
GOLGA8N	632.35	-2.941	0.0743552	-39.5534	0	0	DOWN
RYR3	530.526	-5.48569	0.115623	-47.4446	0	0	DOWN
STARD9	2352.25	-3.95874	0.0968118	-40.8911	0	0	DOWN
SORD	2120.69	2.63473	0.0664158	39.6702	0	0	UP
C2CD4A	413.93	5.56255	0.14558	38.2097	0	0	UP
AC103740.1	378.719	-4.73425	0.124677	-37.972	0	0	DOWN
FBXL22	726.965	-4.60453	0.116598	-39.4907	0	0	DOWN
RBPMS2	2179.43	-5.39351	0.129881	-41.5264	0	0	DOWN
HACD3	3081.98	1.8969	0.0473674	40.0466	0	0	UP
CELF6	268.185	-3.69583	0.093457	-39.5458	0	0	DOWN
AC009690.1	147.299	-3.86844	0.101788	-38.005	0	0	DOWN
STRA6	199.977	5.44223	0.13544	40.1817	0	0	UP
CEMIP	2950.29	5.88319	0.0994455	59.16	0	0	UP
CPEB1	181.93	-4.29052	0.11106	-38.6325	0	0	DOWN
ACAN	206.002	4.00131	0.104674	38.2264	0	0	UP
AC024337.2	28.0951	-4.75261	0.123462	-38.4946	0	0	DOWN
AC036108.3	490.389	-5.68102	0.125678	-45.2029	0	0	DOWN
AC027559.1	32.5827	-3.88781	0.101528	-38.2931	0	0	DOWN
CACNA1H	7368.3	-4.23244	0.111931	-37.813	0	0	DOWN
TFAP4	665.501	1.76957	0.0468768	37.7494	0	0	UP
PRRT2	782.179	-3.90613	0.0905388	-43.1431	0	0	DOWN
CRNDE	70.1004	4.1985	0.0931359	45.0793	0	0	UP
CNGB1	25.1181	-4.53602	0.118528	-38.2697	0	0	DOWN
CBFB	1573.23	1.57748	0.0386906	40.7716	0	0	UP
CDH3	1710.78	7.21665	0.0846029	85.3002	0	0	UP
NOB1	2332.15	1.72819	0.0425294	40.6351	0	0	UP
RFWD3	1302.3	1.7767	0.0436164	40.7347	0	0	UP
CENPN	376.023	2.42511	0.0617578	39.268	0	0	UP
PKD1L2	123.206	-5.37613	0.128989	-41.679	0	0	DOWN
CPNE7	398.277	4.61825	0.0983156	46.9737	0	0	UP
DPEP1	3623.57	7.42545	0.159499	46.5548	0	0	UP
ASPA	223.849	-4.53462	0.102632	-44.1835	0	0	DOWN
P2RX1	516.079	-3.9954	0.103546	-38.5858	0	0	DOWN
MIR497HG	139.812	-3.27041	0.0799647	-40.8981	0	0	DOWN
SLC2A4	1652.05	-4.53917	0.112296	-40.4214	0	0	DOWN
ATP1B2	259.056	-3.9581	0.103301	-38.316	0	0	DOWN
GLP2R	611.382	-5.22912	0.0977846	-53.476	0	0	DOWN
AC005358.1	28.2937	-4.67563	0.119397	-39.1603	0	0	DOWN
RNF112	319.777	-4.57874	0.0921749	-49.6745	0	0	DOWN
TMEM97	1616	2.50344	0.066246	37.7901	0	0	UP
CORO6	1204.55	-6.55879	0.110662	-59.2685	0	0	DOWN
EPOP	293.035	2.96804	0.0782658	37.9226	0	0	UP
TNS4	2540.36	5.24984	0.137809	38.0949	0	0	UP
KRT23	1134.68	8.01133	0.154222	51.9468	0	0	UP
CCR10	84.2802	-3.03288	0.0801611	-37.8349	0	0	DOWN
AOC4P	87.0963	-5.2839	0.138013	-38.2855	0	0	DOWN
BRCA1	659.202	2.07353	0.0536211	38.6701	0	0	UP
ETV4	2031.55	6.42383	0.0858751	74.8043	0	0	UP
HLF	841.294	-4.12722	0.108898	-37.9	0	0	DOWN
TMEM100	304.812	-4.06045	0.104013	-39.038	0	0	DOWN
ABCA8	1244.75	-5.00684	0.125989	-39.7404	0	0	DOWN
ABCA9	774.949	-5.37445	0.1161	-46.2916	0	0	DOWN
ABCA10	242.845	-3.53307	0.0932382	-37.8929	0	0	DOWN
PRCD	58.66	-3.20426	0.077904	-41.1309	0	0	DOWN
RBFOX3	1923.51	-7.19269	0.165232	-43.5309	0	0	DOWN
CBX2	334.458	3.51183	0.0749631	46.8475	0	0	UP
CBX8	337.332	2.26218	0.0507419	44.5821	0	0	UP
MAFG-DT	107.026	2.84283	0.0621795	45.7197	0	0	UP
NOTUM	1337.92	10.0696	0.189566	53.1192	0	0	UP
MYOM1	696.357	-3.95801	0.104966	-37.7073	0	0	DOWN
CDH19	957.935	-6.34912	0.161173	-39.3933	0	0	DOWN
LRRC8E	250.882	4.03038	0.10254	39.3053	0	0	UP
RNASEH2A	822.079	2.48845	0.0653572	38.0746	0	0	UP
AC011504.1	22.4893	-5.23071	0.136609	-38.2897	0	0	DOWN
PDCD2L	326.133	1.81331	0.0453096	40.0205	0	0	UP
LGI4	2388.57	-5.00641	0.10579	-47.3239	0	0	DOWN
FXYD1	617.697	-4.81742	0.115519	-41.7025	0	0	DOWN
ZNF540	157.29	-3.45509	0.0811284	-42.588	0	0	DOWN
PPP1R14A	1864.14	-4.36997	0.108366	-40.3261	0	0	DOWN
EXOSC5	800.87	1.95392	0.0505035	38.6889	0	0	UP
GRIK5	571.24	-4.74142	0.122181	-38.8065	0	0	DOWN
CD3EAP	463.416	2.34203	0.0526899	44.4494	0	0	UP
HIF3A	2230.05	-5.85429	0.121761	-48.0802	0	0	DOWN
GRIN2D	620.026	5.82081	0.0830985	70.0472	0	0	UP
SULT2B1	428.369	4.72261	0.111768	42.2537	0	0	UP
SLC6A16	82.7157	-4.29458	0.10432	-41.1672	0	0	DOWN
SLC17A7	60.7599	-3.43241	0.0902195	-38.045	0	0	DOWN
C19orf48	2259.08	2.37813	0.0616935	38.5476	0	0	UP
KLK6	640.553	9.26985	0.183056	50.6395	0	0	UP
KLK10	1051.53	5.67505	0.131744	43.0764	0	0	UP
ZNF582-AS1	57.4541	-3.35907	0.0858846	-39.1114	0	0	DOWN
ZNF667	143.741	-3.53406	0.0940325	-37.5834	0	0	DOWN
TRIB3	1448.93	3.91103	0.0833869	46.9022	0	0	UP
ADAM33	5925.69	-6.78859	0.126756	-53.5562	0	0	DOWN
PCSK2	216.065	-6.24023	0.151759	-41.1192	0	0	DOWN
CST1	735.027	10.3117	0.203104	50.7706	0	0	UP
AHCY	9599.53	2.2875	0.0585444	39.0729	0	0	UP
RBL1	480.007	1.84833	0.0488003	37.8754	0	0	UP
EMILIN3	143.013	-4.34334	0.107913	-40.2487	0	0	DOWN
TOMM34	2097.59	2.52961	0.0542842	46.5994	0	0	UP
CSE1L	4140.46	1.97687	0.0475921	41.5378	0	0	UP
RIPOR3	538.367	-3.52135	0.0885276	-39.7769	0	0	DOWN
SALL4	111.242	3.90722	0.101312	38.5661	0	0	UP
MIR1-1HG-AS1	717.745	-7.00494	0.159329	-43.9651	0	0	DOWN
PPIAP22	1923.81	2.54455	0.0676518	37.6124	0	0	UP
SIM2	247.263	3.40601	0.0770934	44.1803	0	0	UP
MMP11	2944.92	4.67366	0.0936297	49.9164	0	0	UP
CBX7	3604	-2.82602	0.0713767	-39.593	0	0	DOWN
OLA1P1	31.9352	3.10075	0.0805514	38.4941	0	0	UP
CELSR1	843.723	3.14943	0.0739329	42.5985	0	0	UP
VEGFD	108.385	-4.99801	0.119558	-41.8042	0	0	DOWN
SRPX	1688.82	-4.04496	0.0971205	-41.6489	0	0	DOWN
TSPYL2	3587.92	-3.36845	0.0878887	-38.3264	0	0	DOWN
CENPI	172.283	2.47719	0.0618319	40.0633	0	0	UP
GPRASP1	1273.58	-3.89804	0.0955341	-40.8027	0	0	DOWN
PLP1	1640.6	-6.69847	0.157246	-42.5988	0	0	DOWN
CLDN2	3363.15	8.21734	0.153083	53.6791	0	0	UP
UTP14A	1216.21	1.72491	0.0453643	38.0235	0	0	UP
FHL1	14135.8	-4.66914	0.110341	-42.3157	0	0	DOWN
PDZD4	767.171	-4.98169	0.115715	-43.0514	0	0	DOWN
DKC1	3545.91	2.14503	0.0493678	43.45	0	0	UP
FANCB	49.8597	2.48778	0.0663091	37.5179	4.70752e-308	4.20078e-306	UP
NIBAN1	5794.43	-4.21294	0.112325	-37.5068	7.12944e-308	6.34259e-306	DOWN
SORCS1	572.06	-5.29111	0.141156	-37.4841	1.6733e-307	1.4841e-305	DOWN
NACAD	414.487	-3.51801	0.0938874	-37.4705	2.78183e-307	2.45981e-305	DOWN
TTYH3	4144.74	1.97438	0.0527238	37.4476	6.56381e-307	5.78646e-305	UP
DBNDD1	507.016	2.63305	0.0703211	37.4432	7.73541e-307	6.79878e-305	UP
ADRA1A	31.0123	-4.65282	0.124333	-37.4222	1.70468e-306	1.49377e-304	DOWN
PGA4	85.2111	-6.63137	0.17724	-37.4146	2.25832e-306	1.97299e-304	DOWN
ABCA6	482.585	-4.15948	0.111257	-37.3862	6.55793e-306	5.71225e-304	DOWN
KCNB1	645.234	-5.73672	0.153502	-37.3722	1.10637e-305	9.60834e-304	DOWN
HSPB8	6444.31	-4.97816	0.133386	-37.3216	7.32491e-305	6.34246e-303	DOWN
GDNF	278.471	-3.82684	0.102539	-37.3209	7.52894e-305	6.49983e-303	DOWN
MAGOH2P	11.3445	-3.08848	0.0827958	-37.3023	1.50406e-304	1.29465e-302	DOWN
GFRA1	1498.14	-4.55107	0.122058	-37.2861	2.75769e-304	2.36675e-302	DOWN
GNG7	392.44	-2.69369	0.0722447	-37.2856	2.80952e-304	2.40416e-302	DOWN
AL157996.1	31.8726	-5.70876	0.153132	-37.28	3.46296e-304	2.95465e-302	DOWN
DCAF13	1682.04	1.82567	0.0489777	37.2755	4.09722e-304	3.48562e-302	UP
PEG3	458.708	-3.90537	0.104868	-37.2408	1.4934e-303	1.26679e-301	DOWN
DTX3	1891.61	-3.45001	0.0926432	-37.2397	1.55441e-303	1.31471e-301	DOWN
HMGCLL1	21.3292	-3.47638	0.0933804	-37.2282	2.3887e-303	2.01452e-301	DOWN
PAFAH1B3	951.697	2.45069	0.0658926	37.1921	9.15169e-303	7.69586e-301	UP
ANKRD53	42.0159	-3.37115	0.0906916	-37.1716	1.96076e-302	1.64411e-300	DOWN
LINC00304	26.8073	-5.23362	0.140825	-37.164	2.60585e-302	2.17876e-300	DOWN
XRCC2	187.002	2.99205	0.0805383	37.1506	4.28311e-302	3.57089e-300	UP
GNRH1	121.047	-3.05532	0.0822805	-37.1329	8.26821e-302	6.87368e-300	DOWN
NUP37	785.472	1.77688	0.0478536	37.1315	8.7211e-302	7.22959e-300	UP
DDIAS	202.721	3.26839	0.0880317	37.1274	1.01578e-301	8.39674e-300	UP
ATP6V1G2	65.3949	-3.21876	0.0867188	-37.1172	1.48158e-301	1.22126e-299	DOWN
LINC01357	25.4764	4.42308	0.119251	37.0906	3.98905e-301	3.27889e-299	UP
NPM3	838.148	2.20141	0.0594156	37.0511	1.72176e-300	1.41126e-298	UP
CCT2	5509.2	1.39186	0.0375662	37.0509	1.73507e-300	1.41819e-298	NOT
S100A2	167.358	3.69629	0.0998074	37.0342	3.22626e-300	2.62967e-298	UP
LINC01537	23.3128	-3.74883	0.10128	-37.0147	6.64249e-300	5.39911e-298	DOWN
AC105345.1	41.9194	-3.65058	0.0986425	-37.0082	8.45998e-300	6.85729e-298	DOWN
DAAM2-AS1	34.678	-3.63705	0.0983151	-36.9938	1.44142e-299	1.16512e-297	DOWN
ARHGEF26	1330.32	-3.64113	0.0984504	-36.9845	2.03564e-299	1.64088e-297	DOWN
SERPINB5	1235.38	5.66563	0.153473	36.9161	2.55083e-298	2.05051e-296	UP
ITGA2	1995.02	2.82069	0.0764324	36.9044	3.93339e-298	3.1532e-296	UP
SMARCD3	952.528	-2.86294	0.0776077	-36.8899	6.71736e-298	5.3702e-296	DOWN
ECRG4	274.004	-5.21564	0.141425	-36.8793	9.91817e-298	7.90743e-296	DOWN
SND1	8159.47	1.68555	0.0457223	36.8649	1.68569e-297	1.34029e-295	UP
ZNF536	128.423	-4.24669	0.115234	-36.8528	2.63311e-297	2.08789e-295	DOWN
NLE1	868.331	1.62453	0.0441399	36.8042	1.58383e-296	1.25247e-294	UP
P2RX2	37.4791	-5.40931	0.146984	-36.8021	1.71128e-296	1.3496e-294	DOWN
BVES-AS1	32.2955	-5.27969	0.143484	-36.7964	2.11145e-296	1.66071e-294	DOWN
ZNF300P1	113.969	-4.13652	0.112468	-36.7796	3.90859e-296	3.06593e-294	DOWN
TGFBI	18432.8	3.05488	0.0830764	36.7719	5.1916e-296	4.06142e-294	UP
TUB	497.312	-3.72774	0.101385	-36.7681	5.98288e-296	4.66793e-294	DOWN
PTGS1	4574.43	-3.79957	0.103359	-36.7608	7.82225e-296	6.08675e-294	DOWN
PER1	5082.05	-3.16244	0.0860837	-36.7368	1.89189e-295	1.46823e-293	DOWN
BRIX1	1140.07	1.60616	0.0437224	36.7354	1.9873e-295	1.53818e-293	UP
E2F1	640.089	2.55562	0.0696009	36.7182	3.7409e-295	2.88782e-293	UP
DSG3	255.639	5.88747	0.160426	36.6989	7.61105e-295	5.85991e-293	UP
TCF7L1	829.82	-2.85262	0.0777373	-36.6957	8.55952e-295	6.57281e-293	DOWN
POLD2	3480.08	1.7335	0.0472599	36.6802	1.51222e-294	1.15817e-292	UP
MAB21L1	57.962	-4.55836	0.124325	-36.6649	2.64927e-294	2.02371e-292	DOWN
PPA1	7413.09	2.05198	0.0559945	36.646	5.29266e-294	4.03237e-292	UP
HRC	67.4813	-2.90913	0.0793991	-36.6393	6.76816e-294	5.14309e-292	DOWN
CRYAB	4641.21	-4.28901	0.117094	-36.6287	9.97414e-294	7.55962e-292	DOWN
DPT	6197.27	-5.18053	0.141483	-36.616	1.591e-293	1.20273e-291	DOWN
CHAF1B	364.596	2.20556	0.0602458	36.6093	2.03699e-293	1.5359e-291	UP
ZNF471	398.584	-3.66976	0.100281	-36.5949	3.45094e-293	2.59532e-291	DOWN
MUSTN1	149.452	-4.2563	0.116322	-36.5905	4.04975e-293	3.03783e-291	DOWN
PSPH	510.542	2.10705	0.057601	36.5801	5.93556e-293	4.44102e-291	UP
GALNT6	1631.35	3.34335	0.0914217	36.5706	8.38087e-293	6.25457e-291	UP
SLC22A17	964.99	-3.29434	0.0900878	-36.5682	9.17822e-293	6.83215e-291	DOWN
NCAPD3	1226.14	1.70703	0.046721	36.5367	2.89956e-292	2.15291e-290	UP
KIF20B	574.907	2.30992	0.063226	36.5342	3.174e-292	2.35069e-290	UP
NNAT	693.542	-4.58124	0.125454	-36.5174	5.87861e-292	4.34273e-290	DOWN
NPPA	39.0943	-5.54687	0.151979	-36.4977	1.20505e-291	8.87967e-290	DOWN
KLK8	89.4169	7.72548	0.211899	36.4583	5.08139e-291	3.73489e-289	UP
S100A11	8735.31	2.28572	0.0627012	36.4542	5.90227e-291	4.32734e-289	UP
ASPHD1	180.418	2.81341	0.0771918	36.447	7.68699e-291	5.62171e-289	UP
LCAT	486.238	-3.11209	0.0854199	-36.4329	1.28422e-290	9.36841e-289	DOWN
AZGP1	1402.46	3.77386	0.103608	36.4245	1.74334e-290	1.2686e-288	UP
AC018629.1	112.62	5.26888	0.144752	36.3993	4.36055e-290	3.16519e-288	UP
AJUBA	529.176	2.27741	0.0625738	36.3957	4.9864e-290	3.6105e-288	UP
LINC00460	25.2576	6.74153	0.185289	36.3839	7.65161e-290	5.52658e-288	UP
PAQR4	1080.3	2.65931	0.0731233	36.3674	1.39434e-289	1.00462e-287	UP
SLC25A18	83.4911	-3.64388	0.1002	-36.3659	1.47169e-289	1.05773e-287	DOWN
AC092718.4	78.4868	2.25997	0.0621581	36.3585	1.92892e-289	1.38294e-287	UP
TFDP1	3782.15	1.67271	0.046012	36.3538	2.28801e-289	1.63638e-287	UP
NEGR1	1033.49	-3.62416	0.0997197	-36.3434	3.33506e-289	2.37939e-287	DOWN
GSTM5	282.009	-3.49967	0.0962996	-36.3415	3.58554e-289	2.55186e-287	DOWN
PLEKHH2	980.021	-3.52624	0.0970372	-36.3391	3.91088e-289	2.77663e-287	DOWN
AL359504.1	59.6763	-4.44774	0.122415	-36.3333	4.82439e-289	3.41688e-287	DOWN
FENDRR	2680.37	-3.61016	0.0993703	-36.3304	5.35707e-289	3.78497e-287	DOWN
NME1	2659.38	2.56159	0.0705244	36.322	7.27506e-289	5.12768e-287	UP
NECAB1	354.296	-4.35687	0.119977	-36.3142	9.66444e-289	6.79538e-287	DOWN
RGS9	191.997	-3.33109	0.0917671	-36.2994	1.65524e-288	1.16106e-286	DOWN
HS6ST2	321.041	4.48339	0.123625	36.266	5.55397e-288	3.88644e-286	UP
ASCL2	1429.14	4.92116	0.135764	36.2479	1.07377e-287	7.49581e-286	UP
SKP2	794.348	1.81136	0.0499721	36.2475	1.08807e-287	7.57756e-286	UP
PNCK	1491.78	-5.68393	0.156815	-36.2461	1.14524e-287	7.95669e-286	DOWN
MICU3	157.107	-3.48073	0.0961226	-36.2113	4.0415e-287	2.80121e-285	DOWN
YPEL4	115.329	-3.50302	0.0968511	-36.1691	1.86293e-286	1.28816e-284	DOWN
CADM3-AS1	148.753	-4.59406	0.127049	-36.1597	2.61925e-286	1.80685e-284	DOWN
BEND5	138.083	-3.69442	0.102197	-36.15	3.72244e-286	2.56181e-284	DOWN
ABCE1	2523.25	1.58592	0.0438764	36.1451	4.43699e-286	3.04638e-284	UP
GPM6B	954.487	-3.94043	0.109043	-36.1365	6.06784e-286	4.15633e-284	DOWN
RPP40	206.762	1.8081	0.0500422	36.1315	7.26725e-286	4.96624e-284	UP
ADGRB3	142.104	-4.74683	0.131383	-36.1298	7.71226e-286	5.25803e-284	DOWN
CNTNAP3B	651.57	-4.23812	0.117303	-36.1297	7.75497e-286	5.27482e-284	DOWN
TMEM91	281.049	-2.62735	0.0728389	-36.0706	6.54622e-285	4.4423e-283	DOWN
LYAR	789.102	1.71231	0.0474778	36.0654	7.89941e-285	5.34814e-283	UP
NUP155	1130.53	1.41274	0.0391717	36.0652	7.96006e-285	5.37672e-283	NOT
ERCC6L	196.207	3.23263	0.0896729	36.0491	1.42464e-284	9.60071e-283	UP
NIFK	1397.64	1.5137	0.0420118	36.0304	2.79155e-284	1.8769e-282	UP
CPSF3	1298.3	1.38042	0.0383186	36.0247	3.43953e-284	2.30725e-282	NOT
MPP2	367.498	-3.55552	0.0987129	-36.0188	4.24772e-284	2.84286e-282	DOWN
WDR3	1297.64	1.59302	0.0442406	36.0081	6.23702e-284	4.16034e-282	UP
ZNF667-AS1	358.494	-3.28446	0.0912143	-36.0081	6.24479e-284	4.16034e-282	DOWN
SYPL2	202.426	-4.13372	0.114855	-35.9909	1.16191e-283	7.72311e-282	DOWN
H1FX-AS1	64.8546	-2.87634	0.079938	-35.9821	1.59514e-283	1.05787e-281	DOWN
DSN1	741.375	1.90175	0.0528622	35.9756	2.01544e-283	1.33357e-281	UP
CACNB2	626.511	-3.09063	0.0859534	-35.957	3.93551e-283	2.59815e-281	DOWN
BVES	758.988	-4.16977	0.116002	-35.9456	5.92255e-283	3.90113e-281	DOWN
PNPLA7	911.637	-2.71019	0.0754003	-35.944	6.27999e-283	4.12725e-281	DOWN
NFATC4	2558.26	-3.06441	0.085276	-35.9352	8.61897e-283	5.65172e-281	DOWN
BRCA2	357.047	3.11425	0.0867042	35.9182	1.59105e-282	1.04096e-280	UP
RIMKLB	1083.25	-3.47496	0.0967623	-35.9123	1.96247e-282	1.28109e-280	DOWN
MCM6	1731.17	1.93417	0.0538665	35.9067	2.40482e-282	1.56635e-280	UP
LRRC7	46.5431	-3.42019	0.0952619	-35.903	2.74199e-282	1.78199e-280	DOWN
GARS1	4195.02	1.74322	0.0485635	35.8956	3.57591e-282	2.31878e-280	UP
NAP1L2	106.238	-3.60579	0.100454	-35.8949	3.67431e-282	2.3773e-280	DOWN
PSMD14	2079.62	1.68311	0.0469054	35.883	5.63293e-282	3.63648e-280	UP
LINC02268	15.4083	-6.8046	0.189725	-35.8656	1.04903e-281	6.75735e-280	DOWN
EBF4	958.153	-3.38717	0.0944712	-35.854	1.59247e-281	1.02353e-279	DOWN
SOX10	593.399	-6.17534	0.172266	-35.8477	1.99973e-281	1.28247e-279	DOWN
XPO5	1949.27	1.39691	0.0389841	35.8327	3.41487e-281	2.18522e-279	NOT
SNTB1	1459.16	2.24494	0.0626633	35.8254	4.43879e-281	2.83422e-279	UP
MAP3K12	850.373	-2.70625	0.0755468	-35.8221	4.99478e-281	3.18226e-279	DOWN
TCF21	910.079	-2.86708	0.0800425	-35.8195	5.49566e-281	3.49375e-279	DOWN
FNBP1	5387.89	-2.93537	0.082015	-35.7906	1.54515e-280	9.80165e-279	DOWN
PRDX4	2803.61	2.01692	0.0563659	35.7826	2.06043e-280	1.30419e-278	UP
LINC02163	7.5226	6.23221	0.174356	35.7441	8.17101e-280	5.16083e-278	UP
SF3B3	5847.68	1.37407	0.0384502	35.7365	1.07398e-279	6.7686e-278	NOT
GNAO1	1962.05	-4.48936	0.12565	-35.729	1.40337e-279	8.82549e-278	DOWN
SHMT2	3955.14	2.12484	0.0594787	35.7243	1.65608e-279	1.03923e-277	UP
CSPG4P12	368.317	-3.20463	0.0897238	-35.7166	2.18178e-279	1.36619e-277	DOWN
EGFL8	664.923	-2.56893	0.0719775	-35.6908	5.49837e-279	3.4356e-277	DOWN
CUX2	25.0452	-4.40659	0.123526	-35.6735	1.01802e-278	6.34739e-277	DOWN
TCF7	1082.69	2.85591	0.080076	35.665	1.38017e-278	8.58706e-277	UP
STIMATE-MUSTN1	197.891	-2.57449	0.0722234	-35.6462	2.69794e-278	1.67502e-276	DOWN
TNXB	4833.68	-3.89528	0.109285	-35.6432	3.00061e-278	1.85898e-276	DOWN
ZBTB33	931.098	1.58672	0.0445321	35.631	4.63205e-278	2.86363e-276	UP
CCNF	650.845	2.66544	0.0748203	35.6246	5.83959e-278	3.60252e-276	UP
ELANE	23.3934	-4.57582	0.128474	-35.6166	7.75581e-278	4.77457e-276	DOWN
NPM1P27	295.047	2.11262	0.0593603	35.5898	2.01334e-277	1.23683e-275	UP
KRT6B	367.955	5.96841	0.167763	35.5764	3.24475e-277	1.98912e-275	UP
NPTX1	1602.83	-6.10936	0.171753	-35.5707	3.98259e-277	2.43631e-275	DOWN
TMEM41A	1033.21	1.41941	0.0399194	35.557	6.48503e-277	3.95885e-275	NOT
CTNND2	64.7691	-4.23649	0.119213	-35.5373	1.30465e-276	7.94776e-275	DOWN
ZIC2	105.274	6.40609	0.180274	35.5353	1.4014e-276	8.51935e-275	UP
MYL2	28.8563	-5.75874	0.162066	-35.5334	1.50134e-276	9.1079e-275	DOWN
BRSK1	301.451	-3.17953	0.0894855	-35.5312	1.62042e-276	9.80993e-275	DOWN
KLK7	121.489	6.2877	0.177096	35.5044	4.19835e-276	2.53639e-274	UP
ARPP21	12.9947	-4.83363	0.136219	-35.4843	8.57894e-276	5.17218e-274	DOWN
CENPW	364.206	2.42319	0.0683398	35.458	2.18732e-275	1.316e-273	UP
LYNX1	788.135	-3.77016	0.106338	-35.4546	2.4623e-275	1.4784e-273	DOWN
AP004609.3	64.9775	-7.11914	0.200823	-35.4498	2.91674e-275	1.74765e-273	DOWN
DBF4	575.158	2.23836	0.0631908	35.4222	7.77365e-275	4.64826e-273	UP
DNM1P41	34.6987	-3.0323	0.0856142	-35.4182	8.94947e-275	5.3404e-273	DOWN
ADAMTSL4	1491.44	-3.03702	0.0858205	-35.388	2.60763e-274	1.55287e-272	DOWN
ALK	46.2349	-4.80849	0.135884	-35.3866	2.74004e-274	1.6284e-272	DOWN
SLC4A11	159.004	3.54662	0.100259	35.3744	4.22051e-274	2.50314e-272	UP
GALNT17	488.988	-4.16657	0.117858	-35.3525	9.17194e-274	5.42875e-272	DOWN
RPN2	12367.5	1.87879	0.0531726	35.3339	1.77069e-273	1.04593e-271	UP
ANK2	1513.57	-3.92678	0.111147	-35.3297	2.05471e-273	1.21124e-271	DOWN
LILRB5	589.342	-3.31988	0.0939779	-35.3262	2.32865e-273	1.36944e-271	DOWN
ANKRD35	177.955	-3.29746	0.0933435	-35.3261	2.33246e-273	1.36944e-271	DOWN
KPNA2	3217.8	2.38581	0.0675529	35.3177	3.13665e-273	1.8379e-271	UP
C12orf45	321.343	1.60132	0.045351	35.3094	4.21377e-273	2.46409e-271	UP
SCGN	240.838	-4.41947	0.125271	-35.2793	1.22134e-272	7.12775e-271	DOWN
SCN9A	414.565	-3.40622	0.0965876	-35.2656	1.9789e-272	1.15258e-270	DOWN
PKNOX2	122.781	-3.41769	0.0969454	-35.2537	3.00735e-272	1.7481e-270	DOWN
SHISA2	75.3904	3.63853	0.103217	35.2513	3.28066e-272	1.90318e-270	UP
PSAT1	1273.3	3.16542	0.089867	35.2234	8.77213e-272	5.07879e-270	UP
SH3PXD2A-AS1	84.4858	4.68492	0.133064	35.2079	1.51192e-271	8.73621e-270	UP
ADAM12	523.897	4.24793	0.120658	35.2064	1.59798e-271	9.21525e-270	UP
PERP	10500.9	2.1834	0.0620243	35.2024	1.84018e-271	1.0591e-269	UP
PTPRZ1	312.76	-5.19242	0.147524	-35.1971	2.21533e-271	1.27251e-269	DOWN
COL21A1	433.439	-4.22933	0.120187	-35.1894	2.90096e-271	1.66307e-269	DOWN
ZNF671	198.132	-2.60315	0.0739767	-35.1888	2.96727e-271	1.69775e-269	DOWN
SFRP5	488.892	-5.916	0.168155	-35.1819	3.78352e-271	2.16053e-269	DOWN
NCAM1-AS1	10.7335	-5.9936	0.170368	-35.1804	3.9931e-271	2.27575e-269	DOWN
TMEM151B	49.2865	-3.48465	0.0990638	-35.1758	4.68384e-271	2.66422e-269	DOWN
CTHRC1	636.151	3.57601	0.101676	35.1708	5.59574e-271	3.17672e-269	UP
VAMP1	1013.41	-2.76997	0.0787997	-35.152	1.08178e-270	6.12936e-269	DOWN
AP1S3	165.403	3.08754	0.0878387	35.1501	1.1569e-270	6.54231e-269	UP
MIR1-1HG	16.4584	-6.87011	0.195465	-35.1475	1.26738e-270	7.15321e-269	DOWN
MIS18A	455.28	1.90213	0.0541237	35.1442	1.42661e-270	8.0364e-269	UP
CFL2	2790.85	-3.51582	0.100047	-35.1417	1.55477e-270	8.74148e-269	DOWN
CDK4	4388.78	1.60361	0.0456511	35.1276	2.55945e-270	1.43625e-268	UP
FANCI	1227.79	2.23527	0.063635	35.1263	2.67129e-270	1.49612e-268	UP
TDGF1	621.856	5.00638	0.142558	35.1182	3.556e-270	1.98782e-268	UP
ZFP69B	57.2885	2.0526	0.0584673	35.1068	5.3168e-270	2.96643e-268	UP
BYSL	736.004	1.74274	0.0496461	35.1032	6.01542e-270	3.34981e-268	UP
FAM189A2	278.324	-3.93499	0.112114	-35.0983	7.1624e-270	3.98093e-268	DOWN
ZBTB16	559.456	-5.09555	0.145206	-35.0918	8.99296e-270	4.98887e-268	DOWN
SHISAL1	1123.12	-4.47797	0.127646	-35.0811	1.30953e-269	7.2509e-268	DOWN
ASB9	163.042	2.98074	0.0849756	35.0776	1.47923e-269	8.17497e-268	UP
PRR7	114.854	2.55799	0.0729712	35.0548	3.29297e-269	1.81642e-267	UP
LIN9	253.02	1.64261	0.0468697	35.0462	4.44875e-269	2.44933e-267	UP
CLEC3B	880.318	-3.19588	0.0912074	-35.0397	5.5993e-269	3.07698e-267	DOWN
LINC00092	23.7975	-2.94375	0.0840193	-35.0366	6.24211e-269	3.42378e-267	DOWN
VIT	100.525	-4.67301	0.133398	-35.0305	7.71856e-269	4.22566e-267	DOWN
SCHIP1	265.337	-3.74704	0.107045	-35.0044	1.92872e-268	1.05393e-266	DOWN
NIM1K	37.7857	-3.09453	0.088443	-34.989	3.30625e-268	1.8033e-266	DOWN
SPAG8	69.2008	-3.08354	0.0881496	-34.9808	4.40467e-268	2.39792e-266	DOWN
RERGL	115.343	-5.1933	0.148476	-34.9775	4.95143e-268	2.69055e-266	DOWN
CLDN16	16.355	5.00201	0.143016	34.9753	5.34982e-268	2.90163e-266	UP
AC007099.1	14.8627	7.15686	0.204646	34.9718	6.02896e-268	3.26391e-266	UP
UBE2SP1	43.5353	3.2163	0.0919843	34.9658	7.45971e-268	4.031e-266	UP
CCBE1	886.521	-5.03275	0.143957	-34.96	9.122e-268	4.92015e-266	DOWN
MAP6	465.94	-3.91014	0.111851	-34.9586	9.57867e-268	5.15693e-266	DOWN
LIFR-AS1	31.6713	-3.74846	0.107234	-34.9559	1.05182e-267	5.65234e-266	DOWN
MBNL1-AS1	1315.73	-3.78111	0.10818	-34.9521	1.2026e-267	6.45074e-266	DOWN
LINC00599	9.7622	-6.12997	0.175393	-34.9499	1.30039e-267	6.96246e-266	DOWN
FAM222A-AS1	14.6679	4.22403	0.120937	34.9275	2.84822e-267	1.52218e-265	UP
SSBP2	809.093	-2.66759	0.0763769	-34.9266	2.93551e-267	1.56596e-265	DOWN
GOLGA6L5P	407.906	-2.83112	0.0810685	-34.9225	3.38592e-267	1.80294e-265	DOWN
AC022400.7	242.199	-2.77527	0.0794731	-34.9209	3.58515e-267	1.90555e-265	DOWN
ZBTB9	328.246	1.62489	0.0465312	34.9205	3.62966e-267	1.9257e-265	UP
LINC01605	20.9128	3.91511	0.112141	34.9125	4.81223e-267	2.54847e-265	UP
PKMP3	27.4625	-3.60155	0.10317	-34.909	5.43706e-267	2.87416e-265	DOWN
AXIN2	3737.54	2.84535	0.0815289	34.8999	7.45394e-267	3.9332e-265	UP
TACR2	3010.89	-5.22474	0.149759	-34.8876	1.14475e-266	6.02957e-265	DOWN
AC009159.3	13.8218	-2.99621	0.0859054	-34.878	1.60139e-266	8.41956e-265	DOWN
AL031846.2	113.632	-2.76519	0.0792847	-34.8767	1.67784e-266	8.80565e-265	DOWN
RNF183	94.1027	3.32551	0.0954492	34.8406	5.90411e-266	3.09303e-264	UP
LMBR1	1577.2	1.29481	0.0371682	34.8365	6.82637e-266	3.56978e-264	NOT
ZNF418	118.565	-3.42425	0.0983008	-34.8344	7.33818e-266	3.83056e-264	DOWN
ZNF367	322.499	2.37112	0.0680827	34.8271	9.46842e-266	4.93372e-264	UP
MYOZ2	23.9072	-4.81304	0.138266	-34.81	1.71975e-265	8.94517e-264	DOWN
GFRA2	134.015	-3.39805	0.0976909	-34.7836	4.30029e-265	2.23279e-263	DOWN
MEF2C-AS1	22.5485	-3.83194	0.110196	-34.7739	6.04022e-265	3.13061e-263	DOWN
NAALAD2	80.9227	-3.03592	0.0873177	-34.7687	7.22502e-265	3.73805e-263	DOWN
CRNN	14.8404	-7.15309	0.205871	-34.7455	1.62168e-264	8.37531e-263	DOWN
CNTN2	169.744	-4.81292	0.138575	-34.7314	2.64797e-264	1.36515e-262	DOWN
KCNMB1	3173.55	-4.56915	0.131576	-34.7263	3.16443e-264	1.62854e-262	DOWN
MYH3	301.228	-3.59866	0.103643	-34.7216	3.72377e-264	1.91302e-262	DOWN
S100B	712.388	-3.87212	0.111573	-34.7048	6.67768e-264	3.42451e-262	DOWN
CCDC9B	3393.47	-3.19424	0.0921361	-34.6687	2.33442e-263	1.19506e-261	DOWN
MYL9	81782.9	-4.36915	0.126061	-34.6591	3.25375e-263	1.66277e-261	DOWN
TWNK	660.195	1.63848	0.0472758	34.6579	3.40009e-263	1.73452e-261	UP
C1orf112	346.02	1.43285	0.0413538	34.6486	4.68594e-263	2.38631e-261	NOT
DKK4	62.1266	8.28385	0.23911	34.6445	5.40064e-263	2.74548e-261	UP
PLXNB3	2486.1	-4.84956	0.140014	-34.6362	7.20085e-263	3.65428e-261	DOWN
PLPP1	2633.16	-1.89835	0.0548099	-34.6351	7.48456e-263	3.79166e-261	DOWN
LINC02253	27.9803	6.85903	0.19804	34.6346	7.63137e-263	3.85933e-261	UP
KANK2	11051.7	-3.20142	0.092456	-34.6264	1.01148e-262	5.10638e-261	DOWN
TIMM8A	294.757	1.81072	0.0523013	34.6209	1.22418e-262	6.16953e-261	UP
CLIP4	918.828	-3.39772	0.0981686	-34.6111	1.72267e-262	8.66681e-261	DOWN
AARD	90.183	-5.03839	0.145578	-34.6097	1.80672e-262	9.07401e-261	DOWN
DDN	67.0965	3.74948	0.108343	34.6076	1.94216e-262	9.73748e-261	UP
CCDC13-AS1	20.8793	-3.09009	0.0893029	-34.6023	2.32948e-262	1.16594e-260	DOWN
AC123023.1	9.14615	6.28337	0.181595	34.6009	2.44634e-262	1.22233e-260	UP
ELAVL3	28.9516	-4.69959	0.135835	-34.5978	2.72428e-262	1.35888e-260	DOWN
C8orf88	215.949	-4.21025	0.12171	-34.5924	3.29058e-262	1.63855e-260	DOWN
SNRPF	1452.3	1.78498	0.0516074	34.5876	3.88242e-262	1.92996e-260	UP
WHAMMP3	124.622	-3.20652	0.0927097	-34.5866	4.01189e-262	1.99093e-260	DOWN
ATIC	3447.79	1.59352	0.046081	34.5809	4.90161e-262	2.42834e-260	UP
ACSBG1	73.6493	-2.81446	0.0814107	-34.5711	6.87605e-262	3.40073e-260	DOWN
SLC7A1	3792.96	1.707	0.049381	34.5679	7.67233e-262	3.78813e-260	UP
NUDT1	504.498	1.73196	0.0501139	34.5605	9.92349e-262	4.89134e-260	UP
INTS7	792.037	1.59029	0.0460247	34.5529	1.28806e-261	6.33821e-260	UP
SVIL	18690.7	-3.46308	0.100247	-34.5456	1.65688e-261	8.13936e-260	DOWN
NEXMIF	110.18	-4.2388	0.122704	-34.5448	1.70481e-261	8.36075e-260	DOWN
LMNB2	3982.38	2.06222	0.0596975	34.5444	1.72717e-261	8.45618e-260	UP
MMS22L	425.573	1.63383	0.0473029	34.5398	2.02703e-261	9.90768e-260	UP
WNT7B	31.9961	6.38401	0.184867	34.533	2.56567e-261	1.25195e-259	UP
FOXD3-AS1	38.5889	-4.86179	0.140787	-34.5329	2.5767e-261	1.25523e-259	DOWN
WHAMMP2	134.211	-3.53698	0.102426	-34.532	2.65937e-261	1.29334e-259	DOWN
IL6R	1388.88	-2.27885	0.0659933	-34.5316	2.69363e-261	1.30782e-259	DOWN
CKS1B	1386.49	1.91515	0.0554757	34.5224	3.6966e-261	1.79181e-259	UP
RSPO2	258.944	-4.983	0.144364	-34.5169	4.47058e-261	2.16338e-259	DOWN
C4A-AS1	70.1859	-4.22815	0.122528	-34.5076	6.17407e-261	2.97784e-259	DOWN
C4B-AS1	70.1859	-4.22815	0.122528	-34.5076	6.17407e-261	2.97784e-259	DOWN
CADM3	938.128	-4.72185	0.136848	-34.5043	6.91274e-261	3.32861e-259	DOWN
JPH2	2504.51	-4.47752	0.129798	-34.4961	9.18295e-261	4.41447e-259	DOWN
SMTN	24925.7	-3.43053	0.0994511	-34.4946	9.66323e-261	4.63771e-259	DOWN
PGM5	7695.54	-4.65073	0.134825	-34.4946	9.6817e-261	4.63895e-259	DOWN
TMOD1	1013.95	-3.61444	0.104836	-34.4771	1.76929e-260	8.4636e-259	DOWN
PDE1C	229.376	-2.71281	0.0787033	-34.4688	2.35109e-260	1.12283e-258	DOWN
EFS	690.845	-3.2615	0.0946259	-34.4673	2.48373e-260	1.18424e-258	DOWN
GDF1	16.5361	-4.60556	0.133685	-34.4508	4.3824e-260	2.08611e-258	DOWN
RASGEF1C	59.8736	-4.74791	0.137837	-34.4458	5.20477e-260	2.47354e-258	DOWN
TMEM35A	687.88	-4.56909	0.132652	-34.4442	5.50316e-260	2.61109e-258	DOWN
APBB1	1367.01	-3.06298	0.0889907	-34.4191	1.30398e-259	6.17697e-258	DOWN
PRR36	173.832	3.33827	0.0970113	34.4111	1.71966e-259	8.13287e-258	UP
SYNM	26693.5	-5.21506	0.151559	-34.4095	1.81748e-259	8.58158e-258	DOWN
ADAMTS9-AS1	417.786	-5.49445	0.159689	-34.4073	1.96437e-259	9.26014e-258	DOWN
TRIM3	1100.14	-1.58667	0.0461199	-34.4033	2.25129e-259	1.05956e-257	DOWN
UBXN10-AS1	167.12	-4.83065	0.140441	-34.3963	2.86479e-259	1.34613e-257	DOWN
AP001107.5	58.2247	-4.61324	0.134194	-34.3775	5.47392e-259	2.56799e-257	DOWN
UBE2T	526.166	2.69841	0.0784988	34.3751	5.93548e-259	2.78005e-257	UP
SPDL1	380.883	1.42713	0.0415194	34.3726	6.47172e-259	3.02636e-257	NOT
C6orf223	667.032	4.95213	0.144096	34.367	7.86131e-259	3.67029e-257	UP
BOP1	2530.37	1.92332	0.0559921	34.3498	1.41905e-258	6.61469e-257	UP
AC104024.2	9.00841	5.59156	0.162816	34.3429	1.79981e-258	8.37615e-257	UP
DMPK	4845.95	-3.05051	0.0888333	-34.3397	2.00935e-258	9.33642e-257	DOWN
DHRS2	56.7858	4.01495	0.116948	34.3312	2.68706e-258	1.24656e-256	UP
GRIN2B	145.742	3.82414	0.111396	34.3291	2.88912e-258	1.33817e-256	UP
PRIM1	283.49	1.94146	0.0565628	34.3239	3.45267e-258	1.59666e-256	UP
LRRN4CL	404.093	-3.11997	0.0909809	-34.2926	1.01205e-257	4.67272e-256	DOWN
CLCN6	1090.46	-1.74099	0.0507722	-34.2902	1.09777e-257	5.0605e-256	DOWN
POLR2D	1212.16	1.22741	0.0358061	34.2793	1.5984e-257	7.35665e-256	NOT
MRPL3	2935.02	1.53893	0.0449031	34.2723	2.03254e-257	9.34009e-256	UP
KCNIP3	236.81	-3.4115	0.09962	-34.2452	5.14847e-257	2.36214e-255	DOWN
SCNN1D	240.002	-3.22523	0.0941893	-34.2419	5.74734e-257	2.63277e-255	DOWN
PGR	317.826	-3.8428	0.112237	-34.2384	6.50091e-257	2.9733e-255	DOWN
SYT10	32.9323	-5.2257	0.152649	-34.2334	7.71244e-257	3.52189e-255	DOWN
AF165147.1	31.3074	-3.76326	0.109932	-34.2327	7.89874e-257	3.60133e-255	DOWN
CELSR3	509.574	2.40034	0.070122	34.2309	8.38491e-257	3.81703e-255	UP
ZNF781	78.6979	-3.17189	0.0926682	-34.2285	9.11738e-257	4.14401e-255	DOWN
TP73	102.004	3.52867	0.103104	34.2243	1.05359e-256	4.7813e-255	UP
LDLRAD2	262.108	-2.79286	0.0816088	-34.2226	1.11661e-256	5.05941e-255	DOWN
LRCH2	384.474	-3.71243	0.108479	-34.2224	1.12139e-256	5.07321e-255	DOWN
FXYD6	5265.3	-3.90933	0.114254	-34.216	1.39803e-256	6.31494e-255	DOWN
Z97989.1	79.4951	-2.83127	0.0827817	-34.2016	2.28774e-256	1.03178e-254	DOWN
PDZRN4	827.774	-5.22407	0.152755	-34.1989	2.50904e-256	1.12984e-254	DOWN
HMCN2	3337.13	-3.75507	0.109824	-34.1916	3.22238e-256	1.44883e-254	DOWN
EEF1E1	489.762	1.48421	0.0434159	34.186	3.90794e-256	1.75436e-254	NOT
UNC80	28.6327	-4.32855	0.126626	-34.1838	4.20775e-256	1.88605e-254	DOWN
AC241952.2	488.695	-2.51481	0.0735762	-34.1797	4.85056e-256	2.17085e-254	DOWN
VIPR2	462.577	-4.40463	0.128871	-34.1786	5.02084e-256	2.24362e-254	DOWN
PTPN21	1144.79	-1.5384	0.0450117	-34.1777	5.18577e-256	2.31377e-254	DOWN
AC006435.2	50.6923	-3.4074	0.0996989	-34.1769	5.33291e-256	2.37579e-254	DOWN
WDR12	1167.71	1.52751	0.0447385	34.1431	1.69013e-255	7.51798e-254	UP
SORD2P	598.775	3.59501	0.105353	34.1233	3.32674e-255	1.47754e-253	UP
AMMECR1	644.696	1.93696	0.0567673	34.121	3.602e-255	1.59736e-253	UP
TMEM240	86.6407	-3.08198	0.090329	-34.1195	3.79711e-255	1.68133e-253	DOWN
NKX3-2	503.519	-4.29245	0.125811	-34.1182	3.96672e-255	1.75377e-253	DOWN
DOCK3	246.961	-3.82911	0.112262	-34.1086	5.4913e-255	2.42415e-253	DOWN
MTFR1	1029.03	1.52756	0.0448016	34.0961	8.43002e-255	3.71583e-253	UP
HM13	5430.71	1.69497	0.0497122	34.0956	8.55749e-255	3.76633e-253	UP
EPM2A	567.649	-2.77464	0.081386	-34.0924	9.56246e-255	4.2023e-253	DOWN
CCT6A	7254.74	1.53221	0.0449442	34.0914	9.88356e-255	4.33688e-253	UP
AC003973.2	90.4236	-3.98824	0.116993	-34.0896	1.05073e-254	4.60365e-253	DOWN
NRXN1	473.709	-5.57221	0.163536	-34.0734	1.82862e-254	7.99985e-253	DOWN
INTS13	920.251	1.64101	0.0481631	34.072	1.91886e-254	8.3821e-253	UP
ADH1B	7763.52	-5.42129	0.159114	-34.0718	1.93074e-254	8.42137e-253	DOWN
AC104823.1	47.1341	8.69908	0.255331	34.0697	2.07033e-254	9.01674e-253	UP
LMO3	2148.92	-5.0542	0.148363	-34.0665	2.31207e-254	1.00546e-252	DOWN
PHYHD1	310.208	-3.11695	0.0915041	-34.0635	2.56374e-254	1.11324e-252	DOWN
ADAMTS10	534.361	-3.00494	0.0882552	-34.0483	4.29953e-254	1.8642e-252	DOWN
PPP1R12B	16531.8	-3.60156	0.105792	-34.0437	5.02596e-254	2.17593e-252	DOWN
AC243562.2	12.2372	-5.49345	0.161416	-34.0328	7.29678e-254	3.15437e-252	DOWN
PTBP2	1183.76	-2.55215	0.0750166	-34.0212	1.08374e-253	4.67804e-252	DOWN
GUSBP11	1057.72	-2.37349	0.0697654	-34.021	1.08977e-253	4.69714e-252	DOWN
SNRPC	2205.17	1.16788	0.0343379	34.0113	1.51854e-253	6.53556e-252	NOT
C7	6752.38	-4.79263	0.140918	-34.01	1.58376e-253	6.80619e-252	DOWN
BHMT2	286.093	-4.11111	0.120908	-34.0019	2.08882e-253	8.9635e-252	DOWN
CADM2	215.238	-5.52058	0.162414	-33.9909	3.03511e-253	1.30051e-251	DOWN
SLCO4A1-AS1	171.154	3.994	0.117516	33.9867	3.49686e-253	1.49616e-251	UP
CCL14	525.461	-3.95665	0.116476	-33.9697	6.24604e-253	2.66851e-251	DOWN
RCC2	5013.86	1.68496	0.0496313	33.9496	1.23833e-252	5.28281e-251	UP
MRGPRF	3064.19	-3.90127	0.114929	-33.9451	1.44124e-252	6.13948e-251	DOWN
CCDC34	525.683	2.10169	0.0619183	33.943	1.54678e-252	6.57946e-251	UP
RND2	151.558	-3.81944	0.112549	-33.9357	1.98421e-252	8.42783e-251	DOWN
PGA5	43.8303	-6.52643	0.192326	-33.9342	2.08432e-252	8.84017e-251	DOWN
SH3TC2	238.329	2.79598	0.0824035	33.9303	2.38287e-252	1.00918e-250	UP
CAVIN2	2134.57	-3.56781	0.105173	-33.9234	3.01447e-252	1.27481e-250	DOWN
PRPH	569.542	-4.4249	0.130451	-33.92	3.3736e-252	1.42463e-250	DOWN
MCM2	1818.71	2.70399	0.0797242	33.9168	3.76254e-252	1.58658e-250	UP
FEZF1	40.3678	7.51461	0.221716	33.8929	8.46885e-252	3.56596e-250	UP
ACSM5	80.5686	-4.00537	0.118205	-33.8849	1.11222e-251	4.67644e-250	DOWN
FAM72D	97.3836	3.05535	0.0902213	33.8651	2.17823e-251	9.14542e-250	UP
SEC31B	1045.17	-2.86281	0.0845442	-33.8617	2.43746e-251	1.02191e-249	DOWN
AC087623.1	23.6593	-4.28489	0.126568	-33.8543	3.13196e-251	1.3112e-249	DOWN
NUDCD1	866.833	1.6896	0.0499126	33.8511	3.49522e-251	1.46118e-249	UP
KNSTRN	484.441	1.79055	0.0529056	33.8443	4.39842e-251	1.83614e-249	UP
RPS2P55	116.444	3.32159	0.0981539	33.8406	4.9822e-251	2.07686e-249	UP
SMC2	1117.59	1.79815	0.0531425	33.8365	5.73883e-251	2.38886e-249	UP
KCNA5	105.744	-3.74091	0.110565	-33.8346	6.1164e-251	2.5424e-249	DOWN
ARMC10	1737.7	1.35795	0.0401421	33.8286	7.49869e-251	3.11254e-249	NOT
JAZF1-AS1	20.0213	-5.08182	0.150262	-33.8196	1.01542e-250	4.20881e-249	DOWN
TMEM182	140.987	1.87959	0.0555849	33.8147	1.19748e-250	4.95636e-249	UP
FOXP4-AS1	30.5623	3.36308	0.0994611	33.813	1.2689e-250	5.24456e-249	UP
ADAM11	115.327	-3.92606	0.116114	-33.812	1.31342e-250	5.42088e-249	DOWN
SNRPGP2	23.2507	2.61536	0.077351	33.8115	1.33531e-250	5.50345e-249	UP
NMRK2	5.61531	-5.43586	0.160775	-33.8103	1.39172e-250	5.72785e-249	DOWN
HNRNPCP2	198.871	2.93973	0.0869633	33.8043	1.7053e-250	7.00853e-249	UP
TLCD3A	820.868	1.94991	0.0576883	33.8009	1.91533e-250	7.86067e-249	UP
DDN-AS1	32.2418	3.38683	0.10026	33.7805	3.81811e-250	1.56478e-248	UP
NPR2	788.51	-2.26927	0.0671853	-33.7763	4.39038e-250	1.79679e-248	DOWN
CBY2	13.8977	6.20836	0.183891	33.7612	7.33451e-250	2.99749e-248	UP
FOXF2	969.909	-3.23445	0.0958067	-33.7601	7.59341e-250	3.09896e-248	DOWN
SGCA	590.545	-4.29374	0.127186	-33.7596	7.73659e-250	3.15298e-248	DOWN
RBPMS	7128.39	-3.12758	0.0926457	-33.7585	8.01599e-250	3.2623e-248	DOWN
DSG4	20.4721	4.44879	0.131808	33.752	1.00002e-249	4.06417e-248	UP
KLF8	348.727	-2.79332	0.0827725	-33.7469	1.18595e-249	4.81308e-248	DOWN
FAM229A	311.902	-2.44417	0.0724306	-33.7449	1.26791e-249	5.13856e-248	DOWN
GCNT2	359.516	-3.12332	0.0925644	-33.7421	1.39623e-249	5.65078e-248	DOWN
MGAT5	4585.24	2.01256	0.0596476	33.7408	1.45866e-249	5.89526e-248	UP
CSRP1	52847.8	-3.34553	0.0991722	-33.7345	1.80368e-249	7.27959e-248	DOWN
AL355312.4	15.8217	6.12846	0.181673	33.7335	1.86743e-249	7.52646e-248	UP
SRSF5	11010.1	-1.69616	0.0502959	-33.7237	2.5992e-249	1.04613e-247	DOWN
FBXO5	321.199	1.67917	0.0497929	33.7232	2.64385e-249	1.06264e-247	UP
EMSLR	75.1059	3.99453	0.11847	33.7175	3.19905e-249	1.28402e-247	UP
GALNT15	1070.76	-4.1304	0.122518	-33.7126	3.77843e-249	1.51449e-247	DOWN
OTUB2	173.148	2.87154	0.0851885	33.7081	4.40444e-249	1.76298e-247	UP
TRIM9	286.172	-3.79812	0.112696	-33.7023	5.34403e-249	2.13615e-247	DOWN
ACBD7	17.2785	3.35394	0.0995371	33.6954	6.75813e-249	2.6977e-247	UP
UCHL3	1051.22	1.94455	0.0577133	33.6933	7.24091e-249	2.88647e-247	UP
CLIP3	2295.42	-3.36823	0.0999697	-33.6925	7.43571e-249	2.96008e-247	DOWN
HSPB6	8915.44	-4.87309	0.14465	-33.6889	8.40049e-249	3.33959e-247	DOWN
ANGPTL1	1239.71	-4.88994	0.145163	-33.686	9.2724e-249	3.68121e-247	DOWN
RNF150	1402.84	-4.25298	0.126261	-33.684	9.91631e-249	3.93149e-247	DOWN
ZSWIM8-AS1	141.807	-3.50369	0.104024	-33.6816	1.07634e-248	4.26153e-247	DOWN
ZNF491	54.4364	-1.91647	0.0569334	-33.6616	2.11148e-248	8.34862e-247	DOWN
TGDS	545.026	1.49134	0.0443114	33.6559	2.55477e-248	1.00877e-246	NOT
MSI2	2609.4	1.36029	0.040421	33.6529	2.8249e-248	1.11393e-246	NOT
ZNF835	61.3579	-3.45546	0.10268	-33.6528	2.83678e-248	1.1171e-246	DOWN
PRR11	404.812	3.21159	0.0954338	33.6525	2.8629e-248	1.12587e-246	UP
SET	11257	1.37628	0.0408974	33.652	2.91369e-248	1.1443e-246	NOT
AC102945.2	151.27	-3.62994	0.107869	-33.6512	2.98979e-248	1.17261e-246	DOWN
HNRNPA1P10	137.557	2.16266	0.0642716	33.6487	3.25345e-248	1.2743e-246	UP
BCL2L12	580.567	1.55537	0.0462265	33.6467	3.48508e-248	1.3632e-246	UP
EPHA7	1600.97	-5.25598	0.156211	-33.6466	3.49379e-248	1.36478e-246	DOWN
U2AF1L4	554.347	-1.85184	0.0550507	-33.6389	4.53568e-248	1.7694e-246	DOWN
LVRN	67.5729	-4.1802	0.124267	-33.6388	4.54505e-248	1.77069e-246	DOWN
APBB3	882.072	-2.14078	0.0636567	-33.6301	6.09946e-248	2.3731e-246	DOWN
MCM7	5723.79	1.56289	0.0464762	33.6279	6.57211e-248	2.55358e-246	UP
TGS1	993.618	1.36682	0.0406472	33.6264	6.89803e-248	2.67665e-246	NOT
GSTCD	365.216	1.49505	0.0444864	33.6068	1.33567e-247	5.17594e-246	NOT
TEPP	11.3863	-4.42306	0.131682	-33.589	2.43034e-247	9.40548e-246	DOWN
KLF15	471.557	-3.95089	0.117657	-33.5798	3.31065e-247	1.27953e-245	DOWN
PTN	474.695	-3.14644	0.0937145	-33.5748	3.91496e-247	1.51109e-245	DOWN
ALYREF	2069.86	1.77882	0.0529825	33.5738	4.04847e-247	1.56056e-245	UP
TNS1	33615.1	-3.97012	0.118272	-33.5676	4.97731e-247	1.91607e-245	DOWN
ZDHHC9	3495.49	2.0248	0.0603256	33.5646	5.51755e-247	2.12124e-245	UP
PTX3	253.7	-4.27907	0.127496	-33.5624	5.93109e-247	2.27723e-245	DOWN
LONRF2	668.16	-5.30735	0.158187	-33.5511	8.66254e-247	3.32159e-245	DOWN
RRP9	1026.64	1.62387	0.048402	33.5495	9.1432e-247	3.5013e-245	UP
ROGDI	1322.71	-1.6769	0.0499888	-33.5456	1.04353e-246	3.99086e-245	DOWN
STMN1	4171.85	1.8401	0.0548784	33.5304	1.73776e-246	6.63715e-245	UP
SORBS1	16018.4	-3.73147	0.111296	-33.5274	1.91998e-246	7.32354e-245	DOWN
FBL	5120.62	1.61911	0.0482959	33.5249	2.09308e-246	7.97338e-245	UP
AC007098.1	67.2224	-2.80633	0.0837299	-33.5165	2.77219e-246	1.05466e-244	DOWN
AL022341.2	71.1353	-4.04052	0.120553	-33.5164	2.77728e-246	1.05522e-244	DOWN
RAD18	671.646	1.41671	0.0422895	33.5003	4.76435e-246	1.80785e-244	NOT
SOCS2-AS1	146.471	-2.99609	0.0894349	-33.5002	4.7856e-246	1.81355e-244	DOWN
LINC00844	7.28081	-6.02076	0.179748	-33.4956	5.59411e-246	2.1172e-244	DOWN
PLA2G2C	31.9499	-5.47503	0.163517	-33.4829	8.53693e-246	3.22678e-244	DOWN
LINC01354	32.4665	-4.19817	0.125397	-33.4789	9.76718e-246	3.68702e-244	DOWN
SHCBP1	306.738	2.70623	0.0808387	33.477	1.04347e-245	3.9339e-244	UP
DACT3	1296.57	-3.83838	0.114663	-33.4753	1.10214e-245	4.14974e-244	DOWN
ACTG2	105001	-5.24308	0.156642	-33.4718	1.23819e-245	4.65597e-244	DOWN
AC093642.2	49.0007	-4.43429	0.132491	-33.4687	1.37724e-245	5.17216e-244	DOWN
SYNPO2	27493.7	-4.6813	0.139927	-33.4553	2.15579e-245	8.0856e-244	DOWN
PYCR3	646.768	2.09104	0.0625109	33.4509	2.50033e-245	9.3658e-244	UP
ZWILCH	606.873	1.93846	0.0579628	33.4432	3.23643e-245	1.21076e-243	UP
RBMS3	626.974	-2.97514	0.0889721	-33.439	3.71918e-245	1.38957e-243	DOWN
AC053503.5	273.932	-6.62639	0.198174	-33.4372	3.95448e-245	1.4756e-243	DOWN
KCTD14	647.765	2.50187	0.0748353	33.4317	4.7523e-245	1.77104e-243	UP
WNT9A	654.358	-3.80496	0.113814	-33.4315	4.7849e-245	1.78091e-243	DOWN
MAPK4	293.804	-5.12016	0.153155	-33.4311	4.83866e-245	1.79863e-243	DOWN
LINC00891	166.86	-3.7666	0.112712	-33.418	7.50802e-245	2.78733e-243	DOWN
UBE2S	1595.44	1.96034	0.0586629	33.4171	7.74055e-245	2.87e-243	UP
GART	2575.55	1.40044	0.0419162	33.4106	9.61134e-245	3.55912e-243	NOT
DMBX1	15.1576	6.58361	0.19706	33.4092	1.00842e-244	3.72951e-243	UP
GAD1	65.481	4.22264	0.126415	33.403	1.24035e-244	4.58144e-243	UP
LINC01356	21.4665	3.8207	0.114466	33.3785	2.81649e-244	1.039e-242	UP
SYNGR1	699.001	-3.47114	0.103994	-33.3784	2.82509e-244	1.04086e-242	DOWN
NEFM	82.5868	-4.06953	0.121974	-33.3639	4.58576e-244	1.68742e-242	DOWN
AL139423.1	215.549	-2.49756	0.0748705	-33.3583	5.51521e-244	2.02687e-242	DOWN
HGH1	1173.49	1.83904	0.0551416	33.3512	6.99981e-244	2.56924e-242	UP
MAB21L2	4310.32	-4.39074	0.131656	-33.35	7.27385e-244	2.66647e-242	DOWN
ECHDC2	3455.52	-2.06591	0.061971	-33.3368	1.13267e-243	4.14697e-242	DOWN
CYP21A2	73.3747	-4.30411	0.129196	-33.3147	2.36542e-243	8.64948e-242	DOWN
SETBP1	1020.5	-3.11743	0.0936064	-33.3036	3.42859e-243	1.25214e-241	DOWN
AC008771.1	69.6333	1.7483	0.0525001	33.3008	3.75571e-243	1.3699e-241	UP
FXYD7	21.0684	-3.90621	0.117358	-33.2844	6.49141e-243	2.36479e-241	DOWN
SNRPE	1604.44	1.47095	0.0441951	33.2832	6.7643e-243	2.46112e-241	NOT
FIGNL1	491.445	1.65024	0.0496014	33.27	1.04738e-242	3.80604e-241	UP
RAET1L	32.9741	5.61568	0.1688	33.2682	1.1121e-242	4.03621e-241	UP
CCDC113	267.937	2.07145	0.0622715	33.2648	1.24615e-242	4.51711e-241	UP
ITGA10	255.541	-3.52255	0.105901	-33.2625	1.34467e-242	4.86817e-241	DOWN
NDRG2	5687.41	-1.81458	0.0545823	-33.2447	2.43113e-242	8.79063e-241	DOWN
AL512306.2	46.8506	-3.16007	0.0950604	-33.2428	2.593e-242	9.36432e-241	DOWN
INCA1	53.0723	-1.5962	0.0480224	-33.2387	2.97702e-242	1.07379e-240	DOWN
ZNF695	54.3843	3.63512	0.109426	33.22	5.54341e-242	1.997e-240	UP
AP000892.4	8895.24	-3.88987	0.117103	-33.2176	5.99888e-242	2.15841e-240	DOWN
ZNF790-AS1	23.9363	-2.87684	0.0866332	-33.2072	8.48689e-242	3.04985e-240	DOWN
SPIN4	465.112	1.55152	0.0467256	33.205	9.12218e-242	3.27411e-240	UP
RGMA	2434.4	-3.93729	0.118604	-33.1969	1.19145e-241	4.27108e-240	DOWN
AL596244.1	278.506	-2.66666	0.0803459	-33.1898	1.51277e-241	5.41628e-240	DOWN
SH3BGR	350.878	-3.14087	0.0946478	-33.1849	1.77953e-241	6.36356e-240	DOWN
DNAJB5	1432.41	-3.6597	0.110303	-33.1786	2.19329e-241	7.83357e-240	DOWN
IGFBP6	1445.53	-3.15823	0.0951911	-33.1778	2.24809e-241	8.01947e-240	DOWN
NCAPD2	3199.88	1.75367	0.0528701	33.1694	2.97023e-241	1.05826e-239	UP
AC080038.2	61.8056	-3.83344	0.115611	-33.1582	4.31482e-241	1.53544e-239	DOWN
C20orf194	1004.71	-3.07052	0.0926311	-33.1479	6.08138e-241	2.16144e-239	DOWN
AP001094.2	24.7789	-3.68324	0.11113	-33.1436	7.00839e-241	2.48789e-239	DOWN
UTP18	1135.48	1.38895	0.0419249	33.1294	1.1209e-240	3.97422e-239	NOT
ARMCX1	652.026	-2.89189	0.0873171	-33.1194	1.56375e-240	5.53765e-239	DOWN
PPP1R12C	6457	-2.18168	0.065883	-33.1144	1.8412e-240	6.51229e-239	DOWN
EIF4BP7	134.698	1.92298	0.0580753	33.1119	2.0059e-240	7.08624e-239	UP
FILIP1	868.617	-3.7435	0.113088	-33.1027	2.71833e-240	9.59141e-239	DOWN
REEP6	495.242	2.84638	0.0860523	33.0773	6.3016e-240	2.22078e-238	UP
MAD2L1	1060.29	3.10616	0.0939302	33.0688	8.33776e-240	2.93481e-238	UP
MOCS1	853.99	-2.11459	0.0639548	-33.0638	9.83999e-240	3.45941e-238	DOWN
AL161431.1	265.603	5.70321	0.172541	33.0541	1.35648e-239	4.7632e-238	UP
PALB2	534.671	1.1022	0.0333548	33.0448	1.84619e-239	6.47497e-238	NOT
TWIST2	291.994	-3.5389	0.107107	-33.0407	2.11852e-239	7.42117e-238	DOWN
SNTG2	16.2322	-3.89208	0.117805	-33.0382	2.29671e-239	8.03573e-238	DOWN
NXPH4	83.423	5.22876	0.1583	33.0306	2.95293e-239	1.03193e-237	UP
NTN1	1022.75	-3.12014	0.0944631	-33.0302	2.99039e-239	1.04377e-237	DOWN
A2M-AS1	84.5977	-2.99152	0.0905751	-33.0281	3.20875e-239	1.11865e-237	DOWN
ATF7-NPFF	175.515	-2.45423	0.0743193	-33.0228	3.82234e-239	1.33098e-237	DOWN
VPS9D1-AS1	243.79	3.07977	0.0932742	33.0185	4.41359e-239	1.53502e-237	UP
MYOCD	1835.45	-4.04765	0.122611	-33.0122	5.42886e-239	1.88588e-237	DOWN
RHAG	7.54647	-5.83928	0.176902	-33.0085	6.13836e-239	2.12981e-237	DOWN
CCDC43	688.016	1.21468	0.036815	32.9941	9.85604e-239	3.41567e-237	NOT
AC079313.2	41.8905	-6.31113	0.191281	-32.994	9.90873e-239	3.42986e-237	DOWN
MCM4	3196.93	2.60631	0.0789994	32.9915	1.07668e-238	3.72245e-237	UP
CASQ1	54.584	-4.10822	0.124562	-32.9812	1.51298e-238	5.2247e-237	DOWN
WDR17	111.569	-4.17673	0.126654	-32.9775	1.70938e-238	5.89595e-237	DOWN
GGCT	2047.73	1.9307	0.058552	32.9741	1.90715e-238	6.57031e-237	UP
ZP3	349.447	2.82715	0.0857463	32.9711	2.1083e-238	7.25473e-237	UP
CNN1	33949	-4.93445	0.149717	-32.9586	3.18308e-238	1.09402e-236	DOWN
FABP6	164.867	4.9459	0.150072	32.9567	3.3906e-238	1.16397e-236	UP
TRAP1	4631.16	1.5272	0.046345	32.9528	3.85252e-238	1.32099e-236	UP
TBX2-AS1	24.7449	-2.99798	0.0910251	-32.9357	6.77652e-238	2.32088e-236	DOWN
MTND5P1	32.0478	-4.23659	0.128635	-32.9348	6.97354e-238	2.38556e-236	DOWN
YEATS4	572.575	1.61798	0.0491287	32.9334	7.30881e-238	2.49589e-236	UP
MYO15A	53.9894	-2.34201	0.0711136	-32.9334	7.31317e-238	2.49589e-236	DOWN
USP6NL	1060.97	1.36111	0.0413381	32.9262	9.2606e-238	3.15683e-236	NOT
SH3BP4	2590.73	1.67828	0.0509736	32.9245	9.81722e-238	3.34267e-236	UP
OSR1	489.286	-4.16364	0.126461	-32.9243	9.87883e-238	3.35972e-236	DOWN
LINC01132	18.057	2.70899	0.0822825	32.923	1.02867e-237	3.49438e-236	UP
SMYD1	607.672	-6.21324	0.188724	-32.9224	1.05151e-237	3.5678e-236	DOWN
HROB	152.322	2.16425	0.0657448	32.919	1.1757e-237	3.98454e-236	UP
AC036108.2	84.6582	-5.18586	0.157582	-32.9089	1.6386e-237	5.54692e-236	DOWN
GALNT16	303.405	-3.78406	0.115038	-32.894	2.67834e-237	9.05606e-236	DOWN
FAM219B	2167.23	-1.46173	0.0444432	-32.8899	3.06452e-237	1.03498e-235	NOT
PRMT3	664.824	1.39163	0.0423147	32.8876	3.30708e-237	1.11561e-235	NOT
ACTL6A	1958.48	1.36816	0.0416034	32.8858	3.5063e-237	1.18145e-235	NOT
MCIDAS	16.3777	4.56124	0.138751	32.8736	5.24549e-237	1.76544e-235	UP
XKRX	134.61	3.37786	0.102756	32.8728	5.38769e-237	1.81121e-235	UP
SLCO1B3	208.627	6.19247	0.188441	32.8616	7.76822e-237	2.60848e-235	UP
C4orf46	325.391	1.38656	0.0422181	32.8428	1.4437e-236	4.84219e-235	NOT
MMP13	44.9914	7.09212	0.215947	32.8419	1.4874e-236	4.98306e-235	UP
HPRT1	1145.01	1.84947	0.0563202	32.8385	1.66121e-236	5.55896e-235	UP
KLC3	24.642	4.74624	0.144539	32.8371	1.74038e-236	5.81723e-235	UP
TECTA	43.1323	-2.66023	0.081015	-32.8363	1.7884e-236	5.97089e-235	DOWN
TCEAL5	23.0432	-4.26132	0.129778	-32.8354	1.83949e-236	6.13443e-235	DOWN
AC124067.2	39.0877	4.04595	0.123223	32.8344	1.90142e-236	6.33372e-235	UP
AC007541.1	42.4512	-2.91635	0.0888312	-32.8302	2.18021e-236	7.2541e-235	DOWN
SMYD3	478.366	1.36905	0.0417094	32.8236	2.71686e-236	9.02939e-235	NOT
DNAH2	118.027	3.19201	0.0973095	32.8026	5.4044e-236	1.79409e-234	UP
LINC01234	64.9537	7.09061	0.216275	32.7852	9.58059e-236	3.17684e-234	UP
ACTR3B	306.439	1.27429	0.0388742	32.7799	1.13894e-235	3.77232e-234	NOT
AC067750.1	206.627	-2.51673	0.0767943	-32.7724	1.45736e-235	4.82152e-234	DOWN
BZW2	3603.54	1.69308	0.0516619	32.7723	1.46297e-235	4.83459e-234	UP
VAMP2	2844.24	-1.57674	0.0481228	-32.7649	1.86546e-235	6.15772e-234	DOWN
PODXL2	1141.58	2.66174	0.0813003	32.7395	4.27701e-235	1.4102e-233	UP
SOX15	111.169	-3.16653	0.096771	-32.7219	7.61819e-235	2.50902e-233	DOWN
KCNN3	805.094	-3.47112	0.106105	-32.714	9.88387e-235	3.25154e-233	DOWN
TMEM211	52.2819	5.53506	0.16921	32.7112	1.08274e-234	3.55793e-233	UP
TMEM200B	669.349	-3.29695	0.100811	-32.7043	1.35872e-234	4.45978e-233	DOWN
MND1	136.231	3.12584	0.0955814	32.7035	1.3944e-234	4.57176e-233	UP
SAP30-DT	112.04	-2.7747	0.0848463	-32.7027	1.43054e-234	4.68497e-233	DOWN
DPY19L1	1432.98	1.41488	0.0432728	32.6969	1.73132e-234	5.66368e-233	NOT
MEG3	3272.44	-3.27113	0.100059	-32.6921	2.02355e-234	6.61223e-233	DOWN
DACH1	701.861	3.15979	0.0966541	32.6918	2.04462e-234	6.67361e-233	UP
CCDC116	21.0604	-2.74596	0.084007	-32.6873	2.36719e-234	7.71782e-233	DOWN
FPGT-TNNI3K	87.7221	-3.19172	0.0976561	-32.6833	2.70054e-234	8.79484e-233	DOWN
CHL1	907.072	-3.67593	0.112488	-32.6783	3.1731e-234	1.03223e-232	DOWN
CLPB	430.735	1.51672	0.046431	32.6662	4.72239e-234	1.53451e-232	UP
SGSM2	2603.88	-1.99632	0.0611168	-32.664	5.06347e-234	1.64351e-232	DOWN
TPM2	47731.8	-3.93316	0.120421	-32.6617	5.46818e-234	1.77291e-232	DOWN
MYH1	36.5873	-6.86782	0.210285	-32.6595	5.87659e-234	1.90321e-232	DOWN
ANXA9	132.514	2.08459	0.0638592	32.6434	9.92598e-234	3.21109e-232	UP
MRGBP	994.486	1.39918	0.0428689	32.6385	1.16704e-233	3.77122e-232	NOT
CLDN5	1181.98	-3.02051	0.092573	-32.6284	1.62249e-233	5.23719e-232	DOWN
RTL5	435.706	-3.02844	0.0928372	-32.6209	2.07177e-233	6.68004e-232	DOWN
SUV39H1	493.039	1.62971	0.0499822	32.6058	3.39167e-233	1.09237e-231	UP
CEND1	59.2817	-3.45017	0.105846	-32.596	4.67482e-233	1.50398e-231	DOWN
DUSP26	59.4976	-3.3035	0.101369	-32.5888	5.91176e-233	1.89984e-231	DOWN
AGTR1	387.593	-4.81605	0.14779	-32.5872	6.23209e-233	2.00058e-231	DOWN
EBPL	1203.72	1.68647	0.0517587	32.5833	7.07604e-233	2.269e-231	UP
RPL22L1	1560.64	2.58943	0.0794988	32.5719	1.02598e-232	3.2863e-231	UP
ASCL5	27.2908	3.97486	0.122059	32.5652	1.27615e-232	4.08312e-231	UP
AL109659.2	28.6414	-3.12984	0.0961152	-32.5634	1.352e-232	4.32107e-231	DOWN
REEP2	382.335	-3.49757	0.107491	-32.5382	3.07248e-232	9.80907e-231	DOWN
PRSS22	381.057	4.79527	0.147416	32.5288	4.17414e-232	1.33116e-230	UP
AP001528.2	107.04	-3.14394	0.0966905	-32.5155	6.43655e-232	2.05042e-230	DOWN
ZNF593	710.471	1.77197	0.0544971	32.5149	6.56845e-232	2.09016e-230	UP
AP005264.7	15.0666	-6.21153	0.191048	-32.513	6.98436e-232	2.22008e-230	DOWN
PRPH2	74.6444	-2.81834	0.0866854	-32.5123	7.15195e-232	2.27088e-230	DOWN
LINC00659	15.945	5.71173	0.175694	32.5094	7.84318e-232	2.48765e-230	UP
FGF19	54.6947	8.04276	0.247514	32.4942	1.28961e-231	4.08587e-230	UP
H1-9P	12.8991	-4.47278	0.137693	-32.4838	1.80578e-231	5.71503e-230	DOWN
MSH2	1013.68	1.64181	0.0505448	32.4822	1.90091e-231	6.0096e-230	UP
PTK7	2055.87	2.53669	0.0781174	32.4727	2.58667e-231	8.16873e-230	UP
PGAM5	1950.27	1.73321	0.0533763	32.4715	2.69585e-231	8.50432e-230	UP
ECE2	430.391	1.75224	0.0539631	32.471	2.73882e-231	8.63054e-230	UP
PLAC9	183.43	-2.74762	0.0846257	-32.4679	3.02675e-231	9.52756e-230	DOWN
SRPRB	2198.58	1.70479	0.052507	32.4679	3.03287e-231	9.53655e-230	UP
PRICKLE2	1611.06	-3.10101	0.0955149	-32.4662	3.20145e-231	1.00558e-229	DOWN
RACGAP1	1537.82	1.83999	0.0566825	32.4613	3.75143e-231	1.17706e-229	UP
KLF9	3881.03	-2.71282	0.0835896	-32.4541	4.74378e-231	1.48683e-229	DOWN
TPO	162.234	-3.67216	0.113158	-32.4517	5.13159e-231	1.60665e-229	DOWN
FTSJ1	1155.06	1.26355	0.0389372	32.451	5.24189e-231	1.63942e-229	NOT
WDR4	452.038	1.66865	0.0514262	32.4475	5.87111e-231	1.83425e-229	UP
ANOS1	206.421	3.2019	0.0986799	32.4473	5.90778e-231	1.84373e-229	UP
POP1	380.038	1.74176	0.0536933	32.439	7.74306e-231	2.41392e-229	UP
FOLR1	90.4139	5.02309	0.154849	32.4387	7.82769e-231	2.4377e-229	UP
C2orf15	114.691	2.59496	0.0800151	32.4309	1.00639e-230	3.13076e-229	UP
PROX1	913.019	2.44603	0.0754339	32.4262	1.17422e-230	3.64896e-229	UP
AC103770.1	13.6425	-7.11448	0.219543	-32.4058	2.27293e-230	7.05575e-229	DOWN
NGB	79.0436	-5.86346	0.180972	-32.3998	2.76368e-230	8.57005e-229	DOWN
KANK3	248.466	-2.38917	0.0737669	-32.3882	4.02822e-230	1.24781e-228	DOWN
YJEFN3	555.837	-3.1972	0.0987373	-32.3809	5.10078e-230	1.57837e-228	DOWN
FEN1	1238.23	2.21319	0.0683603	32.3753	6.11191e-230	1.88925e-228	UP
NKRF	606.548	1.35381	0.0418206	32.3719	6.82785e-230	2.10832e-228	NOT
CACNG7	8.5548	-3.99756	0.1235	-32.3689	7.52901e-230	2.32237e-228	DOWN
EGFL6	68.751	4.04666	0.12507	32.3551	1.17463e-229	3.61941e-228	UP
POLR3K	566.182	1.66857	0.0515722	32.354	1.21939e-229	3.75335e-228	UP
LINC01232	120.849	2.34765	0.0725642	32.3528	1.26868e-229	3.90096e-228	UP
HLX	958.204	-2.67989	0.0828486	-32.3468	1.53655e-229	4.71963e-228	DOWN
NPHP3	1084.61	-1.96121	0.0606462	-32.3386	2.00838e-229	6.16242e-228	DOWN
CASC19	5.78492	4.99706	0.154534	32.3363	2.164e-229	6.63295e-228	UP
TBL2	1725.02	1.40597	0.0434808	32.3355	2.22143e-229	6.80183e-228	NOT
PPIH	800.218	1.64622	0.0509235	32.3273	2.89131e-229	8.84365e-228	UP
ACTN2	35.4592	-4.27483	0.132256	-32.3224	3.38542e-229	1.03441e-227	DOWN
MAPK10	209.828	-2.69671	0.0834373	-32.3202	3.64176e-229	1.11158e-227	DOWN
MYH11	215443	-4.97431	0.153959	-32.3094	5.16157e-229	1.57382e-227	DOWN
NPR1	698.618	-3.00941	0.0931495	-32.3073	5.51967e-229	1.68125e-227	DOWN
RCN1	5290.22	1.60262	0.0496143	32.3016	6.63315e-229	2.0183e-227	UP
GPR146	274.48	-2.56405	0.0794069	-32.2901	9.646e-229	2.93198e-227	DOWN
RAN	9925.93	1.5889	0.0492119	32.2868	1.07032e-228	3.24996e-227	UP
ZNF135	152.08	-2.85411	0.0884494	-32.2683	1.94613e-228	5.90313e-227	DOWN
BCHE	482.535	-4.52282	0.140167	-32.2674	2.00892e-228	6.08727e-227	DOWN
PHF14	1354.82	1.15177	0.0356958	32.2662	2.08282e-228	6.30465e-227	NOT
CLDN12	2349.99	1.75005	0.0542703	32.2469	3.88243e-228	1.17398e-226	UP
RUVBL2	3025.81	1.50206	0.0465804	32.2466	3.9298e-228	1.18708e-226	UP
FAM13A-AS1	181.855	-2.362	0.0732634	-32.2399	4.87906e-228	1.47229e-226	DOWN
GMPS	2252.2	1.19991	0.0372298	32.2297	6.77497e-228	2.04229e-226	NOT
NUFIP1	424.023	1.58422	0.0491644	32.2228	8.46229e-228	2.54829e-226	UP
ZNF229	86.5941	-3.08866	0.0958653	-32.2187	9.66253e-228	2.90673e-226	DOWN
MRPL30	1199.6	1.26442	0.0392759	32.1933	2.1928e-227	6.58969e-226	NOT
SPARCL1	17418.7	-3.28892	0.102167	-32.1917	2.30623e-227	6.92342e-226	DOWN
TFR2	93.2264	2.91301	0.0904919	32.1908	2.37347e-227	7.11796e-226	UP
HOXD4	115.299	-3.09601	0.096178	-32.1904	2.40409e-227	7.20239e-226	DOWN
NFASC	2083.29	-3.07502	0.0955286	-32.1895	2.47821e-227	7.41684e-226	DOWN
SGCG	17.524	-4.37197	0.135834	-32.1861	2.76563e-227	8.26856e-226	DOWN
MUSK	34.8249	-3.79006	0.117772	-32.1813	3.22165e-227	9.62207e-226	DOWN
LIMK1	1213.95	1.40502	0.0436623	32.1791	3.46035e-227	1.03244e-225	NOT
ERO1A	3913.89	1.83421	0.0570044	32.1766	3.74675e-227	1.11675e-225	UP
CAHM	17.2625	-3.53157	0.109768	-32.1731	4.20106e-227	1.25089e-225	DOWN
CNTNAP3	231.093	-4.024	0.125082	-32.171	4.49903e-227	1.33824e-225	DOWN
RRP1	1157.38	1.38412	0.0430346	32.1631	5.80102e-227	1.72377e-225	NOT
CYP46A1	30.6492	-2.96906	0.0923228	-32.1595	6.50007e-227	1.92952e-225	DOWN
TRPM2-AS	61.2431	4.57902	0.142432	32.1488	9.1797e-227	2.72219e-225	UP
AC112777.1	46.8457	3.52361	0.109605	32.1483	9.33221e-227	2.76461e-225	UP
SLC5A7	105.492	-5.53532	0.172184	-32.1477	9.52343e-227	2.81839e-225	DOWN
AL662844.4	110.25	-2.0155	0.0627263	-32.1317	1.5897e-226	4.69983e-225	DOWN
PHF6	1093.64	1.28796	0.0400844	32.1312	1.6154e-226	4.77099e-225	NOT
STAB1	5233.6	-2.55306	0.0794772	-32.1231	2.09689e-226	6.18679e-225	DOWN
MUC5AC	1565.64	7.13102	0.222026	32.1179	2.47928e-226	7.30762e-225	UP
DTD1	1048.05	1.58608	0.049391	32.1128	2.91791e-226	8.59179e-225	UP
TTC26	246.272	1.5655	0.0487629	32.1043	3.83674e-226	1.12859e-224	UP
HAUS6	874.914	1.23408	0.0384424	32.102	4.13781e-226	1.21592e-224	NOT
LINC02610	29.008	-3.46029	0.107791	-32.1017	4.17458e-226	1.22549e-224	DOWN
RRP12	1560.41	1.5821	0.0493075	32.0864	6.8223e-226	2.00075e-224	UP
AC020763.4	135.444	-3.13354	0.0977261	-32.0646	1.37563e-225	4.03019e-224	DOWN
MSS51	81.8113	-1.98462	0.0618994	-32.062	1.49528e-225	4.37634e-224	DOWN
AC109460.3	210.196	-2.40153	0.0749056	-32.0608	1.5523e-225	4.5387e-224	DOWN
UNC93A	84.4679	5.36908	0.167512	32.052	2.05774e-225	6.01049e-224	UP
HSPD1	19376.1	1.96604	0.061354	32.0442	2.64302e-225	7.71233e-224	UP
JPT2	3713.69	1.45195	0.0453336	32.0281	4.43675e-225	1.29335e-223	NOT
EPHB4	3891.08	1.47973	0.0462041	32.026	4.73824e-225	1.37986e-223	NOT
PLEKHO1	4832.5	-3.21515	0.100394	-32.0254	4.83646e-225	1.40706e-223	DOWN
DNAAF5	1682.74	1.30377	0.0407106	32.0253	4.84576e-225	1.40836e-223	NOT
TIPIN	190.227	1.54714	0.0483207	32.0182	6.08827e-225	1.76772e-223	UP
SCN11A	52.8609	-3.50002	0.109315	-32.0178	6.15689e-225	1.78587e-223	DOWN
NIP7	1080.33	1.69966	0.0530876	32.0162	6.48941e-225	1.88045e-223	UP
CSPG4P11	85.2632	-3.74679	0.117032	-32.015	6.74947e-225	1.95387e-223	DOWN
ADK	873.021	1.57777	0.0492861	32.0125	7.31653e-225	2.11592e-223	UP
ATP11A	2092.27	1.78976	0.0559095	32.0117	7.48795e-225	2.16335e-223	UP
SLITRK2	46.6276	-4.256	0.132954	-32.011	7.67769e-225	2.21598e-223	DOWN
HHATL	7.71854	-4.60332	0.143814	-32.0089	8.20818e-225	2.36675e-223	DOWN
GJB5	78.4244	5.21631	0.162976	32.0066	8.82116e-225	2.54098e-223	UP
SNRPB	6367.66	1.84214	0.0575688	31.9989	1.12855e-224	3.24765e-223	UP
ATCAY	56.486	-4.35645	0.136162	-31.9946	1.29451e-224	3.72156e-223	DOWN
TGFB1I1	4874.51	-3.03563	0.0949001	-31.9877	1.61722e-224	4.64474e-223	DOWN
MRM2	960.336	1.13487	0.0354801	31.9861	1.70134e-224	4.88153e-223	NOT
UNC5D	25.731	-3.55223	0.111061	-31.9844	1.79637e-224	5.14911e-223	DOWN
C5orf34	97.1817	1.50932	0.0472038	31.9746	2.46048e-224	7.04581e-223	UP
EIF2S2P4	58.2376	2.34813	0.0734467	31.9705	2.80708e-224	8.03045e-223	UP
ALG8	926.479	1.47586	0.0461797	31.9591	4.04013e-224	1.15466e-222	NOT
CBX4	924.805	1.58211	0.0495157	31.9516	5.12999e-224	1.46471e-222	UP
CNRIP1	464.188	-2.37261	0.074262	-31.9493	5.5319e-224	1.57792e-222	DOWN
AP001065.3	38.626	-3.72636	0.116667	-31.94	7.43524e-224	2.11875e-222	DOWN
BEST4	725.294	-5.34524	0.167389	-31.933	9.30899e-224	2.65011e-222	DOWN
DLG4	729.664	-2.4123	0.0755631	-31.9244	1.22634e-223	3.48777e-222	DOWN
GINS1	579.714	3.25225	0.101882	31.9216	1.33762e-223	3.80055e-222	UP
PTCHD1	622.119	-5.18475	0.162479	-31.9102	1.92511e-223	5.46446e-222	DOWN
AC016590.1	34.1029	-3.84694	0.120566	-31.9074	2.10916e-223	5.98109e-222	DOWN
RPL7AP30	80.9266	2.17507	0.0681725	31.9053	2.25211e-223	6.38026e-222	UP
LRRC36	65.6655	3.37426	0.105763	31.904	2.34664e-223	6.6416e-222	UP
MYH2	66.1664	-7.11059	0.222903	-31.8999	2.68066e-223	7.57962e-222	DOWN
ZNF677	201.973	-2.59578	0.0813899	-31.8931	3.33025e-223	9.40722e-222	DOWN
RPPH1	459.009	6.34617	0.198987	31.8924	3.40327e-223	9.60419e-222	UP
SLC2A1	5085.83	2.84442	0.0892211	31.8806	4.95603e-223	1.39726e-221	UP
SIGMAR1	3261.35	1.47293	0.0462108	31.8742	6.08047e-223	1.71263e-221	NOT
TNNT3	51.443	-4.74532	0.148905	-31.8682	7.37478e-223	2.07518e-221	DOWN
PITPNM2	1198.5	-1.59541	0.050089	-31.8516	1.25221e-222	3.52019e-221	DOWN
MBL1P	19.4985	-3.11932	0.0979334	-31.8515	1.25522e-222	3.52524e-221	DOWN
SLC25A42	440.852	-1.44744	0.0454759	-31.8288	2.58387e-222	7.24973e-221	NOT
PALM	1343.15	-3.20645	0.100754	-31.8244	2.97239e-222	8.33183e-221	DOWN
WDHD1	393.521	2.05057	0.06444	31.8214	3.27958e-222	9.18407e-221	UP
RPA3	669.363	1.7062	0.0536337	31.8121	4.41006e-222	1.2338e-220	UP
CCDC138	161.399	1.82088	0.0572526	31.8044	5.62722e-222	1.57282e-220	UP
TMEM72-AS1	9.81069	-3.45242	0.108572	-31.7983	6.82673e-222	1.90626e-220	DOWN
MTFR1L	2151.32	-1.37165	0.0431399	-31.7953	7.51843e-222	2.0974e-220	NOT
LRP8	519.141	2.46538	0.077543	31.7938	7.89339e-222	2.1999e-220	UP
PPBP	90.1282	7.07002	0.222412	31.788	9.48743e-222	2.64163e-220	UP
CAD	2580.77	1.30834	0.0411602	31.7865	9.94247e-222	2.76569e-220	NOT
ANKRD33B	232.67	-2.82613	0.088917	-31.7839	1.08012e-221	3.00171e-220	DOWN
GPR26	18.6388	-5.79041	0.182194	-31.7816	1.16301e-221	3.22899e-220	DOWN
ADCY2	252.45	-3.3491	0.105406	-31.7733	1.51192e-221	4.19371e-220	DOWN
AGAP11	130.877	-3.69388	0.11627	-31.7699	1.68756e-221	4.67644e-220	DOWN
NAT10	2460.9	1.27662	0.0401865	31.7675	1.82227e-221	5.04494e-220	NOT
AC012313.5	42.8117	-2.03957	0.0642393	-31.7496	3.21971e-221	8.90533e-220	DOWN
GYPC	1041.34	-2.61284	0.0822982	-31.7485	3.33508e-221	9.21567e-220	DOWN
ZNF154	286.73	-2.97283	0.0936419	-31.7468	3.51248e-221	9.6967e-220	DOWN
LINC00641	641.145	-2.39144	0.0753568	-31.7349	5.13497e-221	1.41624e-219	DOWN
DUSP8P5	63.8565	-1.95325	0.0615587	-31.7299	6.01659e-221	1.65783e-219	DOWN
INPP5B	1022.22	-1.48402	0.046774	-31.7274	6.51163e-221	1.79254e-219	NOT
BAALC	92.7369	-3.08754	0.0973261	-31.7237	7.33259e-221	2.01663e-219	DOWN
TDP1	534.452	1.42506	0.0449294	31.7177	8.87152e-221	2.43758e-219	NOT
GOLGA8R	83.5799	-2.74004	0.0863913	-31.7167	9.15466e-221	2.51301e-219	DOWN
PCNA	3776.77	2.15945	0.0680897	31.7148	9.71788e-221	2.66511e-219	UP
PINLYP	69.8258	-2.52786	0.0797313	-31.7047	1.33743e-220	3.66445e-219	DOWN
DDX31	577.724	1.11377	0.0351344	31.7002	1.54315e-220	4.22413e-219	NOT
AC010776.2	31.3455	-5.72	0.180454	-31.6979	1.65951e-220	4.53837e-219	DOWN
KLK11	201.969	4.41589	0.139323	31.6954	1.79768e-220	4.91165e-219	UP
SOX14	29.8353	7.9713	0.251543	31.6896	2.15963e-220	5.89506e-219	UP
LPAR1	1023.72	-2.48814	0.0785274	-31.685	2.49917e-220	6.8155e-219	DOWN
TSNAXIP1	68.7676	-2.85781	0.0902032	-31.6819	2.75473e-220	7.50543e-219	DOWN
AL109811.2	239.124	-2.28434	0.0721227	-31.673	3.65656e-220	9.95322e-219	DOWN
PDE1B	575.127	-3.67982	0.116191	-31.6705	3.9638e-220	1.07795e-218	DOWN
PRKDC	7082.82	1.65293	0.0522105	31.659	5.69574e-220	1.5475e-218	UP
COX7A1	581.922	-2.9771	0.0940387	-31.6583	5.83346e-220	1.58345e-218	DOWN
INCENP	829.304	1.78059	0.0562534	31.6531	6.88168e-220	1.86624e-218	UP
PTMAP5	195.452	2.34693	0.0741489	31.6516	7.19868e-220	1.95039e-218	UP
PHOX2A	28.4214	-4.38138	0.138444	-31.6472	8.28019e-220	2.24133e-218	DOWN
KLHDC8B	1225.96	-2.79631	0.0883683	-31.6438	9.24074e-220	2.49902e-218	DOWN
ZDHHC20	3401.49	1.73611	0.0548699	31.6405	1.02316e-219	2.76441e-218	UP
LURAP1	55.8865	-2.83917	0.0897523	-31.6334	1.28198e-219	3.46051e-218	DOWN
TMPRSS3	254.824	4.52064	0.142947	31.6246	1.69678e-219	4.57596e-218	UP
DTYMK	948.631	1.87983	0.0594495	31.6206	1.9263e-219	5.19016e-218	UP
AC084880.1	56.9551	-3.74788	0.11853	-31.6197	1.97864e-219	5.32626e-218	DOWN
NOP58	2676.5	1.43521	0.0453907	31.6191	2.01684e-219	5.42409e-218	NOT
CCDC136	501.318	-3.72149	0.117756	-31.6033	3.32131e-219	8.92412e-218	DOWN
LY6G5B	605.991	-2.4153	0.0764564	-31.5905	4.98611e-219	1.3385e-217	DOWN
CENPL	194.288	1.57953	0.0500018	31.5894	5.16373e-219	1.38491e-217	UP
AP001107.8	8.62293	-4.41986	0.13995	-31.5816	6.60922e-219	1.77095e-217	DOWN
AMY2B	945.769	-2.84553	0.0901125	-31.5775	7.5146e-219	2.01171e-217	DOWN
RBMS3-AS3	6.5382	-4.08343	0.129317	-31.577	7.6518e-219	2.04656e-217	DOWN
AC009806.1	10.302	-3.83624	0.12152	-31.5689	9.86347e-219	2.63568e-217	DOWN
SGO2	329.118	2.34718	0.0743595	31.5653	1.10507e-218	2.95023e-217	UP
AP003071.4	134.696	-3.93063	0.124527	-31.5645	1.13539e-218	3.02841e-217	DOWN
DCLRE1A	494.365	1.28675	0.0407705	31.5607	1.27845e-218	3.40686e-217	NOT
HS2ST1	1354.35	1.27124	0.0402819	31.5586	1.36579e-218	3.63628e-217	NOT
ADRA2B	100.87	-2.74888	0.0871122	-31.5556	1.50259e-218	3.99686e-217	DOWN
TBC1D31	303.651	1.3843	0.0438908	31.5396	2.49251e-218	6.62399e-217	NOT
RIPPLY3	24.9308	4.53542	0.143805	31.5387	2.56139e-218	6.80084e-217	UP
ZSWIM8	3220.14	-1.47272	0.046712	-31.5277	3.62028e-218	9.60361e-217	NOT
GABRP	180.436	5.16019	0.163718	31.5187	4.81199e-218	1.27533e-216	UP
C6orf15	42.4883	8.28977	0.263093	31.5089	6.56455e-218	1.73823e-216	UP
TBC1D30	363.996	2.12417	0.0674241	31.5047	7.49104e-218	1.98176e-216	UP
PAXIP1	787.879	0.781333	0.0248119	31.4902	1.18317e-217	3.12727e-216	NOT
JAKMIP3	84.4106	-3.42199	0.108691	-31.4837	1.45339e-217	3.83801e-216	DOWN
FBXO45	835.299	1.23123	0.0391078	31.4831	1.48171e-217	3.90926e-216	NOT
CAMKMT	253.383	1.41034	0.0448013	31.4799	1.63675e-217	4.3144e-216	NOT
SPACA6	241.012	-3.09672	0.098397	-31.4717	2.11664e-217	5.57432e-216	DOWN
AC025154.2	10.2709	6.45376	0.205086	31.4686	2.33644e-217	6.14764e-216	UP
CLNS1A	2497.97	1.27049	0.0403868	31.4582	3.24424e-217	8.52855e-216	NOT
UBAP1L	261.797	-2.49185	0.0792377	-31.4478	4.49542e-217	1.18071e-215	DOWN
DSC3	295.312	4.70527	0.149627	31.4466	4.67016e-217	1.2255e-215	UP
BCL6	3963.88	-3.33346	0.106017	-31.4427	5.27623e-217	1.38329e-215	DOWN
BID	1215.84	1.46206	0.0465041	31.4394	5.85582e-217	1.53387e-215	NOT
ROBO3	457.636	-2.77189	0.088173	-31.4369	6.33158e-217	1.657e-215	DOWN
TCEAL6	15.2842	-4.93482	0.15704	-31.4241	9.49366e-217	2.4823e-215	DOWN
MEG9	28.6871	-3.48497	0.110903	-31.4235	9.65085e-217	2.52114e-215	DOWN
AC110491.1	43.1414	-6.60525	0.210221	-31.4204	1.06406e-216	2.77722e-215	DOWN
HECTD2	440.547	-2.2511	0.0716583	-31.4144	1.28806e-216	3.35884e-215	DOWN
AP003486.1	423.481	-1.73343	0.0551803	-31.414	1.30468e-216	3.39915e-215	DOWN
TIMELESS	1260.3	1.82696	0.0581586	31.4134	1.32652e-216	3.45296e-215	UP
CPEB1-AS1	7.46865	-5.27608	0.167972	-31.4105	1.45337e-216	3.77979e-215	DOWN
NME1-NME2	655.223	2.56739	0.0817494	31.4056	1.69753e-216	4.41087e-215	UP
CENPE	454.148	2.50437	0.0797433	31.4054	1.70661e-216	4.4305e-215	UP
NISCH	4694.25	-1.53753	0.048967	-31.3994	2.06101e-216	5.34581e-215	DOWN
ABI3BP	1426.16	-3.28453	0.104605	-31.3993	2.06573e-216	5.35327e-215	DOWN
AC006942.1	14.1582	-2.76939	0.0882064	-31.3967	2.24317e-216	5.80796e-215	DOWN
MYLK	31861.7	-3.73144	0.118923	-31.3769	4.17608e-216	1.0803e-214	DOWN
CFD	3795.32	-3.5184	0.112166	-31.3679	5.54417e-216	1.43294e-214	DOWN
UHRF1	913.924	3.57166	0.11387	31.3661	5.86107e-216	1.5135e-214	UP
GRPEL2	661.389	1.30839	0.0417149	31.365	6.07621e-216	1.56767e-214	NOT
PNISR	6698.82	-2.0879	0.0665703	-31.3639	6.28892e-216	1.62112e-214	DOWN
FIRRE	20.3153	4.80776	0.153333	31.355	8.31063e-216	2.14037e-214	UP
NOL10	1153.09	1.12471	0.0358706	31.3548	8.37242e-216	2.15439e-214	NOT
EFNA3	692.997	3.27217	0.104367	31.3526	8.96402e-216	2.30458e-214	UP
TUBB4A	161.871	-4.19739	0.133955	-31.3343	1.59296e-215	4.09177e-214	DOWN
KCNK3	384.507	-4.2718	0.136336	-31.3328	1.66723e-215	4.27877e-214	DOWN
EML1	1432.14	-3.10247	0.0990311	-31.3283	1.92272e-215	4.93014e-214	DOWN
URB2	612.425	1.56849	0.0500721	31.3246	2.1573e-215	5.52678e-214	UP
AL158163.1	47.9709	-2.66868	0.0852117	-31.3182	2.63849e-215	6.7536e-214	DOWN
CALCOCO1	5736.87	-1.96575	0.0627808	-31.3113	3.27876e-215	8.38513e-214	DOWN
KIRREL3	125.019	-3.86496	0.123446	-31.309	3.51974e-215	8.99353e-214	DOWN
AL138478.1	394.96	-1.90636	0.0608978	-31.3042	4.08927e-215	1.04396e-213	DOWN
GTPBP10	849.453	1.19075	0.038047	31.2967	5.17807e-215	1.32077e-213	NOT
GABBR1	2625.01	-2.89296	0.0924575	-31.2896	6.45357e-215	1.64467e-213	DOWN
NKAPL	31.4508	-3.43386	0.109779	-31.2798	8.77656e-215	2.23473e-213	DOWN
IRX5	19.4585	4.29983	0.137496	31.2725	1.10541e-214	2.81219e-213	UP
AC015909.3	9.43071	-5.47305	0.175029	-31.2695	1.21463e-214	3.08736e-213	DOWN
ULBP2	50.4089	3.92472	0.125513	31.2693	1.21969e-214	3.09753e-213	UP
DYNC1I1	459.603	-4.14308	0.132551	-31.2565	1.82372e-214	4.62749e-213	DOWN
EPHB3	3720.08	3.03697	0.0972071	31.2422	2.84589e-214	7.21487e-213	UP
ADCY4	808.169	-2.38256	0.076265	-31.2406	2.99615e-214	7.58921e-213	DOWN
PRSS33	105.861	6.62611	0.212107	31.2394	3.10762e-214	7.86473e-213	UP
PKD1	7784.08	-2.32359	0.0743976	-31.232	3.91407e-214	9.89711e-213	DOWN
TMA16	557.943	1.13468	0.0363413	31.2228	5.22332e-214	1.31962e-212	NOT
STT3B	6950.44	1.51215	0.048435	31.2203	5.65634e-214	1.42778e-212	UP
ASIC3	165.617	-3.24301	0.103877	-31.2196	5.77383e-214	1.45618e-212	DOWN
RFT1	809.869	1.18195	0.0378615	31.2178	6.10518e-214	1.53842e-212	NOT
PRELP	7497.79	-4.13209	0.132386	-31.2125	7.21146e-214	1.81562e-212	DOWN
MAGI2-AS3	856.102	-2.95505	0.0946856	-31.209	8.0329e-214	2.02069e-212	DOWN
ARMC12	18.1838	-2.8328	0.0907767	-31.2063	8.7577e-214	2.20112e-212	DOWN
NR2C2AP	749.425	1.33593	0.0428117	31.2048	9.15908e-214	2.30002e-212	NOT
DENND3	2355.38	-2.06266	0.0661034	-31.2035	9.55184e-214	2.39658e-212	DOWN
AC091185.1	7.48485	-2.95371	0.0946743	-31.1986	1.11279e-213	2.78962e-212	DOWN
DCLK2	482.666	-2.86345	0.0917947	-31.194	1.28324e-213	3.21416e-212	DOWN
KIF9	264.581	1.41228	0.0452757	31.193	1.32666e-213	3.32006e-212	NOT
KCNMA1	4773.13	-3.88565	0.124581	-31.1898	1.46389e-213	3.66036e-212	DOWN
PLOD3	4614.47	1.52805	0.0490041	31.182	1.86711e-213	4.66457e-212	UP
NLN	1037.66	1.71504	0.0550021	31.1814	1.90479e-213	4.75463e-212	UP
LACTB2	783.2	2.01239	0.064573	31.1645	3.22429e-213	8.04142e-212	UP
LSM5	1178.65	1.37084	0.0439885	31.1636	3.32008e-213	8.27327e-212	NOT
ZNF467	254.732	-2.37876	0.0763345	-31.1622	3.46155e-213	8.61843e-212	DOWN
FP325317.1	37.9424	-4.7215	0.151569	-31.1509	4.93637e-213	1.22799e-211	DOWN
CAMK2G	4415.95	-1.92261	0.0617294	-31.1458	5.78974e-213	1.43905e-211	DOWN
U91328.1	201.474	-1.68285	0.0540349	-31.1437	6.16366e-213	1.53069e-211	DOWN
PARPBP	358.735	2.7654	0.0887977	31.1427	6.36119e-213	1.5784e-211	UP
TMEM132A	852.588	1.99831	0.0641746	31.1386	7.23296e-213	1.79318e-211	UP
NTRK3	231.821	-3.96448	0.127334	-31.1344	8.23666e-213	2.04029e-211	DOWN
COPG2	1160.43	1.22299	0.0392871	31.1296	9.59054e-213	2.37364e-211	NOT
ZNRD1	800.274	1.44574	0.0464491	31.1252	1.09882e-212	2.71724e-211	NOT
DRC3	129.795	-1.72459	0.0554128	-31.1226	1.19012e-212	2.94054e-211	DOWN
TTLL7	501.899	-3.15549	0.101423	-31.112	1.6559e-212	4.08792e-211	DOWN
TMEM220	292.565	-2.42248	0.0778734	-31.108	1.87897e-212	4.63468e-211	DOWN
GNPNAT1	1827.98	1.92824	0.0619865	31.1074	1.91489e-212	4.7193e-211	UP
ABALON	36.252	2.11144	0.0678873	31.1021	2.25469e-212	5.55206e-211	UP
RPS21	16195.5	1.91776	0.0616613	31.1015	2.29557e-212	5.64794e-211	UP
NPM1	23973.5	1.58817	0.0510751	31.0947	2.83625e-212	6.97234e-211	UP
HNRNPA1P48	807.091	1.51733	0.0488084	31.0875	3.55285e-212	8.72661e-211	UP
LGR5	1554.84	4.45468	0.143305	31.0854	3.79292e-212	9.30845e-211	UP
CHST9	58.7613	-5.29787	0.17043	-31.0853	3.80725e-212	9.33575e-211	DOWN
LINC00920	99.0279	3.09866	0.0996832	31.0851	3.82811e-212	9.37904e-211	UP
CDK5	487.934	1.52697	0.0491289	31.0809	4.36972e-212	1.0697e-210	UP
MKNK1	1599.33	-1.297	0.0417351	-31.077	4.92328e-212	1.2042e-210	NOT
CASP12	17.2212	-3.41119	0.109797	-31.0683	6.46582e-212	1.58017e-210	DOWN
PIRT	156.57	-4.20364	0.135312	-31.0663	6.87869e-212	1.67967e-210	DOWN
EXOSC3	581.371	1.20651	0.038843	31.0611	8.07096e-212	1.96915e-210	NOT
BMP3	782.062	-4.35974	0.140387	-31.0552	9.72072e-212	2.36968e-210	DOWN
HYI	1340.3	-1.52269	0.0490384	-31.051	1.10449e-211	2.69023e-210	DOWN
PRPF19	4630.93	1.35798	0.0437371	31.0486	1.19046e-211	2.89722e-210	NOT
RPL7P3	12.9575	-6.55467	0.211115	-31.0479	1.21784e-211	2.96138e-210	DOWN
MRPS23	1299.72	1.43636	0.0462636	31.0472	1.24457e-211	3.02387e-210	NOT
POLB	473.098	1.53771	0.0495329	31.0442	1.36479e-211	3.31319e-210	UP
C1QTNF7	318.919	-3.44963	0.11112	-31.0442	1.36768e-211	3.31745e-210	DOWN
EPYC	32.5229	7.4453	0.239901	31.0349	1.82603e-211	4.42555e-210	UP
CCT5	7309.01	1.60699	0.0517962	31.0253	2.45911e-211	5.95492e-210	UP
ASAP3	991.6	-1.82879	0.0589536	-31.0209	2.81377e-211	6.8081e-210	DOWN
PTDSS1	3003.38	1.45701	0.046974	31.0174	3.14143e-211	7.5946e-210	NOT
C12orf66	258.71	1.31353	0.0423499	31.016	3.27939e-211	7.92156e-210	NOT
LRRC4B	99.9651	-2.39719	0.0772892	-31.0158	3.2964e-211	7.95607e-210	DOWN
DNHD1	835.72	-2.19233	0.0706997	-31.0091	4.06717e-211	9.80827e-210	DOWN
NDC1	1461.76	1.83859	0.0592952	31.0074	4.28869e-211	1.03339e-209	UP
PPP1R1A	447.999	-4.69985	0.151614	-30.9988	5.59493e-211	1.34703e-209	DOWN
ZNF676	24.4892	-4.27674	0.137997	-30.9915	7.0261e-211	1.6902e-209	DOWN
CHST4	69.415	6.31927	0.20393	30.9875	7.94157e-211	1.90885e-209	UP
BCO2	114.195	-2.56526	0.082804	-30.98	1.00374e-210	2.41063e-209	DOWN
RRP1B	1627.25	1.18915	0.0383962	30.9704	1.35022e-210	3.2401e-209	NOT
AC012085.2	343.066	-6.46109	0.208641	-30.9675	1.47771e-210	3.5431e-209	DOWN
GTF2H3	984.002	1.18035	0.0381173	30.9663	1.53347e-210	3.67379e-209	NOT
HMGA1	10276.7	2.94559	0.0951288	30.9642	1.63371e-210	3.91071e-209	UP
CDK7	786.023	1.36498	0.0440912	30.958	1.98012e-210	4.73606e-209	NOT
RPL7L1	4345.02	1.20467	0.0389277	30.9462	2.85858e-210	6.83156e-209	NOT
FUT1	175.347	2.23431	0.0722087	30.9424	3.21381e-210	7.67421e-209	UP
CYB5B	4599.58	1.84192	0.0595305	30.9409	3.37254e-210	8.04667e-209	UP
ADRB3	56.3839	-4.91334	0.158829	-30.9347	4.07547e-210	9.71587e-209	DOWN
FXYD5	2477.1	2.01994	0.0653013	30.9326	4.35623e-210	1.03767e-208	UP
JAM2	778.44	-2.77604	0.0897461	-30.9322	4.41117e-210	1.0499e-208	DOWN
LINC01979	24.9924	3.12871	0.101194	30.918	6.84571e-210	1.62802e-208	UP
KRT75	37.2835	7.17654	0.232133	30.9157	7.35945e-210	1.74877e-208	UP
GRIA4	63.1251	-3.40936	0.110297	-30.9107	8.57988e-210	2.03711e-208	DOWN
PSMG1	1158.91	1.77543	0.0574382	30.9103	8.67886e-210	2.05894e-208	UP
FLCN	2279.61	-1.87164	0.0605555	-30.9079	9.36069e-210	2.21889e-208	DOWN
PPP2R3A	688.913	-1.91274	0.0619029	-30.899	1.23039e-209	2.91419e-208	DOWN
PPIL1	942.838	1.66582	0.0539166	30.8962	1.3445e-209	3.18187e-208	UP
ZBTB12	220.377	1.64081	0.0531159	30.8911	1.57236e-209	3.71811e-208	UP
KLKB1	59.3922	-3.14895	0.101942	-30.8895	1.65153e-209	3.90215e-208	DOWN
ALOX12-AS1	102.859	-1.32838	0.043006	-30.8883	1.71755e-209	4.05487e-208	NOT
KLHL10	12.1371	-4.13857	0.133998	-30.8853	1.88292e-209	4.44169e-208	DOWN
TSN	2843.17	1.2672	0.0410305	30.8844	1.93777e-209	4.56739e-208	NOT
TOGARAM2	61.7834	-2.83732	0.0918851	-30.879	2.28808e-209	5.38872e-208	DOWN
RPL7P9	936.822	1.82867	0.0592234	30.8776	2.38996e-209	5.62411e-208	UP
EARS2	971.751	1.26207	0.0408773	30.8745	2.62781e-209	6.17885e-208	NOT
SLC5A6	2635.33	1.85451	0.0600755	30.8696	3.05448e-209	7.1763e-208	UP
AC011472.4	33.536	-3.99545	0.129539	-30.8436	6.83387e-209	1.60428e-207	DOWN
ARHGEF37	1176.42	-2.05615	0.0666647	-30.8432	6.90457e-209	1.61958e-207	DOWN
SLC6A20	522.479	4.81927	0.156255	30.8423	7.1031e-209	1.66481e-207	UP
USHBP1	140.977	-2.30899	0.0748706	-30.8398	7.67879e-209	1.79829e-207	DOWN
CPA1	83.7252	-7.02645	0.22786	-30.8367	8.44017e-209	1.97501e-207	DOWN
UTP25	951.215	1.15862	0.0375732	30.8363	8.54304e-209	1.99748e-207	NOT
GPER1	324.754	-2.7038	0.0876871	-30.8347	8.99666e-209	2.10186e-207	DOWN
LINC01786	12.3383	-3.44646	0.111774	-30.8343	9.09217e-209	2.12248e-207	DOWN
FBXO32	9114.79	-3.26395	0.105868	-30.8304	1.02522e-208	2.39137e-207	DOWN
SLC9A9	345.751	-2.41054	0.0782141	-30.8198	1.4224e-208	3.31514e-207	DOWN
THNSL1	291.098	1.79124	0.0581246	30.8172	1.54203e-208	3.59111e-207	UP
GINS4	245.418	2.75179	0.0893029	30.8142	1.69356e-208	3.94083e-207	UP
FOXF1	2211.53	-2.71401	0.0880813	-30.8126	1.77834e-208	4.13482e-207	DOWN
CERS1	58.4468	-3.52783	0.1145	-30.8106	1.88944e-208	4.38965e-207	DOWN
RANBP1	2607.03	1.41345	0.0458854	30.8039	2.32637e-208	5.40044e-207	NOT
ELF5	60.774	8.18513	0.265723	30.8033	2.36782e-208	5.4923e-207	UP
SNX25P1	10.6649	2.47212	0.0802583	30.8021	2.45439e-208	5.68857e-207	UP
PLPP3	2908.13	-1.94038	0.0629989	-30.8003	2.59985e-208	6.02092e-207	DOWN
KIAA0408	328.831	-3.44223	0.11178	-30.7948	3.07847e-208	7.12369e-207	DOWN
AP006333.1	152.247	-2.8988	0.0941335	-30.7946	3.09709e-208	7.16111e-207	DOWN
TENM1	233.299	-4.75805	0.154514	-30.7936	3.19647e-208	7.38503e-207	DOWN
AKAP6	609.863	-3.17397	0.103102	-30.7849	4.17672e-208	9.64215e-207	DOWN
BACE2	4252.15	1.92877	0.0626614	30.7809	4.72356e-208	1.08959e-206	UP
LINC01124	56.0689	3.12741	0.101644	30.7682	6.98658e-208	1.61034e-206	UP
UCP3	50.8128	-1.88952	0.0614298	-30.759	9.26242e-208	2.13321e-206	DOWN
AL391056.1	28.1131	3.80461	0.123701	30.7565	1.00175e-207	2.30529e-206	UP
RFC4	618.092	1.3738	0.0446782	30.7489	1.26577e-207	2.91056e-206	NOT
CLK4	1010.72	-1.66199	0.0540595	-30.7437	1.48304e-207	3.40748e-206	DOWN
CSTF1	1135.22	1.23623	0.0402174	30.7386	1.7353e-207	3.98395e-206	NOT
MYL7	10.099	-6.46581	0.210357	-30.7373	1.8087e-207	4.1492e-206	DOWN
LINC01411	42.9916	6.48312	0.211	30.7257	2.58317e-207	5.92121e-206	UP
MASP2	87.7089	-2.52821	0.0823285	-30.7088	4.34637e-207	9.95504e-206	DOWN
EFCAB11	206.769	1.44708	0.0471263	30.7064	4.67064e-207	1.06894e-205	NOT
AL136295.7	139.711	-1.60276	0.0522029	-30.7025	5.27608e-207	1.20655e-205	DOWN
MYH6	34.0147	-6.33235	0.206253	-30.7019	5.37686e-207	1.22863e-205	DOWN
MANEAL	556.738	2.30824	0.0751872	30.6999	5.71589e-207	1.30508e-205	UP
CSPG4P5	30.3856	-4.60986	0.15017	-30.6976	6.13069e-207	1.3987e-205	DOWN
TAF1A	153.489	1.30175	0.0424059	30.6975	6.14359e-207	1.40055e-205	NOT
RFC5	602.487	1.36132	0.0443532	30.6926	7.13811e-207	1.626e-205	NOT
AASS	489.282	-2.84017	0.0925676	-30.6822	9.8465e-207	2.24119e-205	DOWN
NEXN	2527.72	-3.38875	0.110468	-30.6764	1.17522e-206	2.67286e-205	DOWN
NRBP2	3161.59	-2.38386	0.0777177	-30.6733	1.29373e-206	2.94011e-205	DOWN
CCT3	9461.12	1.40705	0.0458733	30.6725	1.32366e-206	3.00579e-205	NOT
FBLN5	2175.16	-2.70312	0.0881617	-30.6609	1.88955e-206	4.28748e-205	DOWN
AOX1	813.881	-3.56249	0.116198	-30.6587	2.02357e-206	4.58802e-205	DOWN
AC006378.1	27.5874	-3.18522	0.103898	-30.6573	2.11502e-206	4.79165e-205	DOWN
CNTD2	73.8305	3.27908	0.106969	30.6544	2.30634e-206	5.22102e-205	UP
FAM207BP	11.4343	2.7249	0.0889023	30.6505	2.59903e-206	5.87904e-205	UP
LINC02613	27.3892	-4.58311	0.14955	-30.6461	2.97995e-206	6.73547e-205	DOWN
AC012409.3	8.85605	-4.50386	0.146993	-30.64	3.59313e-206	8.11514e-205	DOWN
ZSCAN30	574.717	-1.43826	0.0469474	-30.6355	4.12597e-206	9.31136e-205	NOT
PPIEL	11.553	-3.16391	0.103292	-30.6308	4.76053e-206	1.07351e-204	DOWN
EZH1	2130.33	-1.55657	0.0508318	-30.6219	6.24898e-206	1.40807e-204	DOWN
SALL2	391.378	-3.11202	0.101659	-30.6123	8.39453e-206	1.89006e-204	DOWN
CCDC86	1197.38	1.50668	0.0492209	30.6107	8.82926e-206	1.98641e-204	UP
AL034346.1	13.0769	-3.26443	0.106652	-30.6083	9.50278e-206	2.13629e-204	DOWN
RAE1	1590.14	1.37112	0.0447973	30.6072	9.82433e-206	2.20688e-204	NOT
AC004836.1	19.1594	-4.83113	0.157866	-30.6026	1.12941e-205	2.53508e-204	DOWN
DDX10	1027.73	1.25934	0.0411515	30.6026	1.13028e-205	2.53509e-204	NOT
TTI1	1119.55	1.29822	0.0424372	30.5915	1.58682e-205	3.55634e-204	NOT
LINC00858	24.2068	5.66371	0.18516	30.5882	1.75543e-205	3.93119e-204	UP
C16orf86	103.074	-2.20123	0.0719807	-30.5809	2.19921e-205	4.92125e-204	DOWN
CCDC39	72.9713	-2.49324	0.0815345	-30.579	2.33163e-205	5.21355e-204	DOWN
MROH7-TTC4	274.277	-3.6221	0.118465	-30.5753	2.60767e-205	5.82634e-204	DOWN
PPP2R2B	179.36	-3.48882	0.11412	-30.5715	2.92853e-205	6.53823e-204	DOWN
ATP2B4	12074	-3.06631	0.100309	-30.5686	3.19928e-205	7.13722e-204	DOWN
THOC3	1145.04	1.8925	0.0619102	30.5685	3.21541e-205	7.16775e-204	UP
IRAK1	5789.95	1.61279	0.0527812	30.5561	4.69875e-205	1.04664e-203	UP
TICRR	320.562	2.02197	0.0662005	30.5431	6.97593e-205	1.55269e-203	UP
GLIPR2	1740.96	-2.03235	0.066551	-30.5383	8.08896e-205	1.79905e-203	DOWN
RGS11	859.018	-3.45974	0.113315	-30.5321	9.76968e-205	2.17121e-203	DOWN
LINC01797	9.66583	-6.08717	0.199404	-30.5268	1.15044e-204	2.55479e-203	DOWN
LMTK3	155.412	2.2551	0.073881	30.5234	1.27567e-204	2.83073e-203	UP
PLA2G5	275.579	-3.88008	0.127125	-30.5218	1.34081e-204	2.97301e-203	DOWN
SLC25A15	261.636	2.29553	0.0752139	30.5201	1.41049e-204	3.12514e-203	UP
AC116667.1	45.092	-2.98803	0.0979212	-30.5146	1.66839e-204	3.69375e-203	DOWN
STON1	1801.53	-3.36161	0.110219	-30.4994	2.65619e-204	5.87623e-203	DOWN
HCFC2	751.347	-1.94609	0.0638217	-30.4927	3.26079e-204	7.20832e-203	DOWN
RASL12	939.281	-2.73815	0.0898284	-30.482	4.51667e-204	9.97703e-203	DOWN
PPT2-EGFL8	248.39	-2.13849	0.0701575	-30.4813	4.61551e-204	1.01876e-202	DOWN
IARS1	4827.89	1.08826	0.0357137	30.4719	6.1436e-204	1.35503e-202	NOT
SLC22A11	46.7701	4.95747	0.1627	30.4701	6.49725e-204	1.43195e-202	UP
PLUT	4.58207	5.30126	0.173988	30.4692	6.68063e-204	1.47125e-202	UP
AL031985.3	63.5846	1.68857	0.0554238	30.4665	7.25124e-204	1.59571e-202	UP
GNB3	132.645	-2.72479	0.089444	-30.4637	7.89698e-204	1.7365e-202	DOWN
GDF15	3215.65	3.55744	0.116784	30.4617	8.38932e-204	1.84338e-202	UP
TRPC1	328.917	-2.82762	0.0928265	-30.4614	8.46694e-204	1.85903e-202	DOWN
BCL2L2	3694.42	-1.72552	0.0566523	-30.458	9.37308e-204	2.05644e-202	DOWN
TMEM59L	137.727	-3.73381	0.12259	-30.4578	9.44987e-204	2.07173e-202	DOWN
AC083843.4	53.3132	-2.69207	0.0884287	-30.4434	1.46395e-203	3.20706e-202	DOWN
JPH1	667.95	2.59751	0.0853256	30.4424	1.51134e-203	3.3084e-202	UP
KCNT2	69.2817	-3.03241	0.0996206	-30.4396	1.64401e-203	3.59612e-202	DOWN
QTRT2	878.065	1.21814	0.0400345	30.4274	2.3877e-203	5.21895e-202	NOT
AC091057.4	57.9096	-2.91102	0.0956846	-30.4231	2.72138e-203	5.94386e-202	DOWN
SNRPD1	1553.64	1.52169	0.0500332	30.4136	3.62562e-203	7.91291e-202	UP
KIF24	202.972	1.97332	0.0648887	30.4109	3.9474e-203	8.60875e-202	UP
ALG10	131.064	1.4826	0.0487582	30.4071	4.42144e-203	9.63538e-202	NOT
NBEA	684.738	-3.4505	0.113491	-30.4032	4.97923e-203	1.08428e-201	DOWN
RAB9B	218.348	-3.19672	0.105152	-30.4009	5.34388e-203	1.16282e-201	DOWN
DENR	2096.15	1.06195	0.0349332	30.3994	5.5879e-203	1.21501e-201	NOT
DCLRE1B	365.979	1.26216	0.0415296	30.3919	7.03555e-203	1.52865e-201	NOT
PIWIL1	118.576	6.26158	0.206061	30.387	8.16762e-203	1.7733e-201	UP
POC1B	1254.34	1.541	0.0507149	30.3855	8.54938e-203	1.8548e-201	UP
PES1	2775.78	1.34925	0.0444051	30.3851	8.63969e-203	1.873e-201	NOT
SLC45A1	136.655	-2.63702	0.0867904	-30.3838	8.98769e-203	1.947e-201	DOWN
AC009102.2	20.322	-4.63528	0.152568	-30.3817	9.58038e-203	2.07385e-201	DOWN
CXCL5	532.233	6.18234	0.203547	30.373	1.24866e-202	2.70096e-201	UP
NARS2	699.425	1.45756	0.0479889	30.3728	1.2558e-202	2.71438e-201	NOT
PA2G4	6681.71	1.38078	0.0454683	30.3679	1.45775e-202	3.14857e-201	NOT
GPT2	1725.65	2.13418	0.07029	30.3625	1.71931e-202	3.71076e-201	UP
DCLK1	423.713	-3.31214	0.109106	-30.3571	2.02587e-202	4.36917e-201	DOWN
NUP93	1492.49	1.1791	0.0388449	30.3541	2.21675e-202	4.7773e-201	NOT
AC105020.1	60.5547	-2.51441	0.0828469	-30.35	2.51011e-202	5.40553e-201	DOWN
GJC1	1190.94	-3.36729	0.110951	-30.3492	2.57331e-202	5.53754e-201	DOWN
JAM3	2061.79	-2.61349	0.0861241	-30.3457	2.86587e-202	6.16257e-201	DOWN
EIF2S2	5146.49	1.4509	0.0478223	30.3393	3.47341e-202	7.46348e-201	NOT
ANKDD1A	205.322	-2.19984	0.0725173	-30.3353	3.92214e-202	8.4215e-201	DOWN
C14orf132	1114.16	-3.13202	0.103251	-30.3339	4.09701e-202	8.79049e-201	DOWN
CA14	76.2778	-3.46281	0.114181	-30.3275	4.97995e-202	1.06771e-200	DOWN
ANGPTL7	146.599	-5.29383	0.174587	-30.322	5.88438e-202	1.26069e-200	DOWN
AC013643.3	13.9649	-4.65726	0.1536	-30.3207	6.10818e-202	1.30768e-200	DOWN
PHLDB1	4841.3	-1.74078	0.0574191	-30.317	6.83453e-202	1.46211e-200	DOWN
TMEM155	33.687	-3.72434	0.12285	-30.3163	6.99726e-202	1.49583e-200	DOWN
AL589743.1	98.3834	4.02754	0.132861	30.314	7.50413e-202	1.603e-200	UP
MYADML2	44.8866	4.21824	0.139155	30.3133	7.66849e-202	1.63692e-200	UP
EIPR1	857.835	1.52582	0.0503447	30.3074	9.16551e-202	1.95504e-200	UP
FLNC	19058	-4.09869	0.135266	-30.3011	1.11018e-201	2.36633e-200	DOWN
ZNF219	2890.98	-1.83618	0.0606114	-30.2943	1.36356e-201	2.90429e-200	DOWN
PRDM6	412.164	-3.56287	0.117624	-30.2903	1.53621e-201	3.26962e-200	DOWN
RERG	698.774	-3.3673	0.111172	-30.289	1.59947e-201	3.40179e-200	DOWN
LINC01705	8.37916	6.25803	0.206623	30.2872	1.68968e-201	3.59102e-200	UP
EBNA1BP2	2031.92	1.35353	0.0446934	30.2847	1.82189e-201	3.86919e-200	NOT
FAM71E1	71.9784	2.14558	0.0708494	30.2836	1.88488e-201	4.00006e-200	UP
SKIDA1	39.7041	-3.18995	0.105344	-30.2812	2.02949e-201	4.30382e-200	DOWN
MIR100HG	1110.12	-3.60431	0.119051	-30.2754	2.41977e-201	5.12773e-200	DOWN
NKAIN3-IT1	89.1766	-4.45392	0.147134	-30.2711	2.75433e-201	5.83246e-200	DOWN
GFRA3	213.231	-3.99428	0.131951	-30.2709	2.76616e-201	5.85327e-200	DOWN
BCL2L1	4878.41	1.59966	0.052851	30.2674	3.08211e-201	6.51709e-200	UP
STAC2	37.4284	-3.66801	0.121236	-30.2552	4.45809e-201	9.41977e-200	DOWN
AL161457.1	10.879	-5.78332	0.191201	-30.2474	5.64058e-201	1.19097e-199	DOWN
AC022497.1	44.3775	-3.03424	0.100331	-30.2424	6.57371e-201	1.38699e-199	DOWN
UBE2QL1	208.927	-3.36355	0.111226	-30.2406	6.94118e-201	1.46347e-199	DOWN
FLNA	166305	-3.43225	0.11352	-30.2348	8.26283e-201	1.74086e-199	DOWN
SEMA6C	401.334	-2.13676	0.0706731	-30.2345	8.35309e-201	1.75861e-199	DOWN
LINC02094	6.72922	-5.91494	0.195666	-30.2297	9.63955e-201	2.02799e-199	DOWN
CCNA2	1123.47	2.51446	0.0831819	30.2285	1.00118e-200	2.10479e-199	UP
CYP21A1P	58.6033	-4.33137	0.143389	-30.2072	1.90757e-200	4.00742e-199	DOWN
TMPO	3839.84	1.6937	0.0560729	30.2054	2.01467e-200	4.22936e-199	UP
ST3GAL3	438.345	-2.14281	0.070946	-30.2033	2.14183e-200	4.49306e-199	DOWN
DGKZP1	65.061	1.50221	0.0497402	30.2011	2.28968e-200	4.79977e-199	UP
YARS2	612.419	1.38327	0.0458088	30.1966	2.62599e-200	5.50082e-199	NOT
PHYHIP	422.593	-3.78057	0.125203	-30.1955	2.71324e-200	5.6795e-199	DOWN
SLC35B2	2281.5	1.24076	0.0411	30.1889	3.3153e-200	6.9348e-199	NOT
ARID3A	1025.02	2.22301	0.073642	30.1868	3.53489e-200	7.38882e-199	UP
AC063944.2	11.9496	-4.63333	0.1535	-30.1846	3.77659e-200	7.88839e-199	DOWN
PABPC1	49498.1	1.62916	0.0539762	30.183	3.96229e-200	8.27035e-199	UP
C3orf67	76.4189	3.12415	0.103509	30.1824	4.03751e-200	8.42133e-199	UP
EXOSC4	761.438	1.6084	0.0532932	30.1802	4.31012e-200	8.98213e-199	UP
MCTS1	1140.51	1.47431	0.0488503	30.1802	4.31253e-200	8.98213e-199	NOT
AC048382.2	28.9173	-2.67036	0.0884846	-30.1789	4.48494e-200	9.33457e-199	DOWN
ONECUT2	117.202	4.0239	0.133351	30.1752	5.00741e-200	1.04146e-198	UP
ICA1L	322.59	-2.78529	0.0923265	-30.1678	6.26238e-200	1.30154e-198	DOWN
IL23A	56.3143	3.42858	0.113659	30.1655	6.70996e-200	1.39357e-198	UP
STT3A	4786.42	1.41636	0.0469576	30.1626	7.33475e-200	1.52225e-198	NOT
RPLP0P6	701.962	2.07017	0.0686522	30.1544	9.38209e-200	1.94577e-198	UP
KIAA1614	341.289	-2.44691	0.0811481	-30.1536	9.6222e-200	1.99415e-198	DOWN
PRPF4	1268.57	1.11607	0.0370149	30.152	1.01079e-199	2.09331e-198	NOT
ADGRG1	5353.46	2.27619	0.0755129	30.1431	1.32143e-199	2.73471e-198	UP
NTMT1	1062.47	1.2983	0.0430714	30.143	1.32303e-199	2.73608e-198	NOT
LINC00461	22.5187	-4.18046	0.13872	-30.1359	1.64155e-199	3.39237e-198	DOWN
INHBA	882.821	3.86899	0.128423	30.1269	2.15357e-199	4.44735e-198	UP
AL022328.4	31.2201	-2.45124	0.0813639	-30.1269	2.15591e-199	4.44903e-198	DOWN
FEZ1	636.867	-2.70702	0.0898547	-30.1266	2.174e-199	4.48321e-198	DOWN
BGLAP	63.3088	-3.02944	0.100581	-30.1193	2.7069e-199	5.5782e-198	DOWN
MRVI1	3919.67	-2.94061	0.0976845	-30.1031	4.41329e-199	9.08821e-198	DOWN
ARL4D	431.572	-2.91413	0.0968199	-30.0985	5.07181e-199	1.04369e-197	DOWN
CLEC4GP1	5.47246	-5.40768	0.179753	-30.084	7.85467e-199	1.61522e-197	DOWN
LOXL4	348.746	-3.06088	0.101761	-30.0792	9.07194e-199	1.86422e-197	DOWN
IQCN	278.211	-2.62562	0.0873001	-30.0758	1.00487e-198	2.06349e-197	DOWN
RNPC3	1083.89	-1.82216	0.0605874	-30.0749	1.033e-198	2.11975e-197	DOWN
WDR77	1881.61	1.45374	0.048346	30.0696	1.21008e-198	2.48139e-197	NOT
GALR2	99.6513	-4.65126	0.154704	-30.0656	1.36683e-198	2.80085e-197	DOWN
C2	2395.45	2.49824	0.0830985	30.0635	1.45272e-198	2.97476e-197	UP
TIGD2	263.133	1.60727	0.0534917	30.0471	2.38391e-198	4.87816e-197	UP
KDELR3	842.55	2.3994	0.0798549	30.0469	2.39342e-198	4.89419e-197	UP
ADAMTSL3	745.265	-3.79364	0.126264	-30.0453	2.51229e-198	5.13366e-197	DOWN
KIF18A	211.592	2.9211	0.0972307	30.043	2.69462e-198	5.50237e-197	UP
GLYATL1	40.7078	4.15225	0.138281	30.0275	4.29264e-198	8.75939e-197	UP
NANP	315.509	1.39372	0.0464277	30.0191	5.53065e-198	1.12777e-196	NOT
CST4	10.9034	6.55523	0.218455	30.0073	7.891e-198	1.60796e-196	UP
CPAMD8	154.425	-2.34063	0.0780051	-30.0061	8.17432e-198	1.66453e-196	DOWN
ZNF333	609.204	-1.87915	0.0626382	-30	9.81328e-198	1.99687e-196	DOWN
RNFT2	79.3425	1.96641	0.065556	29.9959	1.10913e-197	2.25536e-196	UP
HSPB7	2653.51	-4.32184	0.144134	-29.9849	1.54263e-197	3.13467e-196	DOWN
AF001548.3	47.4347	-6.04923	0.201793	-29.9774	1.93138e-197	3.92189e-196	DOWN
MRTO4	1415.47	1.49085	0.0497336	29.9767	1.97431e-197	4.00629e-196	NOT
RPL22P1	1703.24	1.74396	0.0581854	29.9725	2.24134e-197	4.54499e-196	UP
GAR1	688.717	1.3552	0.0452276	29.9641	2.88533e-197	5.8468e-196	NOT
METTL1	539.182	1.56644	0.052281	29.962	3.07e-197	6.2167e-196	UP
TMTC4	980.239	1.54879	0.0516921	29.9619	3.07646e-197	6.22547e-196	UP
JPH4	67.5381	-3.04001	0.101476	-29.9579	3.46716e-197	7.01121e-196	DOWN
AC095057.3	42.712	-2.29313	0.0765548	-29.954	3.89708e-197	7.87513e-196	DOWN
CKM	113.305	-4.01931	0.134201	-29.95	4.40346e-197	8.89224e-196	DOWN
TACC3	1478.52	2.11242	0.0705353	29.9484	4.60977e-197	9.30242e-196	UP
POMP	3654.78	1.51117	0.0504594	29.9483	4.63676e-197	9.35042e-196	UP
AC099850.4	8.72617	3.18625	0.106426	29.9386	6.19918e-197	1.24925e-195	UP
AKR1C4	16.9717	6.14438	0.205267	29.9337	7.17467e-197	1.44484e-195	UP
SERPINA4	22.6667	5.90845	0.197392	29.9325	7.42368e-197	1.49395e-195	UP
JAZF1	971.233	-2.68609	0.0897388	-29.9323	7.47993e-197	1.50423e-195	DOWN
PMS2P1	125.498	1.2445	0.0415841	29.9274	8.66099e-197	1.74055e-195	NOT
DIAPH3	392.515	3.46432	0.115775	29.9229	9.9032e-197	1.98882e-195	UP
LINC02145	17.2558	-3.25522	0.108833	-29.9101	1.45389e-196	2.91778e-195	DOWN
GABRD	27.1589	2.34437	0.0783844	29.9087	1.51783e-196	3.044e-195	UP
KLHL30-AS1	14.5954	-4.47786	0.149725	-29.9073	1.58284e-196	3.17221e-195	DOWN
AL031587.5	414.196	-2.43421	0.0814004	-29.9042	1.73559e-196	3.47594e-195	DOWN
AL357054.4	117.376	-2.91017	0.0973251	-29.9016	1.87852e-196	3.75962e-195	DOWN
JPH3	51.1469	-3.16603	0.105886	-29.9004	1.94703e-196	3.89405e-195	DOWN
FBXL7	745.694	-2.58792	0.0865593	-29.8976	2.11417e-196	4.22544e-195	DOWN
BOC	2297.53	-3.43894	0.115025	-29.8973	2.13457e-196	4.26329e-195	DOWN
AL163953.1	7.17698	4.44865	0.148821	29.8926	2.45736e-196	4.90463e-195	UP
C1QTNF9	26.3415	-3.42215	0.114483	-29.8921	2.49185e-196	4.97007e-195	DOWN
SEZ6L2	1253.74	2.6307	0.0880353	29.8823	3.34218e-196	6.66152e-195	UP
FRMPD4	60.4414	-5.14219	0.172092	-29.8805	3.52967e-196	7.03042e-195	DOWN
DES	159899	-5.32954	0.178397	-29.8745	4.21402e-196	8.3878e-195	DOWN
HSPB2	190.646	-2.74536	0.091897	-29.8743	4.24141e-196	8.43657e-195	DOWN
CCDC58	454.76	1.62727	0.0544727	29.8732	4.3934e-196	8.73293e-195	UP
STMN2	553.715	-3.4155	0.114362	-29.8659	5.46583e-196	1.08572e-194	DOWN
PHOX2B	66.9154	-4.75022	0.159164	-29.8448	1.02394e-195	2.03255e-194	DOWN
MST1P2	216.059	-2.98822	0.100175	-29.8301	1.59033e-195	3.15471e-194	DOWN
AL031663.3	86.8791	-5.35621	0.179575	-29.8271	1.7405e-195	3.45026e-194	DOWN
FARSA	2452.94	1.38448	0.0464215	29.824	1.90941e-195	3.78252e-194	NOT
ADGRB1	81.0277	-2.57866	0.0864847	-29.8164	2.39364e-195	4.73857e-194	DOWN
RAD51AP1	375.896	2.74665	0.0921242	29.8147	2.52229e-195	4.98985e-194	UP
AL356489.2	53.5354	-4.10118	0.137597	-29.8056	3.30106e-195	6.52608e-194	DOWN
ERVK13-1	706.633	-2.00838	0.0673852	-29.8045	3.41215e-195	6.74114e-194	DOWN
TCF20	2215.43	1.27148	0.0426632	29.8028	3.59485e-195	7.09728e-194	NOT
TSC22D3	6492.3	-2.52213	0.084635	-29.8	3.90312e-195	7.70069e-194	DOWN
NBPF10	358.151	-1.50513	0.0505093	-29.7992	4.00662e-195	7.89955e-194	DOWN
PDE7B	163.266	-2.3148	0.0776856	-29.7971	4.264e-195	8.40132e-194	DOWN
ADAMTS1	4334	-3.02484	0.101528	-29.7932	4.78342e-195	9.41836e-194	DOWN
SLC6A6	2786.61	2.3738	0.0796807	29.7914	5.05048e-195	9.93749e-194	UP
ZFP2	85.9169	-2.26918	0.0761746	-29.7892	5.39668e-195	1.06115e-193	DOWN
NONO	12450	1.24233	0.0417138	29.7821	6.65605e-195	1.3079e-193	NOT
C3orf18	292.651	-2.27732	0.0764931	-29.7715	9.12797e-195	1.79242e-193	DOWN
PIGU	1267.5	1.8108	0.0608503	29.7583	1.35591e-194	2.66076e-193	UP
PDLIM4	1555.23	-3.24947	0.109215	-29.7531	1.58285e-194	3.10401e-193	DOWN
TVP23A	49.4915	-1.74912	0.0587888	-29.7526	1.60639e-194	3.14806e-193	DOWN
REM1	104.943	-2.70342	0.0908646	-29.7521	1.62794e-194	3.18815e-193	DOWN
ITIH4	180.421	-3.15284	0.105984	-29.7483	1.82585e-194	3.57333e-193	DOWN
CDC6	838.411	3.3414	0.112322	29.7482	1.82716e-194	3.5735e-193	UP
TAGLN	98029.5	-3.83264	0.128845	-29.7461	1.94884e-194	3.80892e-193	DOWN
CCDC180	181.138	-2.75684	0.0927159	-29.7343	2.77062e-194	5.41142e-193	DOWN
SLC7A5	4091.41	2.62362	0.0882383	29.7333	2.85181e-194	5.56627e-193	UP
AC011306.1	12.148	-5.45535	0.183479	-29.7329	2.88334e-194	5.62406e-193	DOWN
SKA3	493.471	3.90605	0.1314	29.7264	3.50441e-194	6.8309e-193	UP
ARMCX4	748.453	-2.4118	0.0811425	-29.7231	3.86742e-194	7.53346e-193	DOWN
DEFB124	9.31996	-5.25503	0.176832	-29.7177	4.53926e-194	8.83626e-193	DOWN
SNU13	3502.36	0.959775	0.0322972	29.7169	4.64225e-194	9.03072e-193	NOT
ARHGAP10	1402.47	-2.85291	0.0960157	-29.7129	5.22588e-194	1.01593e-192	DOWN
SPART	1411.95	-2.70641	0.0911072	-29.7057	6.47316e-194	1.25757e-192	DOWN
HNRNPA1P21	10.3734	4.02427	0.135527	29.6934	9.33408e-194	1.81217e-192	UP
NUF2	349.375	3.07546	0.103579	29.6919	9.76171e-194	1.89393e-192	UP
CLMP	2090.83	-3.02274	0.10182	-29.687	1.12998e-193	2.19089e-192	DOWN
ACP1	2868.92	1.16465	0.0392317	29.6865	1.14646e-193	2.22136e-192	NOT
WDR72	350.933	4.61394	0.155422	29.6865	1.14725e-193	2.22141e-192	UP
SHISA7	9.99716	-3.6439	0.122757	-29.6839	1.23987e-193	2.39916e-192	DOWN
ACSL6	465.101	3.9014	0.13148	29.6729	1.71857e-193	3.32325e-192	UP
PANTR1	4.813	-4.73705	0.159651	-29.6713	1.80445e-193	3.48701e-192	DOWN
GLO1	3688.78	1.42168	0.0479149	29.6709	1.82324e-193	3.52099e-192	NOT
UBD	2429.43	4.63647	0.15629	29.6658	2.12013e-193	4.09163e-192	UP
CAV1	6984.37	-2.89072	0.0974501	-29.6636	2.2649e-193	4.36814e-192	DOWN
AC123912.4	12.2597	-4.21551	0.142129	-29.6598	2.53483e-193	4.8855e-192	DOWN
SCN4A	104.39	-4.2555	0.143504	-29.6541	2.99881e-193	5.77593e-192	DOWN
RADIL	136.355	-3.22206	0.108661	-29.6523	3.17017e-193	6.10195e-192	DOWN
CAPRIN1	7615.76	1.22654	0.0413788	29.6417	4.33442e-193	8.3374e-192	NOT
AC120049.1	31.5664	-2.46193	0.0830662	-29.6382	4.81313e-193	9.25211e-192	DOWN
TMEM241	199.732	1.25135	0.04223	29.6319	5.80984e-193	1.11607e-191	NOT
AC007193.2	5.27681	-5.60942	0.189355	-29.6239	7.36301e-193	1.4135e-191	DOWN
LRATD2	1784.7	2.19222	0.0740025	29.6236	7.422e-193	1.42389e-191	UP
USP44	40.9055	-2.9534	0.0997298	-29.6141	9.85275e-193	1.88898e-191	DOWN
CDKN3	386.547	2.91498	0.0984407	29.6115	1.0612e-192	2.03321e-191	UP
SERTAD4-AS1	177.6	-3.29191	0.111181	-29.6085	1.16155e-192	2.22402e-191	DOWN
TPM1	47199.6	-2.56955	0.0868151	-29.5979	1.58979e-192	3.04197e-191	DOWN
RSL1D1	5797.79	1.34651	0.0455083	29.5882	2.11735e-192	4.04877e-191	NOT
CORO2B	228.712	-3.04294	0.102861	-29.5831	2.46433e-192	4.70918e-191	DOWN
KIF2C	780.819	2.82915	0.0956521	29.5775	2.91125e-192	5.55956e-191	UP
AC105219.3	10.3045	3.592	0.121458	29.5739	3.23836e-192	6.1802e-191	UP
PYCR1	2875.26	2.96969	0.100427	29.5705	3.57663e-192	6.82131e-191	UP
MTHFD1	2790.34	1.47995	0.0500567	29.5655	4.14669e-192	7.90335e-191	NOT
HPD	18.7324	-3.33071	0.11272	-29.5484	6.8932e-192	1.31295e-190	DOWN
KIF5A	275.034	-3.17652	0.107519	-29.5438	7.89354e-192	1.5025e-190	DOWN
FUT8	1112.2	1.74865	0.0591905	29.5428	8.1351e-192	1.54747e-190	UP
GPR157	532.52	1.63556	0.0553709	29.5382	9.30413e-192	1.76869e-190	UP
CARMN	2714.59	-4.76735	0.161409	-29.5358	9.9928e-192	1.89837e-190	DOWN
NDUFA6-DT	224.003	-1.30132	0.0440753	-29.525	1.37405e-191	2.60864e-190	NOT
TNNI3K	28.5541	-3.73783	0.126608	-29.5228	1.46688e-191	2.78306e-190	DOWN
XPOT	3184.16	1.36778	0.0463325	29.5209	1.5526e-191	2.94378e-190	NOT
GRASP	409.965	-2.09127	0.0708419	-29.5202	1.58579e-191	3.00477e-190	DOWN
CNGA3	158.817	-4.43901	0.150382	-29.5183	1.67578e-191	3.17322e-190	DOWN
PLN	2605.93	-3.91341	0.132622	-29.5079	2.27964e-191	4.31388e-190	DOWN
AC026336.3	30.3096	7.92675	0.268702	29.5001	2.8664e-191	5.42071e-190	UP
WSB1	6326.76	-1.84415	0.0625178	-29.498	3.05805e-191	5.7794e-190	DOWN
PLEKHN1	78.7049	2.8108	0.0953028	29.4934	3.50015e-191	6.61064e-190	UP
AC239804.1	27.8331	-2.16867	0.0735346	-29.4918	3.66337e-191	6.91351e-190	DOWN
MYOC	305.797	-5.5128	0.186926	-29.4918	3.66525e-191	6.91351e-190	DOWN
RPIA	1423	1.75417	0.0594916	29.4861	4.342e-191	8.18472e-190	UP
RPL36A	15759.6	1.64526	0.0558076	29.4809	5.06483e-191	9.54111e-190	UP
GOLGA6L4	293.537	-2.35163	0.0797686	-29.4807	5.09143e-191	9.58503e-190	DOWN
UBE2SP2	66.5553	4.36604	0.148166	29.4673	7.56079e-191	1.42246e-189	UP
NOLC1	4616.24	1.45264	0.0492992	29.4658	7.89898e-191	1.48513e-189	NOT
CSPG4	4602.19	-3.04606	0.103399	-29.4594	9.55552e-191	1.79543e-189	DOWN
LAGE3	531.636	1.46399	0.0496981	29.4577	1.00436e-190	1.88593e-189	NOT
MOCS3	490.21	1.67194	0.0567584	29.4572	1.01827e-190	1.9108e-189	UP
KCNIP4	143.367	-2.76956	0.09404	-29.4508	1.22845e-190	2.30374e-189	DOWN
CIART	258.485	-3.31593	0.1126	-29.4486	1.31016e-190	2.4554e-189	DOWN
INSYN1	160.512	-3.01729	0.10246	-29.4486	1.31115e-190	2.45567e-189	DOWN
METTL7A	4159.06	-2.08677	0.0708663	-29.4465	1.39394e-190	2.60905e-189	DOWN
INAFM2	253.246	-2.34487	0.0796549	-29.4378	1.80272e-190	3.37201e-189	DOWN
NAP1L1P1	6.37945	2.52263	0.0857029	29.4346	1.9832e-190	3.70723e-189	UP
PRSS53	217.585	-2.73973	0.0930789	-29.4345	1.99022e-190	3.71796e-189	DOWN
CELA2A	17.881	-7.11007	0.24164	-29.4242	2.69628e-190	5.03375e-189	DOWN
FAM181B	50.6347	-3.85651	0.131082	-29.4206	2.99304e-190	5.5842e-189	DOWN
AMER2	19.3523	-5.15578	0.17525	-29.4197	3.07859e-190	5.74014e-189	DOWN
SLC7A11	571.889	3.61842	0.123002	29.4177	3.26248e-190	6.07912e-189	UP
PXYLP1	504.808	1.15144	0.0391563	29.4063	4.56827e-190	8.50683e-189	NOT
COLQ	127.398	-2.27298	0.0773193	-29.3974	5.93596e-190	1.10466e-188	DOWN
AL162231.4	21.1519	-2.45158	0.083408	-29.3926	6.82896e-190	1.27004e-188	DOWN
CHAF1A	861.092	1.71637	0.058413	29.3834	8.93997e-190	1.66158e-188	UP
ZFAS1	3189.31	1.9366	0.0659141	29.3806	9.7152e-190	1.80452e-188	UP
UBE3D	154.533	1.22764	0.0418001	29.3693	1.35306e-189	2.51159e-188	NOT
MYCBPAP	26.0333	-2.63604	0.0897557	-29.369	1.36616e-189	2.5343e-188	DOWN
NTHL1	797.098	1.49717	0.0509804	29.3677	1.42218e-189	2.63654e-188	NOT
ZNF512B	724.254	-2.37282	0.0807976	-29.3675	1.4282e-189	2.64602e-188	DOWN
ADGRD1	575.198	-3.01707	0.10275	-29.3631	1.62713e-189	3.01267e-188	DOWN
NSG2	164.486	-4.17259	0.142106	-29.3625	1.65324e-189	3.05907e-188	DOWN
AL109955.1	26.486	-2.99335	0.101947	-29.3618	1.68993e-189	3.12497e-188	DOWN
CITED2	2147.34	-1.86251	0.0634405	-29.3583	1.87248e-189	3.46035e-188	DOWN
UBE2Q2P1	70.8104	-2.38388	0.0812034	-29.3569	1.95208e-189	3.60517e-188	DOWN
FGF2	933.036	-3.24893	0.110692	-29.3512	2.3072e-189	4.25833e-188	DOWN
ADARB1	1686.09	-2.47688	0.0843921	-29.3496	2.41605e-189	4.4564e-188	DOWN
CTRB1	40.9619	-7.73782	0.263645	-29.3494	2.43505e-189	4.48862e-188	DOWN
CTNNA3	115.284	-4.24167	0.144534	-29.3472	2.59458e-189	4.77966e-188	DOWN
AC122129.1	45.5817	-2.60274	0.0887086	-29.3404	3.17052e-189	5.83695e-188	DOWN
POMC	78.2854	-3.45236	0.117671	-29.339	3.30433e-189	6.07946e-188	DOWN
CNPY2	2102.73	1.20718	0.0411498	29.3362	3.58924e-189	6.5995e-188	NOT
RRM1	2306.44	1.3764	0.0469255	29.3316	4.0986e-189	7.5313e-188	NOT
FAM124A	352.497	-3.15394	0.107542	-29.3275	4.63022e-189	8.50282e-188	DOWN
PTPRS	1786.91	-2.80692	0.0957233	-29.3233	5.23314e-189	9.60396e-188	DOWN
DNAJC27	286.964	-1.26545	0.0431612	-29.3191	5.91888e-189	1.08556e-187	NOT
MPPED2	115.628	-3.45182	0.117749	-29.315	6.67423e-189	1.22333e-187	DOWN
PDZRN3	2478.35	-2.82327	0.096336	-29.3065	8.56793e-189	1.56944e-187	DOWN
ZIC5	47.9953	7.84564	0.267723	29.305	8.94876e-189	1.63817e-187	UP
GCGR	19.4178	-3.49626	0.119311	-29.3038	9.26536e-189	1.69507e-187	DOWN
RPL39	24205.8	1.80438	0.0615767	29.303	9.4861e-189	1.73436e-187	UP
DCUN1D5	671.577	1.31185	0.0447753	29.2984	1.08725e-188	1.98659e-187	NOT
NPSR1-AS1	12.9545	6.66794	0.227643	29.2912	1.34334e-188	2.45298e-187	UP
AP002807.1	114.827	-2.37067	0.0809353	-29.2909	1.35563e-188	2.47388e-187	DOWN
MTFR2	177.221	2.69132	0.0918901	29.2884	1.45626e-188	2.65585e-187	UP
PLAGL2	2290.32	2.05417	0.0701627	29.2773	2.0178e-188	3.67767e-187	UP
EIF1AXP1	85.5032	2.86124	0.097739	29.2743	2.20119e-188	4.00941e-187	UP
IGFL2	46.9464	4.21511	0.143997	29.2723	2.33878e-188	4.25736e-187	UP
TMTC1	1119.85	-2.79512	0.0954958	-29.2695	2.53319e-188	4.60839e-187	DOWN
DNM1P47	17.1367	-3.3663	0.115021	-29.2669	2.73983e-188	4.9812e-187	DOWN
ZNF208	71.1854	-3.43071	0.117262	-29.2568	3.67984e-188	6.68604e-187	DOWN
EHBP1L1	7120.6	-1.94538	0.0664943	-29.2563	3.73172e-188	6.77608e-187	DOWN
DUSP4	1072.16	3.50645	0.11987	29.252	4.23341e-188	7.68227e-187	UP
SLC24A4	42.3121	-2.58457	0.0883555	-29.2519	4.2439e-188	7.69653e-187	DOWN
ALDH3B2	40.0972	4.05906	0.138774	29.2495	4.56003e-188	8.26035e-187	UP
HDGF	11066.4	1.39736	0.0477739	29.2495	4.56046e-188	8.26035e-187	NOT
MDFI	281.667	2.74822	0.0939692	29.246	5.05228e-188	9.14551e-187	UP
ZNF436-AS1	174.187	-2.13426	0.0729838	-29.243	5.51703e-188	9.98059e-187	DOWN
GNL3L	340.034	1.52939	0.0523024	29.2413	5.80133e-188	1.04884e-186	UP
UMPS	1154.93	1.3121	0.0448753	29.2389	6.21599e-188	1.12311e-186	NOT
AL137782.1	64.12	2.56101	0.0875904	29.2385	6.28601e-188	1.13506e-186	UP
LRAT	87.4464	-4.61265	0.15778	-29.2347	7.02163e-188	1.26711e-186	DOWN
ZSCAN18	2064.65	-2.72225	0.09312	-29.2338	7.21897e-188	1.30191e-186	DOWN
RGS2	4169.68	-3.17285	0.108543	-29.2312	7.79247e-188	1.40447e-186	DOWN
SSBP1	2221.22	1.26974	0.0434489	29.2239	9.64235e-188	1.73681e-186	NOT
ZNF92	310.025	1.46507	0.0501437	29.2175	1.16135e-187	2.09058e-186	NOT
CXCL16	2107.3	2.19771	0.0752272	29.2143	1.27698e-187	2.2973e-186	UP
LINC02381	140.943	-2.59171	0.0887145	-29.214	1.28729e-187	2.31442e-186	DOWN
AC087477.2	41.2319	-2.47872	0.0848538	-29.2116	1.38022e-187	2.47998e-186	DOWN
NPM1P6	10.7843	2.3957	0.0820129	29.2112	1.39631e-187	2.50734e-186	UP
ZNF385B	81.8922	-3.61221	0.123676	-29.2071	1.5737e-187	2.82414e-186	DOWN
NUDT5	1772.48	1.27713	0.0437278	29.2063	1.61254e-187	2.89206e-186	NOT
DZIP1	622.389	-2.69515	0.0922817	-29.2056	1.64476e-187	2.94804e-186	DOWN
DAND5	32.3996	-3.70893	0.127017	-29.2003	1.9222e-187	3.44321e-186	DOWN
ACAD11	1285.25	-2.1543	0.0737782	-29.1997	1.95558e-187	3.50084e-186	DOWN
GPIHBP1	139.5	-3.53939	0.121229	-29.196	2.18101e-187	3.90202e-186	DOWN
DPYSL5	33.7378	-3.9135	0.134075	-29.1888	2.69017e-187	4.80999e-186	DOWN
OBI1	603.94	1.20582	0.041315	29.186	2.91996e-187	5.21766e-186	NOT
WFIKKN2	29.4988	-3.83526	0.131416	-29.184	3.09116e-187	5.5202e-186	DOWN
ADAMTS8	488.959	-3.70686	0.127067	-29.1724	4.33911e-187	7.74405e-186	DOWN
PLPP7	184.765	-2.70691	0.0927914	-29.172	4.39348e-187	7.83629e-186	DOWN
LINC02185	6.57451	-3.48392	0.119451	-29.166	5.23779e-187	9.33652e-186	DOWN
PDE9A	2891.4	-2.63383	0.0903052	-29.1659	5.24905e-187	9.35088e-186	DOWN
GABARAPL1	2439.64	-1.95116	0.0669014	-29.1648	5.42838e-187	9.66444e-186	DOWN
ZIK1	86.5831	-2.25748	0.0774062	-29.1641	5.53075e-187	9.84068e-186	DOWN
ABCC8	59.232	-3.12958	0.107343	-29.1549	7.24964e-187	1.28912e-185	DOWN
FERMT2	4117.83	-3.04046	0.104307	-29.149	8.58943e-187	1.52643e-185	DOWN
SAMD4A	2460.59	-2.8882	0.0990959	-29.1455	9.51378e-187	1.68967e-185	DOWN
LINC01341	76.2778	-2.83364	0.0972405	-29.1405	1.10153e-186	1.95515e-185	DOWN
CMTM8	302.976	2.0336	0.0697888	29.1393	1.1419e-186	2.02556e-185	UP
EIF2AK1	5907.52	1.49299	0.0512377	29.1384	1.17173e-186	2.07723e-185	NOT
LAPTM4B	3670.26	2.09524	0.0719176	29.134	1.33396e-186	2.36339e-185	UP
RCAN2	794.28	-2.10364	0.0722088	-29.1327	1.38432e-186	2.45112e-185	DOWN
GALR1	17.4356	-4.02053	0.138013	-29.1316	1.42836e-186	2.52756e-185	DOWN
CLCN4	221.428	2.37093	0.0813884	29.1311	1.45194e-186	2.56773e-185	UP
MAGI2	273.861	-1.91642	0.0657968	-29.1263	1.66871e-186	2.94931e-185	DOWN
AC022400.1	16.2512	-2.26138	0.0776433	-29.1252	1.72026e-186	3.03857e-185	DOWN
HIPK4	12.8922	-3.22101	0.110595	-29.1244	1.76247e-186	3.11125e-185	DOWN
VARS1	3793.45	1.34995	0.0463599	29.119	2.06312e-186	3.63977e-185	NOT
EI24	4274.38	0.920486	0.031616	29.1146	2.34749e-186	4.13895e-185	NOT
BCAP31	9295.04	1.45552	0.0499982	29.1114	2.5758e-186	4.53877e-185	NOT
DNM3OS	303.027	-2.85298	0.0980236	-29.105	3.09946e-186	5.4582e-185	DOWN
MYEOV	526.191	3.98107	0.13684	29.0928	4.42542e-186	7.78853e-185	UP
ASCC3	1537.98	1.16717	0.0401221	29.0903	4.76007e-186	8.37245e-185	NOT
ZNF25	574.364	-2.01519	0.0693002	-29.0791	6.59318e-186	1.15897e-184	DOWN
RB1	1794.44	1.1735	0.0403607	29.0754	7.3534e-186	1.29183e-184	NOT
ARHGEF17	3376.28	-2.5708	0.08842	-29.0749	7.45365e-186	1.30865e-184	DOWN
KCNQ4	670.248	-3.02128	0.103918	-29.0738	7.70181e-186	1.35141e-184	DOWN
ATP2B3	18.3229	-4.32478	0.148757	-29.0727	7.95187e-186	1.39444e-184	DOWN
AC090360.1	33.629	-3.20563	0.110271	-29.0704	8.50149e-186	1.48993e-184	DOWN
PEAR1	509.104	-2.16759	0.0745771	-29.065	9.93568e-186	1.74024e-184	DOWN
CAP2	820.803	-3.06837	0.105594	-29.0581	1.21577e-185	2.12814e-184	DOWN
HELLS	589.935	2.55095	0.0877913	29.0569	1.25796e-185	2.20068e-184	UP
TP53RK	907.122	1.53453	0.0528275	29.0479	1.63487e-185	2.85833e-184	UP
Z97832.2	82.631	-2.82421	0.09723	-29.0467	1.69457e-185	2.96093e-184	DOWN
DSCAML1	127.092	-3.55226	0.122323	-29.0401	2.05158e-185	3.58259e-184	DOWN
FGFR1	4744.07	-2.72041	0.0936855	-29.0377	2.20349e-185	3.84557e-184	DOWN
G3BP1	5601.72	1.17779	0.040563	29.0359	2.31535e-185	4.03838e-184	NOT
ABHD8	390.795	-1.9406	0.066835	-29.0358	2.32851e-185	4.05889e-184	DOWN
NACA2	11.0821	2.31055	0.0795766	29.0355	2.34263e-185	4.08107e-184	UP
CXXC5	1855.49	1.51676	0.0522454	29.0315	2.63443e-185	4.58668e-184	UP
HNRNPA3P6	144.445	1.78059	0.0613404	29.028	2.91444e-185	5.07116e-184	UP
CASQ2	1267.88	-4.93116	0.169909	-29.0224	3.43098e-185	5.96639e-184	DOWN
SRPK1	3936.35	1.82971	0.0630574	29.0166	4.06481e-185	7.0644e-184	UP
SNRK-AS1	10.4945	-3.41578	0.117733	-29.0131	4.50178e-185	7.81917e-184	DOWN
MAP1LC3C	24.1485	-4.12224	0.142113	-29.0068	5.40733e-185	9.38642e-184	DOWN
TMEM262	115.124	-1.70721	0.0588586	-29.0053	5.64357e-185	9.79069e-184	DOWN
MEIS2	1195.34	-3.32895	0.114791	-29.0002	6.54554e-185	1.13487e-183	DOWN
PDLIM7	9055.07	-3.09692	0.106799	-28.9976	7.04776e-185	1.22122e-183	DOWN
NBPF26	456.132	-2.20192	0.0760109	-28.9684	1.64536e-184	2.84936e-183	DOWN
PHF1	2353.22	-1.69222	0.0584167	-28.968	1.66609e-184	2.88355e-183	DOWN
AC107959.3	4.298	4.24102	0.146455	28.9579	2.2326e-184	3.86171e-183	UP
MFSD12	1708.13	1.20668	0.0416882	28.9454	3.20209e-184	5.53536e-183	NOT
AURKA	1074.31	2.90885	0.100506	28.9422	3.51898e-184	6.07956e-183	UP
AC016571.1	109.143	-5.0404	0.174168	-28.9399	3.75973e-184	6.49165e-183	DOWN
TNFRSF11B	378.771	3.53744	0.122244	28.9375	4.03341e-184	6.96007e-183	UP
ATG9B	116.921	2.71784	0.0939374	28.9324	4.67272e-184	8.05851e-183	UP
CDH23	176.523	-2.52089	0.0871541	-28.9245	5.87907e-184	1.0133e-182	DOWN
DHFR	1839.46	1.79942	0.0622173	28.9216	6.3971e-184	1.10193e-182	UP
CENPQ	187.642	1.37671	0.0476242	28.9078	9.51874e-184	1.63868e-182	NOT
ANXA3	2169.77	1.95639	0.0676998	28.898	1.26396e-183	2.17466e-182	UP
C1GALT1	1282.74	1.50073	0.0519425	28.8921	1.4998e-183	2.57892e-182	UP
NEK6	1753.34	1.48451	0.051396	28.8838	1.90545e-183	3.2745e-182	NOT
PSMC2P1	8.86245	3.58092	0.123998	28.8789	2.20091e-183	3.78002e-182	UP
BEX1	69.5614	-3.9688	0.13743	-28.8787	2.20829e-183	3.79046e-182	DOWN
PKM	29131.9	1.63407	0.0565929	28.8741	2.52781e-183	4.33636e-182	UP
DOC2GP	38.6804	-2.86481	0.0992372	-28.8683	2.9821e-183	5.11266e-182	DOWN
LY6H	158.145	-4.10945	0.142355	-28.8677	3.03661e-183	5.20307e-182	DOWN
AC024651.1	20.2053	-6.69517	0.231932	-28.8669	3.10625e-183	5.31927e-182	DOWN
TCEAL7	190.287	-2.68644	0.0931014	-28.855	4.38689e-183	7.50788e-182	DOWN
AC068446.1	18.8259	-2.95308	0.10235	-28.8527	4.68978e-183	8.02156e-182	DOWN
GATC	1307.96	1.1448	0.0396793	28.8515	4.85769e-183	8.30388e-182	NOT
NCL	21716.9	1.32965	0.0460887	28.8499	5.08547e-183	8.68818e-182	NOT
PPM1G	4632.51	1.21907	0.0422562	28.8496	5.12311e-183	8.74736e-182	NOT
FAM110D	96.9153	-2.37244	0.0822347	-28.8496	5.13047e-183	8.7548e-182	DOWN
COX6A2	4.05537	-4.99394	0.173105	-28.8492	5.18803e-183	8.84786e-182	DOWN
NLGN1	99.0763	-4.32536	0.149934	-28.8484	5.30864e-183	9.04825e-182	DOWN
PAH	74.9228	4.96886	0.172266	28.8441	6.00925e-183	1.02364e-181	UP
DNAJC2	1383.82	1.16877	0.0405232	28.8419	6.39419e-183	1.08858e-181	NOT
ULBP1	20.1572	3.41987	0.118575	28.8413	6.50927e-183	1.10753e-181	UP
VWA3A	12.8615	-3.48992	0.121024	-28.8366	7.46423e-183	1.26927e-181	DOWN
MPDZ	1206.88	-2.91578	0.101118	-28.8355	7.70659e-183	1.30972e-181	DOWN
PMP2	45.8301	-4.69261	0.162758	-28.8318	8.55913e-183	1.45376e-181	DOWN
ASTN1	41.0778	-3.91929	0.135936	-28.8318	8.56482e-183	1.45388e-181	DOWN
PDZD8	2970.97	1.45478	0.0504583	28.8314	8.66026e-183	1.46922e-181	NOT
AL158163.2	14.5473	-2.26684	0.0786422	-28.8247	1.05118e-182	1.7823e-181	DOWN
ARHGAP20	131.632	-2.66516	0.0924775	-28.8195	1.22139e-182	2.0697e-181	DOWN
TMEM68	726.098	1.41076	0.0489756	28.8054	1.83513e-182	3.1079e-181	NOT
TRIM24	1237.95	1.31429	0.0456274	28.8048	1.86852e-182	3.16261e-181	NOT
COL28A1	551.245	-3.14194	0.109101	-28.7984	2.24471e-182	3.79714e-181	DOWN
DNA2	293.739	1.64886	0.0572576	28.7972	2.32307e-182	3.92742e-181	UP
MSRB3	4404.68	-3.26997	0.113559	-28.7953	2.45609e-182	4.14989e-181	DOWN
PNPT1	1280.47	1.21967	0.0423631	28.7909	2.79018e-182	4.71165e-181	NOT
NMU	88.0063	3.77877	0.131266	28.7871	3.10881e-182	5.24668e-181	UP
AC123768.4	29.1831	-2.31465	0.0804068	-28.7867	3.14468e-182	5.30415e-181	DOWN
MASP1	1934.44	-4.49673	0.156216	-28.7854	3.26712e-182	5.50748e-181	DOWN
FRRS1L	69.3866	-3.97611	0.138137	-28.7839	3.41357e-182	5.75104e-181	DOWN
LRRC61	554.6	1.55588	0.0540597	28.7807	3.7425e-182	6.30156e-181	UP
TCEAL3	796.848	-2.20316	0.0765583	-28.7775	4.10608e-182	6.90977e-181	DOWN
TTC27	643.679	1.06018	0.0368411	28.7771	4.15407e-182	6.9865e-181	NOT
IGF2BP3	126.285	4.74597	0.164924	28.7768	4.18588e-182	7.03595e-181	UP
BMERB1	975.336	-2.58911	0.089991	-28.7708	4.97436e-182	8.35646e-181	DOWN
ELK1	1284.64	1.17064	0.0406904	28.7694	5.17973e-182	8.69647e-181	NOT
HYDIN2	84.7661	-4.01134	0.139483	-28.7586	7.06629e-182	1.18571e-180	DOWN
MRPL19	1169.65	1.29323	0.0449794	28.7515	8.66539e-182	1.4532e-180	NOT
CYP2W1	872.149	5.30867	0.184644	28.7508	8.84621e-182	1.48267e-180	UP
ZFP64	767.048	1.29196	0.0449378	28.75	9.04627e-182	1.51533e-180	NOT
FAAP24	95.1956	1.4205	0.0494131	28.7475	9.72778e-182	1.62855e-180	NOT
BUD23	2855.27	1.17626	0.0409323	28.7368	1.32617e-181	2.2189e-180	NOT
ANAPC1	1972.29	1.077	0.0374798	28.7355	1.37662e-181	2.30199e-180	NOT
RN7SL417P	3.36391	-4.92415	0.171446	-28.7213	2.06976e-181	3.45909e-180	DOWN
ZCCHC7	736.566	1.07408	0.0373982	28.72	2.14572e-181	3.58398e-180	NOT
DNM1P51	40.8827	-3.86831	0.134764	-28.7043	3.37049e-181	5.62648e-180	DOWN
RPL26L1	583.068	1.36006	0.0474068	28.6892	5.20648e-181	8.68639e-180	NOT
NUP35	423.332	1.14394	0.039875	28.6881	5.36803e-181	8.95081e-180	NOT
CYP11B1	11.9419	-6.81762	0.237683	-28.6837	6.09462e-181	1.01565e-179	DOWN
CHRD	474.38	-2.4798	0.0864539	-28.6835	6.13458e-181	1.02173e-179	DOWN
EXTL1	37.2493	-3.48266	0.12142	-28.6828	6.25775e-181	1.04165e-179	DOWN
CD46	12457.6	1.44245	0.0502989	28.6776	7.25513e-181	1.20698e-179	NOT
AC012368.1	103.249	-2.58605	0.0901772	-28.6774	7.30407e-181	1.21443e-179	DOWN
RFC2	896.78	1.34514	0.0469117	28.6738	8.0868e-181	1.34381e-179	NOT
MRPL50	908.678	1.1881	0.0414568	28.6589	1.243e-180	2.06435e-179	NOT
LINC01978	44.1521	3.5581	0.124156	28.6583	1.26348e-180	2.09718e-179	UP
TXNDC12	2427.16	1.42016	0.0495656	28.6522	1.50416e-180	2.49524e-179	NOT
CARNMT1	771.537	1.41555	0.0494065	28.6511	1.5547e-180	2.57696e-179	NOT
TCEAL2	411.143	-4.98216	0.173891	-28.6511	1.55518e-180	2.57696e-179	DOWN
GTF2A1L	97.0449	-4.6786	0.163302	-28.65	1.60478e-180	2.65764e-179	DOWN
HDAC2	3585.67	1.11913	0.0390655	28.6475	1.72162e-180	2.84952e-179	NOT
GCSHP5	180.217	1.41598	0.049449	28.6351	2.45888e-180	4.06747e-179	NOT
RHNO1	784.774	1.49928	0.0523663	28.6307	2.7902e-180	4.61292e-179	NOT
C1QL1	72.5419	-2.70615	0.094528	-28.628	3.0086e-180	4.97118e-179	DOWN
DUS4L	245.407	1.1718	0.040934	28.6267	3.13033e-180	5.16939e-179	NOT
ZEB1	2979.02	-2.85192	0.0996752	-28.6121	4.7513e-180	7.8418e-179	DOWN
NT5DC3	5233.79	-3.25463	0.113753	-28.6113	4.85622e-180	8.01044e-179	DOWN
ZC3H15	2655.46	1.14939	0.0401775	28.6077	5.39104e-180	8.8876e-179	NOT
NICN1	687.234	-1.43669	0.0502204	-28.6076	5.39877e-180	8.89532e-179	NOT
CLCNKA	17.5782	-3.53467	0.123596	-28.5986	6.99781e-180	1.15235e-178	DOWN
ZNF132	113.85	-1.49565	0.0523082	-28.593	8.221e-180	1.35301e-178	NOT
EIF6	6313.51	1.73779	0.0607867	28.5882	9.40551e-180	1.54708e-178	UP
RYR1	101.042	-2.57346	0.0900282	-28.5851	1.03052e-179	1.69412e-178	DOWN
GTPBP4	2070.67	1.18704	0.0415321	28.5814	1.1458e-179	1.88256e-178	NOT
CCDC51	606.821	1.28857	0.0450856	28.5804	1.17619e-179	1.93142e-178	NOT
NEURL4	1437.98	-1.23933	0.0433695	-28.5761	1.33314e-179	2.18791e-178	NOT
ZCCHC18	43.7672	-2.34889	0.0822427	-28.5604	2.08435e-179	3.41885e-178	DOWN
STPG4	19.3232	3.7727	0.132099	28.5597	2.1257e-179	3.48472e-178	UP
AC004890.2	302.635	-2.50418	0.0876865	-28.5583	2.21562e-179	3.63009e-178	DOWN
KCNIP1-OT1	8.36876	-5.30294	0.185712	-28.5547	2.45817e-179	4.02522e-178	DOWN
RRS1	1196.8	1.53548	0.0537992	28.5409	3.63864e-179	5.95487e-178	UP
AC092667.1	5.1249	-4.30797	0.150976	-28.5341	4.4199e-179	7.22941e-178	DOWN
TRIAP1	777.153	1.24299	0.0435616	28.534	4.43797e-179	7.25489e-178	NOT
PWRN1	7.59776	-4.54916	0.159442	-28.5318	4.72949e-179	7.72712e-178	DOWN
MYOM3	447.679	3.70312	0.129862	28.5158	7.46079e-179	1.21828e-177	UP
SLC1A4	1476.02	1.67655	0.0587945	28.5153	7.56042e-179	1.23385e-177	UP
CKS2	1237.13	2.96067	0.103834	28.5135	7.96178e-179	1.29863e-177	UP
OSBPL3	1016.76	2.06686	0.0725054	28.5063	9.78431e-179	1.59501e-177	UP
AL135960.1	13.7315	-3.12274	0.109589	-28.495	1.35082e-178	2.20083e-177	DOWN
PPIA	32858.7	1.51005	0.0530091	28.4867	1.71142e-178	2.7868e-177	UP
NPIPB13	168.988	-2.54933	0.0895039	-28.4829	1.90652e-178	3.10275e-177	DOWN
NR2F2-AS1	32.76	-2.78126	0.0976576	-28.4797	2.08729e-178	3.39504e-177	DOWN
CSAD	909.467	-2.09562	0.0735888	-28.4774	2.23e-178	3.62514e-177	DOWN
MYL1	9.66279	-6.67101	0.234258	-28.4772	2.2474e-178	3.65139e-177	DOWN
TRAIP	205.255	1.67476	0.0588426	28.4616	3.49923e-178	5.68212e-177	UP
AC107959.1	67.4255	-2.26667	0.0796581	-28.455	4.22078e-178	6.84996e-177	DOWN
RPRM	198.962	-4.78745	0.168265	-28.4519	4.61416e-178	7.48423e-177	DOWN
LINC02256	8.81796	-2.62782	0.0923646	-28.4506	4.79677e-178	7.7761e-177	DOWN
ADARB2	84.8558	-3.29469	0.115866	-28.4352	7.41709e-178	1.20173e-176	DOWN
GTF3A	4268.78	1.83302	0.0644682	28.433	7.90403e-178	1.27991e-176	UP
EID2B	73.1826	-2.10927	0.074198	-28.4276	9.2189e-178	1.492e-176	DOWN
AC020604.1	22.0163	-3.13106	0.110146	-28.4266	9.49894e-178	1.53647e-176	DOWN
KIF15	414.416	2.50126	0.0879918	28.4261	9.62812e-178	1.5565e-176	UP
CDC123	2076.82	1.14469	0.0402727	28.4235	1.03524e-177	1.67267e-176	NOT
CACNA1C	3815.71	-3.3837	0.119076	-28.4163	1.2726e-177	2.05504e-176	DOWN
AC023794.5	17.3434	-3.3545	0.118061	-28.4133	1.38349e-177	2.23287e-176	DOWN
RBM5	5396.08	-1.37167	0.0482768	-28.4126	1.41181e-177	2.27731e-176	NOT
AC108448.2	7.01844	-4.27104	0.150334	-28.4104	1.50599e-177	2.42789e-176	DOWN
ZNRF3	1189.24	1.74543	0.0614461	28.4059	1.71026e-177	2.75568e-176	UP
AC025809.2	15.937	-3.96143	0.139512	-28.3948	2.34297e-177	3.77305e-176	DOWN
JADE3	620.859	1.36795	0.0481768	28.3943	2.37761e-177	3.82673e-176	NOT
PNPO	915.906	1.51846	0.0534808	28.3927	2.48701e-177	4.0006e-176	UP
TOMM40P4	26.7528	1.78482	0.0628629	28.3922	2.52552e-177	4.06032e-176	UP
AJM1	888.093	-2.10321	0.0740855	-28.3889	2.77151e-177	4.45335e-176	DOWN
NDUFAF2P1	13.9744	2.31513	0.0815655	28.3837	3.2135e-177	5.1607e-176	UP
SPNS3	52.0449	2.75863	0.0972039	28.3798	3.58627e-177	5.75618e-176	UP
ZNF248	891.251	-1.82008	0.0641543	-28.3703	4.69956e-177	7.53892e-176	DOWN
GH1	26.1564	-7.06219	0.248938	-28.3692	4.84732e-177	7.77169e-176	DOWN
KAT2B	950.805	-1.62587	0.0573125	-28.3685	4.94479e-177	7.92361e-176	DOWN
TMEM33	2216.96	1.5389	0.0542626	28.3603	6.2558e-177	1.00189e-175	UP
PAK1IP1	654.051	1.3395	0.0472385	28.3561	7.03341e-177	1.12581e-175	NOT
UBAC2	2902.28	1.3457	0.0474747	28.3456	9.474e-177	1.51563e-175	NOT
RPL7P1	756.384	2.06737	0.0729388	28.3439	9.94371e-177	1.5899e-175	UP
SFR1	215.273	1.34588	0.0474903	28.3402	1.10547e-176	1.76657e-175	NOT
RPL12P16	277.14	1.81792	0.0641467	28.3401	1.10899e-176	1.77123e-175	UP
AC004448.2	5.20846	-5.21984	0.184222	-28.3346	1.29654e-176	2.06965e-175	DOWN
AOC3	6488.92	-3.24206	0.114428	-28.3328	1.36316e-176	2.1748e-175	DOWN
AC092111.1	39.0856	-3.03471	0.107112	-28.3321	1.39002e-176	2.21644e-175	DOWN
TNFSF9	178.145	3.39179	0.119719	28.3313	1.42221e-176	2.26652e-175	UP
LYPLA1	3025.5	1.79181	0.0632575	28.3257	1.6674e-176	2.65582e-175	UP
OAS3	2381.63	2.36763	0.08359	28.3243	1.73327e-176	2.75924e-175	UP
IL17B	18.9066	-2.78347	0.0982756	-28.3231	1.7935e-176	2.85357e-175	DOWN
AC117489.1	53.2605	-2.88661	0.101926	-28.3206	1.92869e-176	3.06699e-175	DOWN
CCNB1	1725.34	2.96261	0.104613	28.3196	1.98421e-176	3.15355e-175	UP
BORA	470.326	2.02346	0.071453	28.3188	2.02679e-176	3.21948e-175	UP
SPC24	275.304	2.15683	0.0761667	28.3172	2.12031e-176	3.3662e-175	UP
GSG1L	9.0715	-3.44613	0.1217	-28.3167	2.15155e-176	3.41393e-175	DOWN
RASSF10	105.701	3.77911	0.13346	28.3165	2.1638e-176	3.4315e-175	UP
BUD13P1	7.76759	-3.6154	0.12769	-28.3138	2.33714e-176	3.70439e-175	DOWN
AC007128.2	3.35004	4.85559	0.171524	28.3085	2.7134e-176	4.29842e-175	UP
STUM	1174.57	-4.32089	0.152673	-28.3016	3.30495e-176	5.23268e-175	DOWN
SMOX	552.152	1.81189	0.0640261	28.2992	3.53929e-176	5.60067e-175	UP
SOBP	720.305	-2.99676	0.105907	-28.2962	3.84636e-176	6.08329e-175	DOWN
MASTL	430.274	1.32654	0.0468857	28.293	4.21862e-176	6.66844e-175	NOT
CACNA2D1	922.167	-3.11304	0.11004	-28.2901	4.56874e-176	7.21797e-175	DOWN
AKT3	1816.19	-2.63985	0.0933219	-28.2876	4.91066e-176	7.75395e-175	DOWN
SMARCA4	5065.65	1.16818	0.0412998	28.2854	5.22981e-176	8.25342e-175	NOT
NAA15	1738.76	1.1526	0.0407527	28.2827	5.64267e-176	8.90016e-175	NOT
TOPBP1	1446	1.02241	0.0361599	28.2748	7.05375e-176	1.11199e-174	NOT
EFHD1	331.067	-2.56306	0.0906494	-28.2744	7.13593e-176	1.12433e-174	DOWN
MCM10	278.047	3.34342	0.118255	28.2731	7.41155e-176	1.16713e-174	UP
DIXDC1	1731.25	-2.32696	0.0823059	-28.2721	7.62382e-176	1.19991e-174	DOWN
CCT8	5946.67	1.27679	0.0451664	28.2685	8.43423e-176	1.32674e-174	NOT
AL021368.2	272.262	-2.12763	0.075274	-28.2652	9.25985e-176	1.45583e-174	DOWN
EFTUD2	3749.25	1.12003	0.0396288	28.2631	9.81337e-176	1.54203e-174	NOT
CSTF2	806.233	1.6984	0.0600976	28.2606	1.05318e-175	1.65402e-174	UP
AC110597.1	14.2024	-3.17803	0.112459	-28.2595	1.08921e-175	1.7097e-174	DOWN
CUBN	79.2895	-2.15437	0.0762376	-28.2586	1.1154e-175	1.74986e-174	DOWN
ACLY	5306.81	1.31667	0.0466006	28.2543	1.26101e-175	1.97723e-174	NOT
ASB5	191.04	-5.89543	0.208699	-28.2485	1.48621e-175	2.32909e-174	DOWN
CDH10	6.26621	-3.98397	0.141079	-28.2393	1.92657e-175	3.01757e-174	DOWN
CRTAC1	227.157	-4.09325	0.14496	-28.2372	2.04665e-175	3.20393e-174	DOWN
RBM24	231.657	-3.10403	0.109945	-28.2326	2.32592e-175	3.63916e-174	DOWN
TRIM59	320.283	1.38429	0.0490399	28.2278	2.66532e-175	4.16796e-174	NOT
AL031587.3	31.2962	-4.72284	0.167318	-28.2267	2.74816e-175	4.2952e-174	DOWN
EVC2	184.09	-2.50278	0.0886698	-28.2259	2.8171e-175	4.40059e-174	DOWN
CHKB	1540.36	-1.5899	0.0563316	-28.224	2.96834e-175	4.63436e-174	DOWN
AQP5	114.007	5.60877	0.198739	28.2219	3.1531e-175	4.92018e-174	UP
THRB-AS1	9.49729	-2.598	0.0920609	-28.2204	3.28724e-175	5.12676e-174	DOWN
LY6G6D	319.048	5.39181	0.191065	28.2198	3.34296e-175	5.21087e-174	UP
LINC00689	40.7974	-3.856	0.136661	-28.2157	3.75455e-175	5.84931e-174	DOWN
ZNF184	296.505	1.07521	0.0381098	28.2135	3.99908e-175	6.22696e-174	NOT
KNOP1	895.956	1.29847	0.0460234	28.2133	4.01215e-175	6.24398e-174	NOT
SHE	372.021	-2.16766	0.0768498	-28.2064	4.87759e-175	7.58678e-174	DOWN
ATP6V1F	2338.27	1.32204	0.0468738	28.2043	5.17959e-175	8.05224e-174	NOT
MMP1	2066.56	5.4678	0.193918	28.1964	6.46951e-175	1.00522e-173	UP
IL20RA	597.032	2.39021	0.0847738	28.1952	6.70284e-175	1.04092e-173	UP
PRDM12	6.07016	2.66355	0.0945085	28.1832	9.40228e-175	1.45935e-173	UP
POLA1	867.788	1.2946	0.0459473	28.1758	1.15723e-174	1.79521e-173	NOT
LINC02881	5.84675	-4.67248	0.165857	-28.1718	1.29757e-174	2.01185e-173	DOWN
MACC1	1414.18	4.05013	0.143808	28.1635	1.63945e-174	2.54058e-173	UP
PHF21B	8.52077	-3.86985	0.13741	-28.1627	1.67613e-174	2.59604e-173	DOWN
RTKN	1846.76	1.40033	0.0497278	28.1599	1.8114e-174	2.80407e-173	NOT
DDR2	5449.2	-2.97419	0.105618	-28.1599	1.81339e-174	2.80566e-173	DOWN
GNL3	3140.72	1.39493	0.0495362	28.1598	1.81613e-174	2.80841e-173	NOT
HLCS	752.443	1.0046	0.0356758	28.1591	1.85301e-174	2.86392e-173	NOT
BEX4	848.36	-2.32346	0.0825157	-28.1578	1.92188e-174	2.9688e-173	DOWN
SHLD1	196.508	1.69704	0.0602712	28.1567	1.98429e-174	3.06358e-173	UP
VRK1	549.562	1.58038	0.0561293	28.156	2.02109e-174	3.11874e-173	UP
FAM13C	302.281	-2.54197	0.090282	-28.1559	2.02862e-174	3.12871e-173	DOWN
AC104794.3	166.159	-2.3222	0.0824991	-28.1481	2.52581e-174	3.89346e-173	DOWN
AC026410.3	12.2331	2.46998	0.0877542	28.1466	2.63755e-174	4.06355e-173	UP
CLU	11947.4	-3.09277	0.109888	-28.1446	2.78879e-174	4.2943e-173	DOWN
PKP1	254.345	3.32424	0.118137	28.1389	3.27187e-174	5.0355e-173	UP
SGCE	819.493	-2.55823	0.0909278	-28.1347	3.68318e-174	5.66553e-173	DOWN
AC107075.1	161.568	2.79483	0.0993424	28.1333	3.83468e-174	5.89547e-173	UP
LINC02135	4.20822	-4.49452	0.159766	-28.1318	4.00048e-174	6.14713e-173	DOWN
SMIM10L2B	49.5989	-2.04232	0.0726112	-28.1268	4.61025e-174	7.08037e-173	DOWN
TSTA3	3856.32	1.87643	0.0667172	28.1251	4.83604e-174	7.42323e-173	UP
EREG	1161.13	3.88733	0.138218	28.1246	4.90034e-174	7.51797e-173	UP
PHC1	1593.23	-1.91866	0.0682226	-28.1235	5.05718e-174	7.75453e-173	DOWN
KLHL41	36.7297	-2.61353	0.092932	-28.123	5.12163e-174	7.84922e-173	DOWN
CALY	61.6678	-3.99183	0.14197	-28.1174	5.99781e-174	9.1872e-173	DOWN
ITGB1BP2	85.214	-2.5918	0.0921792	-28.1169	6.07989e-174	9.30803e-173	DOWN
TPCN2	982.361	-1.35537	0.0482075	-28.1154	6.34549e-174	9.70956e-173	NOT
AC105942.1	160.903	-1.99755	0.0710538	-28.1132	6.75555e-174	1.03316e-172	DOWN
CCT7	8629.14	1.28979	0.0458787	28.1131	6.77937e-174	1.03626e-172	NOT
PRC1	1442.53	2.3381	0.0831873	28.1064	8.17722e-174	1.24927e-172	UP
RUNX1T1	478.58	-2.75481	0.0980142	-28.1062	8.21728e-174	1.25474e-172	DOWN
HABP2	41.4374	5.90866	0.210285	28.0983	1.02748e-173	1.56809e-172	UP
ARHGAP11A	872.794	2.56131	0.09122	28.0783	1.80192e-173	2.74857e-172	UP
AC100803.3	78.7199	-2.26781	0.080795	-28.0687	2.35958e-173	3.59732e-172	DOWN
ARHGEF26-AS1	44.442	-4.04911	0.144327	-28.0552	3.45235e-173	5.26055e-172	DOWN
TMPRSS9	16.2033	-2.46659	0.0879338	-28.0505	3.94034e-173	6.001e-172	DOWN
CTC1	1358.54	-1.24445	0.0443665	-28.0493	4.07037e-173	6.19579e-172	NOT
NLGN2	1777.03	-2.53731	0.0904716	-28.0454	4.54457e-173	6.914e-172	DOWN
SBK1	149.047	2.89147	0.103105	28.044	4.72702e-173	7.18783e-172	UP
ATP5MF-PTCD1	349.081	1.59117	0.0567404	28.043	4.86603e-173	7.39535e-172	UP
GRIA3	42.647	-3.01034	0.107348	-28.0428	4.88898e-173	7.42636e-172	DOWN
TRO	378.216	-2.62762	0.0937263	-28.035	6.08334e-173	9.23579e-172	DOWN
AL136366.1	8.8897	-4.77996	0.170505	-28.0341	6.24715e-173	9.47956e-172	DOWN
CENPT	2084.12	-1.64658	0.0587382	-28.0325	6.52367e-173	9.894e-172	DOWN
GOLGA8M	10.5534	-3.3902	0.12095	-28.0297	7.05593e-173	1.06957e-171	DOWN
SLC52A2	3136.4	1.84082	0.0656794	28.0273	7.54853e-173	1.14364e-171	UP
KARS1	5557.35	1.13607	0.0405387	28.0245	8.18022e-173	1.23871e-171	NOT
SMYD2	1114.57	1.27437	0.0454783	28.0216	8.87742e-173	1.34358e-171	NOT
CNN2	5252.33	1.32562	0.0473112	28.0192	9.47066e-173	1.43263e-171	NOT
LINC01555	13.7627	4.13898	0.147734	28.0164	1.02568e-172	1.55075e-171	UP
C2orf74	196.03	-2.6651	0.0951288	-28.0157	1.04698e-172	1.58213e-171	DOWN
PLSCR4	1164.43	-1.57734	0.0563046	-28.0144	1.08476e-172	1.63838e-171	DOWN
DLG2	145.82	-2.92366	0.10438	-28.0097	1.23642e-172	1.86647e-171	DOWN
OSBP2	254.041	1.35704	0.0484681	27.9985	1.69296e-172	2.55431e-171	NOT
CDCA5	924.667	2.99126	0.106849	27.9951	1.86203e-172	2.80796e-171	UP
AL627402.1	27.3785	3.04991	0.108945	27.9951	1.86362e-172	2.80891e-171	UP
STK26	992.295	1.58954	0.056784	27.9927	1.99271e-172	3.00192e-171	UP
IL17RC	1580.25	-1.52302	0.0544222	-27.9853	2.45576e-172	3.69759e-171	DOWN
GIHCG	84.0175	-2.2838	0.0816271	-27.9785	2.96814e-172	4.46676e-171	DOWN
SPATA3-AS1	15.4887	3.46924	0.124021	27.973	3.459e-172	5.20276e-171	UP
DPM2	1341.65	1.18466	0.0423621	27.965	4.33626e-172	6.51892e-171	NOT
PDCD11	2077.12	1.14511	0.0409496	27.9639	4.47345e-172	6.7217e-171	NOT
TSHZ3	846.907	-2.58136	0.0923207	-27.9608	4.86803e-172	7.31081e-171	DOWN
PRPF40A	3684.04	1.01258	0.0362149	27.9603	4.94686e-172	7.42538e-171	NOT
POLR1C	1014.6	1.2831	0.045895	27.9573	5.36876e-172	8.05453e-171	NOT
LINC01798	7.54971	-5.44365	0.194721	-27.9561	5.55813e-172	8.33434e-171	DOWN
NUP210	2496.49	2.11923	0.0758161	27.9522	6.19608e-172	9.28616e-171	UP
GPR88	29.3628	-4.021	0.143855	-27.9518	6.26652e-172	9.38691e-171	DOWN
SFTPD-AS1	7.25496	-4.07421	0.145798	-27.9441	7.77218e-172	1.16363e-170	DOWN
SCN2B	104.712	-3.73031	0.133506	-27.9411	8.4612e-172	1.26614e-170	DOWN
MIR22HG	1295.61	-2.38981	0.0855306	-27.941	8.49003e-172	1.26981e-170	DOWN
WASH7P	348.994	-1.99832	0.0715219	-27.9399	8.73464e-172	1.30572e-170	DOWN
AC009065.6	137.14	1.80298	0.0645366	27.9373	9.40774e-172	1.40562e-170	UP
NXT2	409.713	1.84736	0.0661528	27.9257	1.30192e-171	1.94422e-170	UP
MELTF	1126.89	2.45747	0.0880047	27.9243	1.3519e-171	2.01783e-170	UP
P2RY1	875.247	-2.21479	0.079319	-27.9225	1.42251e-171	2.12213e-170	DOWN
RASSF4	1920.64	-1.94294	0.0695902	-27.9197	1.53897e-171	2.29469e-170	DOWN
PGM5P4-AS1	9.00145	-4.05175	0.145183	-27.9078	2.14378e-171	3.19486e-170	DOWN
AP001476.1	7.29583	-3.25067	0.116514	-27.8993	2.71731e-171	4.04752e-170	DOWN
SOX17	221.269	-2.80349	0.100496	-27.8964	2.94637e-171	4.38648e-170	DOWN
BRCC3	1301.32	1.52409	0.0546437	27.8913	3.39909e-171	5.0579e-170	UP
DNMT1	2800.33	1.22785	0.0440251	27.8899	3.53828e-171	5.26233e-170	NOT
TMEM132B	109.759	-3.06177	0.109798	-27.8856	3.99112e-171	5.93279e-170	DOWN
TNFSF12	1393.06	-2.16649	0.0776964	-27.8841	4.16461e-171	6.18755e-170	DOWN
ALKAL2	65.1538	-2.88134	0.103342	-27.8815	4.46789e-171	6.63477e-170	DOWN
FAM214A	1143	-1.3548	0.0485946	-27.8795	4.72429e-171	7.01194e-170	NOT
IL1A	46.5803	4.43475	0.159103	27.8734	5.61306e-171	8.32685e-170	UP
TTC9	257.022	2.21209	0.0793882	27.8642	7.24312e-171	1.07395e-169	UP
AC040168.1	12.1868	-3.68645	0.132308	-27.8625	7.591e-171	1.12496e-169	DOWN
TTBK2	784.448	-1.76844	0.0634777	-27.8591	8.34846e-171	1.23659e-169	DOWN
LINC00899	244.709	-2.40179	0.086227	-27.8543	9.54402e-171	1.41296e-169	DOWN
ANKRD44	588.337	-1.69305	0.0607963	-27.848	1.13992e-170	1.68676e-169	DOWN
ARRDC4	2657.26	-1.88438	0.0676731	-27.8452	1.22976e-170	1.81878e-169	DOWN
SYN2	120.562	-3.54366	0.127263	-27.8451	1.23431e-170	1.82457e-169	DOWN
PPP1R14BP3	40.7134	1.82215	0.0654455	27.8423	1.33593e-170	1.9738e-169	UP
TPX2	2714.57	3.62822	0.130319	27.841	1.38508e-170	2.04538e-169	UP
TMEM178A	142.041	-2.56723	0.0922252	-27.8365	1.56779e-170	2.31402e-169	DOWN
LTC4S	41.3809	-2.04157	0.0733428	-27.836	1.59185e-170	2.34833e-169	DOWN
PDIA4	9334.12	1.99329	0.0716099	27.8354	1.62007e-170	2.38877e-169	UP
PHLDA1	3622.1	2.60331	0.0935281	27.8345	1.65883e-170	2.44468e-169	UP
ZNF485	114.955	1.30347	0.0468317	27.833	1.73159e-170	2.55063e-169	NOT
DDX17	24351.9	-1.42678	0.0512679	-27.8299	1.88399e-170	2.7737e-169	NOT
SNRPG	1560.78	1.51976	0.0546216	27.8234	2.26035e-170	3.32612e-169	UP
CAMK2A	58.3764	-2.90941	0.104601	-27.8144	2.90386e-170	4.2709e-169	DOWN
ARNTL	605.264	-1.51556	0.0544926	-27.8122	3.08885e-170	4.54068e-169	DOWN
AC011450.1	11.8808	-2.66152	0.0957077	-27.8089	3.39033e-170	4.98136e-169	DOWN
S100P	4047.57	4.28585	0.154125	27.8075	3.5199e-170	5.16913e-169	UP
HOXB8	704.42	3.42418	0.123146	27.8059	3.68538e-170	5.40943e-169	UP
TTC14	1746.57	-1.78898	0.0643408	-27.8048	3.79941e-170	5.57399e-169	DOWN
SCAND2P	501.144	-1.39666	0.0502497	-27.7943	5.08258e-170	7.45274e-169	NOT
AL022328.2	23.457	-1.99279	0.0717102	-27.7895	5.81067e-170	8.51609e-169	DOWN
STX1B	120.245	-2.46727	0.088813	-27.7805	7.46605e-170	1.09367e-168	DOWN
CEBPD	3677.45	-2.37132	0.0853632	-27.7792	7.74686e-170	1.13424e-168	DOWN
FGF14-AS2	41.7074	-2.63751	0.0949505	-27.7777	8.06068e-170	1.17959e-168	DOWN
ZNF767P	776.968	-1.84214	0.066318	-27.7773	8.15002e-170	1.19207e-168	DOWN
HEPN1	15.4422	-4.53616	0.16332	-27.7747	8.76235e-170	1.28099e-168	DOWN
IBSP	21.6075	5.63319	0.202852	27.77	9.98459e-170	1.45894e-168	UP
LINC02487	39.4429	3.54398	0.127625	27.7687	1.0374e-169	1.51508e-168	UP
POP7	868.68	1.15182	0.0414824	27.7665	1.10007e-169	1.60581e-168	NOT
[truncated: 27,181 more rows]
