# Supplementary material for: Integration of single-cell and bulk RNA-seq via machine learning to reveal ferroptosis- and lipid metabolism-driven immune landscape heterogeneity and predict immunotherapy response in colon cancer
Source: Front Immunol. 2025 Dec 5;16:1699079. doi: 10.3389/fimmu.2025.1699079 (PMC12714941; doi:10.3389/fimmu.2025.1699079)
Supplement: Supplementary file 17 [file Table2.xlsx]

## Sheet: Sheet1
rowname	logFC	AveExpr	t	P.Value	adj.P.Val	B	change
FABP4	-3.86016	1.67125	-18.0755	3.69535e-46	1.22154e-41	94.0662	down
CADM3	-1.35775	0.500808	-16.1576	7.64779e-40	1.26403e-35	79.7663	down
ABCA6	-0.680792	0.317556	-15.8769	6.51834e-39	7.18235e-35	77.6577	stable
CILP	-2.79811	1.33698	-15.7641	1.54245e-38	1.27468e-34	76.81	down
CDO1	-1.54979	0.802452	-15.5424	8.3929e-38	5.54872e-34	75.1426	down
CCN5	-1.51588	0.530376	-15.4745	1.40952e-37	7.76552e-34	74.6323	down
EBF2	-0.835076	0.375597	-15.1716	1.4282e-36	6.74435e-33	72.3526	stable
GPIHBP1	-1.28319	0.628718	-15.1127	2.24049e-36	9.25772e-33	71.9093	down
ADIPOQ	-2.17306	0.397067	-14.9055	1.09232e-35	3.61799e-32	70.3496	down
C7	-2.86257	1.72747	-14.9052	1.0945e-35	3.61799e-32	70.3476	down
NFATC1	-1.42101	1.33642	-14.6528	7.53768e-35	2.26514e-31	68.4476	down
KCNK2	-0.659078	0.222305	-14.4835	2.74754e-34	7.56857e-31	67.1739	stable
ESR1	-0.396157	0.200838	-14.3804	6.03865e-34	1.53549e-30	66.3984	stable
PTH1R	-1.07981	0.610073	-14.339	8.28196e-34	1.95549e-30	66.0873	down
CYP1B1	-2.54161	1.42892	-14.2923	1.18354e-33	2.6082e-30	65.7357	down
SRPX	-2.1809	2.7174	-14.2553	1.56895e-33	3.24145e-30	65.4581	down
SFRP1	-2.18982	1.01634	-14.2263	1.9586e-33	3.80845e-30	65.2397	down
EBF3	-1.02419	0.558648	-14.2076	2.25812e-33	4.14691e-30	65.0995	down
SLIT3	-1.84703	1.58839	-14.1922	2.53905e-33	4.40895e-30	64.984	down
SUSD5	-1.20871	0.621536	-14.1858	2.66757e-33	4.40895e-30	64.9354	down
DCLK1	-0.871121	0.452292	-14.1611	3.21926e-33	5.06743e-30	64.7503	stable
MEOX2	-2.05141	1.08439	-14.1142	4.60662e-33	6.92165e-30	64.3973	down
ABCA9	-0.663662	0.31816	-14.07	6.45101e-33	9.2715e-30	64.0657	stable
TRARG1	-1.55787	0.276166	-13.9931	1.15979e-32	1.59742e-29	63.488	down
FAM43B	-0.794067	0.348338	-13.8878	2.58805e-32	3.42202e-29	62.6974	stable
COLEC12	-2.06293	1.57571	-13.743	7.79592e-32	9.91161e-29	61.6113	down
PLIN1	-2.15336	0.915718	-13.6453	1.63964e-31	2.0074e-28	60.879	down
PALMD	-1.41936	1.22874	-13.5795	2.70526e-31	3.13064e-28	60.3858	down
ZFHX4	-1.04247	0.495813	-13.5775	2.74651e-31	3.13064e-28	60.3709	down
LINC02381	-0.983218	0.796872	-13.5617	3.09548e-31	3.4108e-28	60.2531	stable
PKNOX2	-0.65899	0.329278	-13.4798	5.76979e-31	6.15245e-28	59.6397	stable
PRICKLE1	-0.961112	0.651552	-13.4366	8.0083e-31	8.27257e-28	59.3168	stable
LINC01140	-0.274771	0.150684	-13.4081	9.94451e-31	9.96138e-28	59.1035	stable
PRG4	-1.23672	0.413731	-13.3563	1.4739e-30	1.43298e-27	58.7159	down
ZNF667-AS1	-0.543902	0.391233	-13.3485	1.56382e-30	1.47696e-27	58.6576	stable
NPR1	-1.40472	1.71835	-13.2723	2.78636e-30	2.5585e-27	58.0887	down
BHMT2	-1.23015	0.773353	-13.2031	4.70875e-30	4.20682e-27	57.5718	down
PCDHGA12	-0.874779	0.61178	-13.1483	7.13244e-30	6.20447e-27	57.1628	stable
GLI3	-1.37341	0.945066	-13.0964	1.05717e-29	8.96048e-27	56.7752	down
SV2B	-0.5664	0.25668	-12.8653	6.06719e-29	5.01392e-26	55.054	stable
CMA1	-1.45545	0.496151	-12.8184	8.63888e-29	6.96504e-26	54.706	down
STEAP4	-1.29945	0.819936	-12.803	9.70921e-29	7.64161e-26	54.5909	down
PHYHIP	-1.37929	0.953497	-12.778	1.17185e-28	9.0085e-26	54.4056	down
CPT1C	-1.10815	1.07608	-12.7507	1.44024e-28	1.08202e-25	54.2025	down
ADH1B	-2.09737	1.00806	-12.7428	1.52863e-28	1.11113e-25	54.1438	down
ABCA8	-1.06419	0.500196	-12.7413	1.54622e-28	1.11113e-25	54.1325	down
SLIT2	-1.73163	1.22385	-12.7233	1.7698e-28	1.24473e-25	53.9995	down
ABCC9	-1.16902	0.873565	-12.6993	2.1221e-28	1.43887e-25	53.8207	down
GAS1RR	-0.345375	0.152622	-12.6986	2.13289e-28	1.43887e-25	53.8157	stable
LDOC1	-1.34778	1.44824	-12.6955	2.18292e-28	1.44317e-25	53.7929	down
FMO2	-1.08906	0.432071	-12.6634	2.7799e-28	1.77238e-25	53.5547	down
PNMA8B	-0.777275	0.550699	-12.663	2.78811e-28	1.77238e-25	53.5518	stable
STK32B	-0.780445	0.555406	-12.6462	3.16495e-28	1.97398e-25	53.427	stable
APCDD1L	-0.962983	0.434031	-12.6259	3.68618e-28	2.25649e-25	53.2768	stable
MAMLD1	-1.16104	1.06353	-12.6193	3.87545e-28	2.32922e-25	53.2275	down
LINC01638	-0.898372	0.456311	-12.5797	5.22023e-28	3.08143e-25	52.934	stable
PLIN4	-2.73562	1.3187	-12.5701	5.60967e-28	3.25322e-25	52.8632	down
FCGR2B	-1.45663	1.13044	-12.562	5.96189e-28	3.39787e-25	52.8032	down
CLDN11	-1.23086	0.815736	-12.5539	6.33956e-28	3.55187e-25	52.7427	down
EVC2	-0.982475	0.772919	-12.5382	7.13148e-28	3.92897e-25	52.6268	stable
AC129507.1	-0.629333	0.337378	-12.5344	7.3386e-28	3.9768e-25	52.5986	stable
NEFH	-0.756963	0.503021	-12.5106	8.7755e-28	4.67876e-25	52.4224	stable
CRLF1	-1.16746	0.843785	-12.4842	1.0698e-27	5.61321e-25	52.2273	down
GAS1	-2.77339	2.20378	-12.4026	1.97517e-27	1.02018e-24	51.6233	down
ZFPM2	-1.05176	0.774843	-12.384	2.27027e-27	1.15455e-24	51.4862	down
LYVE1	-1.77146	1.45344	-12.3336	3.31325e-27	1.65944e-24	51.1138	down
PDGFRL	-1.92446	1.583	-12.3312	3.37303e-27	1.66416e-24	51.0962	down
ANK2	-1.06895	0.664582	-12.3256	3.51666e-27	1.70483e-24	51.0551	down
CCDC80	-2.5814	3.01224	-12.3241	3.5586e-27	1.70483e-24	51.0435	down
PRND	-0.99826	0.480128	-12.3186	3.70585e-27	1.75001e-24	51.0035	stable
KCND2	-0.78749	0.334911	-12.2774	5.04725e-27	2.34988e-24	50.6992	stable
LRRC4C	-0.680242	0.281022	-12.2474	6.31652e-27	2.89998e-24	50.4783	stable
ANGPTL1	-1.81047	0.886097	-12.2373	6.81222e-27	3.08472e-24	50.4039	down
KCNE4	-1.75991	2.1287	-12.2156	8.01775e-27	3.58155e-24	50.2434	down
CUBN	-0.305506	0.236267	-12.2075	8.51473e-27	3.75284e-24	50.1842	stable
CTSG	-2.1046	1.10186	-12.2045	8.70701e-27	3.78709e-24	50.1622	down
ITIH3	-0.648146	0.444908	-12.2025	8.84034e-27	3.79515e-24	50.1472	stable
FAM20A	-1.45292	1.39811	-12.1975	9.17474e-27	3.88821e-24	50.1106	down
ADCYAP1R1	-0.626325	0.188692	-12.1948	9.36207e-27	3.91737e-24	50.0907	stable
THSD7A	-0.865534	0.558545	-12.1911	9.63047e-27	3.97931e-24	50.0629	stable
ADAMTS10	-1.29137	1.43582	-12.1529	1.28084e-26	5.2271e-24	49.782	down
TLL1	-0.747126	0.331607	-12.1154	1.69461e-26	6.83133e-24	49.5063	stable
NACAD	-0.959157	0.872064	-12.0907	2.03821e-26	8.11749e-24	49.3244	stable
GFPT2	-2.24644	2.06773	-12.0709	2.3638e-26	9.30213e-24	49.1785	down
ANGPTL7	-0.714833	0.238151	-12.0522	2.71664e-26	1.05648e-23	49.0415	stable
ITGAM	-2.11332	2.14527	-12.0477	2.81004e-26	1.0801e-23	49.0082	down
BACH2	-0.9016	0.504397	-12.0235	3.36533e-26	1.27375e-23	48.8306	stable
BNC2	-1.23283	0.903594	-12.0225	3.39091e-26	1.27375e-23	48.8231	down
AC093849.2	-1.13199	0.741913	-12.0058	3.84034e-26	1.42636e-23	48.7005	down
EGR2	-2.10057	2.39681	-11.9857	4.45846e-26	1.63754e-23	48.5535	down
GDF6	-0.73491	0.317902	-11.957	5.52128e-26	2.00562e-23	48.343	stable
TNNT3	-0.516898	0.144661	-11.9538	5.65769e-26	2.01683e-23	48.3189	stable
SLITRK4	-0.449682	0.145529	-11.9534	5.67416e-26	2.01683e-23	48.3161	stable
TENM4	-1.22434	0.86903	-11.9492	5.85293e-26	2.05824e-23	48.2855	down
STAC	-0.8971	0.442407	-11.9429	6.13599e-26	2.13506e-23	48.239	stable
TENM3	-1.40028	0.83332	-11.9265	6.93185e-26	2.3509e-23	48.1189	down
ZNF667	-0.414095	0.263127	-11.9263	6.9429e-26	2.3509e-23	48.1173	stable
HAS1	-1.36411	0.681427	-11.9258	6.96962e-26	2.3509e-23	48.1135	down
PLPP7	-0.988175	0.981318	-11.9183	7.36966e-26	2.46072e-23	48.0586	stable
CD37	-1.90595	2.53952	-11.9129	7.67149e-26	2.53589e-23	48.019	down
IQCA1	-0.565312	0.328274	-11.9094	7.87336e-26	2.54565e-23	47.9935	stable
NAV3	-0.681126	0.365401	-11.9087	7.91301e-26	2.54565e-23	47.9885	stable
CR1	-0.87282	0.503453	-11.9084	7.93206e-26	2.54565e-23	47.9861	stable
NGFR	-1.87705	1.33642	-11.8803	9.77409e-26	3.10666e-23	47.7805	down
CHST1	-1.21304	1.40846	-11.8768	1.0033e-25	3.13122e-23	47.7547	down
SEMA6B	-1.4963	2.65232	-11.8767	1.00408e-25	3.13122e-23	47.754	down
BOC	-1.75247	1.53609	-11.8724	1.03631e-25	3.20153e-23	47.7229	down
LHFPL6	-1.66338	3.34832	-11.8711	1.04644e-25	3.20288e-23	47.7133	down
ZNF385D	-0.634123	0.255766	-11.8531	1.19645e-25	3.62841e-23	47.5813	stable
CLIP4	-1.33846	1.17243	-11.8376	1.34232e-25	4.02079e-23	47.468	down
PDE1B	-1.05068	0.737342	-11.8368	1.35016e-25	4.02079e-23	47.4623	down
KIF17	-0.647057	0.557806	-11.8245	1.47971e-25	4.36726e-23	47.3721	stable
CNTN1	-1.02621	0.471767	-11.8222	1.505e-25	4.4026e-23	47.3554	down
GYPC	-1.58126	2.81145	-11.809	1.66047e-25	4.81478e-23	47.2586	down
FAM110B	-1.06781	0.977673	-11.7911	1.89646e-25	5.45126e-23	47.1277	down
HRH2	-1.20929	0.959058	-11.7773	2.09978e-25	5.98364e-23	47.0274	down
GGT5	-1.93232	3.29317	-11.7742	2.14936e-25	6.07258e-23	47.0044	down
FBLN7	-0.715991	0.634474	-11.773	2.16857e-25	6.07492e-23	46.9957	stable
AC009093.1	-0.882326	0.521684	-11.7706	2.20819e-25	6.13394e-23	46.9778	stable
SPRED3	-0.854801	0.757394	-11.7641	2.31591e-25	6.37955e-23	46.9309	stable
IGF1	-0.764407	0.3265	-11.7598	2.39246e-25	6.53597e-23	46.8989	stable
NHSL2	-1.02429	0.818369	-11.7462	2.64455e-25	7.16544e-23	46.8002	down
PTGIS	-2.30993	2.18421	-11.7342	2.89258e-25	7.77374e-23	46.712	down
MRAS	-1.66677	2.21193	-11.7308	2.96623e-25	7.90739e-23	46.6872	down
TRO	-1.08133	1.16305	-11.7296	2.99261e-25	7.91389e-23	46.6785	down
MAPK11	-1.35318	2.33723	-11.715	3.33309e-25	8.74434e-23	46.5724	down
DLG2	-0.342406	0.215648	-11.699	3.75314e-25	9.7688e-23	46.4555	stable
FBXL7	-1.46576	1.97544	-11.6908	3.98925e-25	1.03022e-22	46.3954	down
AL583785.1	-0.660252	0.320577	-11.6893	4.03255e-25	1.03333e-22	46.3848	stable
IGSF21	-1.01126	0.872456	-11.6871	4.09873e-25	1.04221e-22	46.3687	down
EBF1	-1.14713	1.20725	-11.6728	4.55799e-25	1.15014e-22	46.2641	down
TP73-AS1	-0.981532	0.986588	-11.6518	5.3249e-25	1.33349e-22	46.111	stable
GPX3	-2.04729	4.42021	-11.6461	5.55397e-25	1.38039e-22	46.0695	down
VGLL3	-1.43574	1.01667	-11.64	5.81013e-25	1.42673e-22	46.0251	down
DSEL	-0.673506	0.522035	-11.6396	5.82673e-25	1.42673e-22	46.0223	stable
SYNE1	-1.08754	0.980419	-11.6359	5.98749e-25	1.45531e-22	45.9955	down
CCDC8	-1.77827	1.89622	-11.6301	6.25329e-25	1.50535e-22	45.9527	down
FGF1	-1.12116	0.867582	-11.6294	6.28445e-25	1.50535e-22	45.9478	down
LGALS12	-0.861869	0.369562	-11.6209	6.69274e-25	1.59162e-22	45.8859	stable
TGFB3	-2.21971	2.42351	-11.6128	7.10573e-25	1.67776e-22	45.8269	down
RNF175	-0.391998	0.241891	-11.5812	8.97586e-25	2.1043e-22	45.5968	stable
ABLIM3	-1.59453	1.74438	-11.5759	9.33558e-25	2.17322e-22	45.5581	down
KLHL4	-0.591582	0.379442	-11.5724	9.57843e-25	2.21416e-22	45.5328	stable
HSPA12B	-1.39013	2.399	-11.5637	1.02162e-24	2.34519e-22	45.4694	down
PDE2A	-1.1429	1.18561	-11.5606	1.04474e-24	2.38172e-22	45.4473	down
DNAJB5	-1.42477	1.72351	-11.5438	1.18319e-24	2.67887e-22	45.3248	down
HTR2A	-0.605025	0.33302	-11.5272	1.33735e-24	3.00731e-22	45.2042	stable
GRASP	-1.21314	2.52778	-11.525	1.35926e-24	3.03593e-22	45.1882	down
NCF1B	-1.07871	0.848192	-11.5147	1.46655e-24	3.25358e-22	45.1134	down
MFAP5	-2.41283	2.28866	-11.5072	1.54978e-24	3.4153e-22	45.059	down
ARHGAP20	-0.635227	0.430755	-11.5019	1.61118e-24	3.5271e-22	45.0207	stable
VEGFC	-1.54257	2.17767	-11.4871	1.7982e-24	3.9106e-22	44.9126	down
S1PR2	-1.06411	2.6423	-11.482	1.86609e-24	4.03173e-22	44.8761	down
LINC02829	-0.50495	0.156287	-11.4792	1.90501e-24	4.0891e-22	44.8558	stable
MAGI2-AS3	-0.949894	0.837678	-11.4514	2.33922e-24	4.98873e-22	44.6536	stable
TSHZ2	-1.21432	1.04002	-11.4498	2.36667e-24	5.01492e-22	44.6421	down
CXCL12	-1.91113	3.41566	-11.4446	2.4585e-24	5.17632e-22	44.6046	down
ZDHHC15	-0.418762	0.268986	-11.441	2.52579e-24	5.27784e-22	44.578	stable
ADAMTS1	-1.77235	3.09031	-11.4403	2.53865e-24	5.27784e-22	44.573	down
TPO	-0.455642	0.227607	-11.4388	2.5656e-24	5.30052e-22	44.5626	stable
TMEM108	-0.394906	0.264441	-11.429	2.75843e-24	5.66351e-22	44.4913	stable
EXTL1	-0.366561	0.170667	-11.4255	2.82985e-24	5.77429e-22	44.4661	stable
AP000695.1	-1.07445	0.811606	-11.4131	3.10143e-24	6.28962e-22	44.3759	down
PLEKHO1	-1.53269	3.38105	-11.4023	3.35783e-24	6.76808e-22	44.2977	down
FST	-1.63853	1.6176	-11.4	3.4157e-24	6.84299e-22	44.2808	down
DPEP2	-1.0539	0.985052	-11.3965	3.50338e-24	6.97636e-22	44.2559	down
HVCN1	-1.04723	1.49233	-11.3911	3.64644e-24	7.21778e-22	44.2165	down
C20orf194	-1.31976	1.40162	-11.3816	3.90912e-24	7.69166e-22	44.148	down
STARD8	-1.16333	1.64406	-11.3755	4.08974e-24	7.99943e-22	44.1035	down
RBMS3	-0.686195	0.635701	-11.3718	4.20321e-24	8.17301e-22	44.0766	stable
DSE	-1.21069	1.44785	-11.3619	4.51903e-24	8.73573e-22	44.0052	down
DZIP1L	-0.820029	0.878604	-11.3515	4.87728e-24	9.37345e-22	43.9301	stable
TMEM59L	-1.06965	0.562817	-11.3494	4.95491e-24	9.46759e-22	43.9146	down
C1orf162	-1.51189	2.47708	-11.3309	5.67745e-24	1.07858e-21	43.7805	down
BEND5	-0.925456	0.754149	-11.3168	6.29421e-24	1.18892e-21	43.679	stable
DOK5	-1.22521	1.21522	-11.3022	7.00851e-24	1.31633e-21	43.5732	down
FIGN	-0.397573	0.27443	-11.2986	7.19331e-24	1.3434e-21	43.5475	stable
CCBE1	-1.09499	0.460584	-11.289	7.72145e-24	1.42878e-21	43.4778	down
NLGN2	-1.62989	2.7569	-11.2887	7.7369e-24	1.42878e-21	43.4758	down
DEPP1	-2.0102	4.61982	-11.2869	7.83977e-24	1.43973e-21	43.4628	down
CDK14	-1.6229	1.81993	-11.2817	8.1434e-24	1.48723e-21	43.4254	down
PI16	-1.7441	0.879761	-11.2784	8.34834e-24	1.51628e-21	43.4009	down
MMP19	-1.65166	2.44313	-11.2721	8.74052e-24	1.57883e-21	43.3557	down
GALNT15	-1.36896	0.998192	-11.2677	9.02463e-24	1.6213e-21	43.3242	down
NIBAN1	-1.80673	2.25259	-11.2636	9.29987e-24	1.66171e-21	43.2946	down
AVPR1A	-1.00156	0.699804	-11.2625	9.37916e-24	1.66687e-21	43.2863	down
TLR6	-0.889613	0.755062	-11.2602	9.53645e-24	1.68576e-21	43.2699	stable
RADIL	-0.593544	0.32341	-11.2535	1.00173e-23	1.76133e-21	43.2215	stable
MIR100HG	-0.765834	0.56505	-11.2496	1.03116e-23	1.80349e-21	43.193	stable
CCN2	-1.9918	7.11942	-11.2398	1.10792e-23	1.92755e-21	43.1223	down
MGP	-2.60971	4.89104	-11.2249	1.23541e-23	2.13749e-21	43.015	down
LRRC55	-0.493266	0.297853	-11.2242	1.24152e-23	2.13749e-21	43.0102	stable
CD36	-1.65553	1.46403	-11.22	1.2807e-23	2.19351e-21	42.9796	down
ACSM5	-0.45415	0.201683	-11.2176	1.30346e-23	2.21463e-21	42.9623	stable
LZTS1	-1.44466	2.00333	-11.2173	1.30643e-23	2.21463e-21	42.96	down
OSR1	-1.07293	0.564695	-11.2136	1.34188e-23	2.26312e-21	42.9337	down
CCN1	-2.25268	5.56788	-11.2039	1.44064e-23	2.41735e-21	42.8637	down
DHH	-0.497762	0.348945	-11.2016	1.46576e-23	2.44707e-21	42.8467	stable
EVL	-1.4184	2.44507	-11.1847	1.65843e-23	2.75482e-21	42.7251	down
AC091182.1	-0.448823	0.30631	-11.1528	2.09534e-23	3.46317e-21	42.4949	stable
NEFM	-0.456596	0.175343	-11.148	2.16928e-23	3.56756e-21	42.4608	stable
DPYD	-1.62664	1.79783	-11.1426	2.25726e-23	3.69387e-21	42.4216	down
SIRPB2	-1.11862	0.952485	-11.1336	2.41013e-23	3.9246e-21	42.3571	down
FLI1	-1.30726	1.89121	-11.1317	2.44366e-23	3.95968e-21	42.3435	down
MEIS3	-1.44782	2.09204	-11.124	2.58669e-23	4.17101e-21	42.2875	down
COPZ2	-1.69079	3.16779	-11.1224	2.61668e-23	4.19889e-21	42.2762	down
SFRP2	-4.51762	4.93443	-11.1193	2.67538e-23	4.27234e-21	42.2543	down
ANKRD33B	-0.705626	0.478348	-11.1103	2.85889e-23	4.54344e-21	42.189	stable
PEAR1	-1.12458	1.69151	-11.1023	3.02946e-23	4.79148e-21	42.132	down
LYL1	-1.07099	1.91773	-11.0995	3.09387e-23	4.87005e-21	42.1112	down
HTR2B	-1.1709	0.587884	-11.0966	3.16001e-23	4.95059e-21	42.0904	down
GIMAP1	-1.03964	1.31676	-11.0853	3.43035e-23	5.34875e-21	42.0096	down
PPP2R2B	-0.341899	0.198106	-11.0791	3.5905e-23	5.57218e-21	41.9647	stable
SYNE3	-0.797007	0.907516	-11.07	3.83629e-23	5.92581e-21	41.8995	stable
FNDC4	-1.37938	2.35848	-11.0635	4.02183e-23	6.18351e-21	41.853	down
GRID1	-0.734657	0.63955	-11.0612	4.09165e-23	6.26174e-21	41.8361	stable
LINC00702	-0.622038	0.315658	-11.06	4.1277e-23	6.2878e-21	41.8274	stable
DZIP1	-1.10435	1.31577	-11.058	4.18885e-23	6.35169e-21	41.8129	down
PTGIR	-1.11147	1.38486	-11.0382	4.83758e-23	7.30187e-21	41.6712	down
NGF	-1.01283	0.888907	-11.0332	5.01605e-23	7.53684e-21	41.6355	down
PABPC4L	-0.55673	0.408939	-11.0242	5.35856e-23	8.01504e-21	41.5705	stable
MIR1915HG	-0.607095	0.58034	-11.0211	5.48167e-23	8.14713e-21	41.5481	stable
TMEM130	-0.751926	0.487284	-11.0207	5.49615e-23	8.14713e-21	41.5456	stable
TMEM200B	-1.49523	1.71179	-11.02	5.52351e-23	8.15112e-21	41.5407	down
MDGA1	-0.859446	0.66068	-11.0074	6.05691e-23	8.89855e-21	41.4499	stable
MAP7D1	-1.02903	5.21536	-11.0044	6.18843e-23	9.05153e-21	41.4288	down
TNFRSF8	-0.868394	0.764966	-11.0013	6.32956e-23	9.21718e-21	41.4066	stable
NALCN	-0.383648	0.176191	-10.989	6.92233e-23	1.00362e-20	41.3184	stable
EFS	-1.34793	1.76708	-10.9826	7.25388e-23	1.04709e-20	41.2724	down
FEZ1	-1.02336	1.33091	-10.9806	7.36064e-23	1.05788e-20	41.258	down
SCN1B	-0.849898	0.973529	-10.9793	7.43426e-23	1.06384e-20	41.2482	stable
RASGRP2	-1.15965	1.32761	-10.9745	7.69838e-23	1.09532e-20	41.2138	down
SEPTIN4	-0.788218	1.16514	-10.9741	7.72049e-23	1.09532e-20	41.211	stable
C14orf132	-1.442	1.48191	-10.9585	8.64471e-23	1.22119e-20	41.0997	down
BNC2-AS1	-0.82897	0.455542	-10.9544	8.90999e-23	1.25331e-20	41.07	stable
OLFML2B	-2.03446	4.41119	-10.9444	9.58394e-23	1.3424e-20	40.9982	down
MEDAG	-2.07105	2.33104	-10.9335	1.03739e-22	1.44692e-20	40.9202	down
JCAD	-1.74738	2.48678	-10.9294	1.06886e-22	1.48455e-20	40.8908	down
NTRK3	-0.288858	0.103678	-10.9284	1.07625e-22	1.48855e-20	40.884	stable
LYNX1	-1.2941	1.13259	-10.9244	1.10843e-22	1.52667e-20	40.855	down
GJA5	-1.48825	2.34723	-10.9192	1.15059e-22	1.57817e-20	40.8183	down
CYP27C1	-0.645296	0.364911	-10.9165	1.17348e-22	1.60031e-20	40.7989	stable
GLI2	-1.29266	1.38141	-10.9162	1.17642e-22	1.60031e-20	40.7964	down
YPEL4	-0.520106	0.34475	-10.9079	1.24937e-22	1.69259e-20	40.7372	stable
C14orf180	-0.364579	0.075131	-10.9063	1.26414e-22	1.70561e-20	40.7256	stable
TUBB6	-1.67279	4.31341	-10.8995	1.32824e-22	1.78481e-20	40.6769	down
NXN	-1.83846	2.91741	-10.8989	1.33365e-22	1.78482e-20	40.6729	down
CCDC184	-1.04294	1.08399	-10.8962	1.35995e-22	1.80833e-20	40.6537	down
NLGN4X	-0.842068	0.568329	-10.896	1.36215e-22	1.80833e-20	40.6521	stable
CCDC88A	-0.82683	0.802923	-10.8891	1.43255e-22	1.89415e-20	40.6025	stable
CAVIN1	-1.83374	6.44878	-10.8885	1.43826e-22	1.89415e-20	40.5986	down
PDLIM7	-1.43559	5.10733	-10.8773	1.56045e-22	2.04691e-20	40.5184	down
TRIB2	-1.60064	3.48828	-10.8763	1.57216e-22	2.05413e-20	40.511	down
FLRT2	-0.752691	0.543758	-10.8723	1.61841e-22	2.10622e-20	40.4825	stable
PIK3R6	-0.963757	1.10623	-10.8701	1.64441e-22	2.12522e-20	40.4668	stable
BEND6	-0.684035	0.427154	-10.8699	1.64586e-22	2.12522e-20	40.4659	stable
AC104530.1	-0.831068	0.627971	-10.8652	1.70331e-22	2.19084e-20	40.4321	stable
GPR162	-0.926326	1.24065	-10.86	1.76859e-22	2.26599e-20	40.3951	stable
DACT3	-1.47859	1.61407	-10.8577	1.79908e-22	2.29615e-20	40.3783	down
RHEX	-0.909731	0.531686	-10.8524	1.86974e-22	2.37716e-20	40.3404	stable
ATP8B2	-1.6464	2.56046	-10.8489	1.91802e-22	2.4292e-20	40.3153	down
FRMD6	-1.74009	2.18965	-10.8467	1.94798e-22	2.45772e-20	40.3	down
TNXB	-1.45594	1.07566	-10.837	2.08986e-22	2.62671e-20	40.2308	down
ALPK2	-0.685774	0.489028	-10.8348	2.12334e-22	2.65868e-20	40.2152	stable
ADAMTS16	-1.33746	0.827554	-10.8332	2.14846e-22	2.67427e-20	40.2036	down
ZEB2	-1.33147	1.54648	-10.832	2.16793e-22	2.67427e-20	40.1947	down
RSPO3	-1.38081	1.14315	-10.8319	2.16925e-22	2.67427e-20	40.1941	down
ZIK1	-0.589294	0.558751	-10.8318	2.16989e-22	2.67427e-20	40.1938	stable
LSP1	-1.67357	3.21378	-10.8314	2.17625e-22	2.67427e-20	40.1909	down
ROR1	-1.12167	0.935801	-10.8269	2.24976e-22	2.75438e-20	40.1582	down
CHRD	-1.11455	1.35548	-10.8181	2.39778e-22	2.92477e-20	40.0955	down
FGFR1	-1.64864	2.69867	-10.7961	2.81102e-22	3.41621e-20	39.939	down
MEIS2	-1.20106	0.983267	-10.7933	2.86978e-22	3.47485e-20	39.9187	down
TRPS1	-1.16618	1.09491	-10.7894	2.95038e-22	3.55941e-20	39.8914	down
ANKRD53	-0.536032	0.413254	-10.786	3.02599e-22	3.63735e-20	39.8665	stable
ATP10A	-0.924344	0.933931	-10.7852	3.04175e-22	3.64304e-20	39.8614	stable
IFFO1	-1.1843	2.27402	-10.7838	3.07408e-22	3.66848e-20	39.851	down
MAP1B	-1.53648	1.94325	-10.7759	3.25337e-22	3.86846e-20	39.7952	down
ADGRB3	-0.400089	0.148815	-10.7707	3.37878e-22	4.00319e-20	39.758	stable
ADRB3	-0.380066	0.111564	-10.7624	3.58933e-22	4.23746e-20	39.6985	stable
MITF	-1.48234	1.72568	-10.7615	3.61267e-22	4.241e-20	39.6921	down
MAGEL2	-0.649367	0.376227	-10.7613	3.61798e-22	4.241e-20	39.6906	stable
RERGL	-0.924013	0.351457	-10.7597	3.6598e-22	4.27485e-20	39.6793	stable
KLHL38	-0.614375	0.370174	-10.755	3.78527e-22	4.40584e-20	39.6461	stable
CYP11A1	-0.406641	0.221004	-10.7476	3.99396e-22	4.63243e-20	39.5933	stable
HP	-0.697458	0.192628	-10.7418	4.16581e-22	4.81486e-20	39.5519	stable
AOC3	-2.2965	3.59748	-10.7348	4.38081e-22	5.04572e-20	39.5023	down
CCL23	-1.21227	0.943145	-10.734	4.40662e-22	5.05782e-20	39.4965	down
PRELP	-2.70656	2.62261	-10.7306	4.5171e-22	5.16669e-20	39.4722	down
NRP1	-1.66858	3.12277	-10.7284	4.58844e-22	5.23019e-20	39.4568	down
EHD2	-1.908	4.99467	-10.7265	4.65352e-22	5.28614e-20	39.4429	down
ABI3BP	-1.427	1.27696	-10.7217	4.81752e-22	5.45369e-20	39.4088	down
SGCE	-0.907695	0.946404	-10.7199	4.88025e-22	5.50585e-20	39.3961	stable
AC090559.1	-1.24717	1.24894	-10.7069	5.35922e-22	6.02566e-20	39.3039	down
ZNF521	-1.36965	1.63406	-10.7062	5.38873e-22	6.0383e-20	39.2985	down
WAS	-1.59786	2.94954	-10.6991	5.67141e-22	6.33359e-20	39.2482	down
HAND2	-1.59517	0.997845	-10.6929	5.93261e-22	6.58764e-20	39.2039	down
ECM2	-1.5682	1.64149	-10.6921	5.9636e-22	6.58764e-20	39.1988	down
NAP1L3	-1.25898	1.12211	-10.692	5.97159e-22	6.58764e-20	39.1974	down
JPH4	-0.583479	0.264264	-10.6915	5.99099e-22	6.58764e-20	39.1943	stable
C1orf54	-1.19122	3.33405	-10.6913	5.99854e-22	6.58764e-20	39.193	down
NR2F2-AS1	-0.200684	0.128605	-10.6853	6.26625e-22	6.84549e-20	39.15	stable
PCDHB7	-0.891501	0.733381	-10.6851	6.27476e-22	6.84549e-20	39.1487	stable
SH2D3C	-1.27456	2.63019	-10.6845	6.30061e-22	6.85109e-20	39.1447	down
FAM78A	-1.2308	1.80808	-10.6779	6.60949e-22	7.16338e-20	39.0976	down
TIE1	-1.46605	2.79315	-10.6771	6.64952e-22	7.18322e-20	39.0916	down
AMOTL1	-1.70497	2.21116	-10.6698	7.00529e-22	7.54289e-20	39.0403	down
SNCG	-1.70421	2.32001	-10.6569	7.68841e-22	8.25156e-20	38.9487	down
CCL19	-2.94833	2.77278	-10.6536	7.87604e-22	8.42557e-20	38.925	down
SLC9A9	-1.19947	1.50959	-10.6527	7.92505e-22	8.45066e-20	38.9189	down
NOVA2	-0.729759	0.85297	-10.6429	8.50633e-22	9.01426e-20	38.8493	stable
MCC	-1.18264	1.38398	-10.6429	8.50814e-22	9.01426e-20	38.849	down
CRYAB	-1.76788	2.88234	-10.6386	8.77504e-22	9.26734e-20	38.8186	down
KCNJ5	-0.920169	0.634995	-10.6359	8.95197e-22	9.42409e-20	38.799	stable
TSHZ3	-1.29226	1.59255	-10.6278	9.48457e-22	9.95307e-20	38.7421	down
B4GALNT1	-0.639086	0.563755	-10.6252	9.66754e-22	1.0113e-19	38.7233	stable
P4HA3	-1.53742	1.47594	-10.6201	1.00288e-21	1.04578e-19	38.6872	down
MYOM1	-1.08623	0.862535	-10.6155	1.03674e-21	1.07768e-19	38.6545	down
AC008760.2	-1.38962	0.938819	-10.6122	1.06187e-21	1.10035e-19	38.631	down
SHOX2	-0.827112	0.345677	-10.6105	1.07475e-21	1.11022e-19	38.6191	stable
AC016747.1	-0.902974	1.00616	-10.6069	1.10308e-21	1.13593e-19	38.5935	stable
P2RX7	-0.946326	0.786116	-10.5985	1.17179e-21	1.20294e-19	38.534	stable
PIK3CD	-1.47195	2.19566	-10.5954	1.19778e-21	1.22581e-19	38.5124	down
APBB1IP	-1.55364	2.14	-10.5913	1.23401e-21	1.25899e-19	38.4831	down
CALB2	-2.34742	1.91525	-10.5891	1.2536e-21	1.27505e-19	38.4676	down
PIK3R5	-1.26047	1.43249	-10.5741	1.39701e-21	1.41655e-19	38.361	down
TMCC2	-0.73434	0.751087	-10.5721	1.41685e-21	1.43227e-19	38.3472	stable
GGTA1P	-1.11294	1.11626	-10.5675	1.46419e-21	1.46751e-19	38.3148	down
CD109	-1.78967	1.77791	-10.5675	1.46488e-21	1.46751e-19	38.3143	down
GSDME	-1.18191	1.16437	-10.5674	1.46575e-21	1.46751e-19	38.3138	down
AC090825.1	-0.318902	0.177225	-10.567	1.46947e-21	1.46751e-19	38.3113	stable
KCNQ5	-0.321063	0.111417	-10.5596	1.55017e-21	1.54344e-19	38.2587	stable
NCF1	-1.19206	1.20044	-10.554	1.61421e-21	1.60239e-19	38.2188	down
PGR	-0.433577	0.253415	-10.5522	1.63548e-21	1.61864e-19	38.2059	stable
VIM	-1.6787	6.41213	-10.5486	1.6772e-21	1.65497e-19	38.1812	down
DOCK2	-1.41701	1.60504	-10.5459	1.71059e-21	1.6829e-19	38.1617	down
AC100858.3	-0.2163	0.111439	-10.5439	1.73548e-21	1.70231e-19	38.1475	stable
NTRK1	-0.505961	0.274504	-10.5411	1.77048e-21	1.7315e-19	38.1279	stable
WNT9A	-1.24338	1.24555	-10.5377	1.81453e-21	1.76936e-19	38.1037	down
BGN	-2.30145	8.03976	-10.5372	1.82145e-21	1.77088e-19	38.1	down
TCEAL5	-0.699028	0.216508	-10.5248	1.99066e-21	1.92971e-19	38.0125	stable
NNMT	-1.92325	5.18452	-10.5234	2.01072e-21	1.94346e-19	38.0027	down
CACNA2D1	-1.28868	1.22888	-10.5156	2.1263e-21	2.04918e-19	37.9477	down
FAM171A2	-0.802012	0.833911	-10.5091	2.22817e-21	2.14112e-19	37.9016	stable
TMOD1	-1.16442	0.87272	-10.5078	2.24896e-21	2.1548e-19	37.8925	down
DOK3	-1.23597	2.18111	-10.5074	2.25545e-21	2.1548e-19	37.8897	down
STON1	-1.32915	1.45102	-10.5063	2.2734e-21	2.1657e-19	37.8819	down
TSPYL5	-1.37672	1.69264	-10.5044	2.30563e-21	2.19009e-19	37.868	down
ANKRD35	-0.895424	0.873858	-10.4934	2.49377e-21	2.36201e-19	37.7908	stable
SPHK1	-1.88747	2.89521	-10.4829	2.68926e-21	2.53989e-19	37.7166	down
CHST11	-1.69615	2.64895	-10.4816	2.71431e-21	2.55625e-19	37.7074	down
BAALC	-0.577659	0.373069	-10.4806	2.73328e-21	2.5668e-19	37.7006	stable
JAM2	-1.4061	1.66298	-10.4784	2.77817e-21	2.59584e-19	37.6845	down
CXCR4	-1.89271	5.11646	-10.4783	2.77991e-21	2.59584e-19	37.6839	down
AC027097.2	-0.32873	0.341348	-10.4716	2.91728e-21	2.71644e-19	37.6365	stable
SLC2A5	-1.20015	1.47256	-10.468	2.99225e-21	2.77421e-19	37.6115	down
SEMA3G	-1.52362	1.99728	-10.4678	2.99611e-21	2.77421e-19	37.6102	down
SPOCD1	-1.00772	0.994185	-10.4606	3.15547e-21	2.90732e-19	37.5592	down
NUDT10	-0.828395	0.531644	-10.4605	3.15746e-21	2.90732e-19	37.5586	stable
TENM3-AS1	-0.361198	0.136965	-10.4567	3.24574e-21	2.98031e-19	37.5315	stable
DGKI	-0.426148	0.261761	-10.4551	3.28297e-21	3.00167e-19	37.5203	stable
CDH23	-0.46755	0.363404	-10.4549	3.28716e-21	3.00167e-19	37.519	stable
ARHGEF25	-1.09795	1.18257	-10.4538	3.31291e-21	3.01685e-19	37.5113	down
CHSY3	-1.08276	1.28735	-10.4527	3.34069e-21	3.03379e-19	37.5031	down
RNF122	-1.02803	3.2953	-10.4472	3.47395e-21	3.14616e-19	37.4646	down
DPYSL4	-1.10999	0.76901	-10.4451	3.52645e-21	3.18498e-19	37.4499	down
AGPAT4	-0.97623	1.12344	-10.4386	3.69405e-21	3.32726e-19	37.4042	stable
THBS4	-2.52261	1.61642	-10.4326	3.85705e-21	3.46464e-19	37.3617	down
SSC5D	-2.12957	2.28466	-10.4294	3.94796e-21	3.53669e-19	37.3388	down
MAP1LC3C	-0.542868	0.315508	-10.4276	3.99692e-21	3.57087e-19	37.3266	stable
TUB	-0.940581	0.810673	-10.4263	4.0338e-21	3.59411e-19	37.3176	stable
SNAP25	-1.11143	0.45621	-10.4221	4.15705e-21	3.69396e-19	37.288	down
MYOZ3	-0.459815	0.252864	-10.4204	4.20918e-21	3.71731e-19	37.2757	stable
FGF7	-1.65276	1.57389	-10.4203	4.21242e-21	3.71731e-19	37.275	down
BCL6	-1.23492	3.07069	-10.4201	4.21706e-21	3.71731e-19	37.2739	down
SIGLEC9	-1.32571	1.47947	-10.4171	4.30956e-21	3.78875e-19	37.2525	down
S1PR1	-1.42793	2.82619	-10.4165	4.33001e-21	3.79662e-19	37.2479	down
HLX	-0.852902	1.404	-10.4152	4.36927e-21	3.82091e-19	37.239	stable
FAM180A	-1.17343	0.912726	-10.413	4.43773e-21	3.87054e-19	37.2237	down
CCIN	-0.542422	0.282466	-10.4117	4.48025e-21	3.89735e-19	37.2143	stable
ARSI	-1.52668	1.47087	-10.4013	4.82553e-21	4.18669e-19	37.1413	down
LINC01197	-0.247054	0.139813	-10.3935	5.10381e-21	4.41653e-19	37.0861	stable
TACR1	-0.696629	0.291858	-10.3916	5.17375e-21	4.46536e-19	37.0727	stable
LINC01614	-2.13457	1.4278	-10.389	5.26828e-21	4.53511e-19	37.0549	down
ENOX1	-1.10412	1.23884	-10.388	5.30698e-21	4.55656e-19	37.0477	down
TMEM45A	-1.47339	1.83651	-10.3873	5.33258e-21	4.56668e-19	37.043	down
PNMA1	-1.32415	4.4712	-10.3819	5.54481e-21	4.73616e-19	37.0046	down
AC046185.3	-1.02422	1.24956	-10.373	5.90849e-21	5.03379e-19	36.9421	down
HHIPL1	-1.07589	1.10567	-10.3697	6.04803e-21	5.13942e-19	36.9191	down
RETN	-1.60881	0.937996	-10.363	6.34825e-21	5.38071e-19	36.8714	down
AC144831.1	-0.794206	0.703869	-10.3614	6.4203e-21	5.42786e-19	36.8603	stable
CD33	-0.846163	0.829462	-10.3595	6.50672e-21	5.48689e-19	36.8472	stable
ASPA	-0.540509	0.311412	-10.3554	6.70001e-21	5.63551e-19	36.8184	stable
GPR68	-1.70973	2.6109	-10.3481	7.06188e-21	5.92481e-19	36.7666	down
SERPINF1	-1.95838	5.67439	-10.3472	7.10254e-21	5.94384e-19	36.761	down
AL356417.2	-0.974016	0.658823	-10.3457	7.18058e-21	5.98383e-19	36.7502	stable
SERPINE1	-2.2241	4.88171	-10.3456	7.18653e-21	5.98383e-19	36.7494	down
IL1R1	-1.72846	3.47252	-10.3452	7.20641e-21	5.9853e-19	36.7467	down
IGLON5	-0.97978	0.549724	-10.3444	7.24734e-21	6.00421e-19	36.7411	stable
MYO5A	-1.27076	1.65061	-10.3388	7.54375e-21	6.23416e-19	36.7017	down
SVEP1	-1.26578	1.55389	-10.3314	7.95322e-21	6.55615e-19	36.6497	down
CSF1	-1.4069	3.59906	-10.3304	8.00765e-21	6.5846e-19	36.643	down
ITGA5	-1.86814	4.62773	-10.3285	8.12113e-21	6.66135e-19	36.6291	down
NR2F1-AS1	-0.415684	0.400593	-10.3249	8.33358e-21	6.80674e-19	36.6037	stable
RORB	-0.212673	0.0986274	-10.3248	8.33957e-21	6.80674e-19	36.603	stable
FAM107A	-1.23678	1.25142	-10.3197	8.64317e-21	7.03716e-19	36.5678	down
SERPING1	-2.14048	5.06127	-10.3194	8.6654e-21	7.03793e-19	36.5653	down
CD22	-1.40298	0.920604	-10.3174	8.79105e-21	7.12248e-19	36.5511	down
POU2F2	-1.08803	1.18475	-10.3126	9.09234e-21	7.34857e-19	36.518	down
ROR1-AS1	-0.162094	0.0518156	-10.3076	9.42331e-21	7.59748e-19	36.4828	stable
MMRN2	-1.4363	3.12476	-10.3042	9.65452e-21	7.76496e-19	36.459	down
FCN1	-1.26217	0.941243	-10.3009	9.88491e-21	7.93096e-19	36.4358	down
FNDC1	-2.66928	3.53386	-10.2983	1.00718e-20	8.06131e-19	36.4173	down
OGN	-1.93891	1.19793	-10.2945	1.0346e-20	8.26079e-19	36.3909	down
BCAT1	-1.54384	1.7329	-10.293	1.04618e-20	8.33315e-19	36.38	down
PPP1R18	-1.4704	4.77245	-10.287	1.09162e-20	8.66565e-19	36.3381	down
TMTC1	-0.987417	1.11205	-10.2868	1.09317e-20	8.66565e-19	36.3367	stable
PTPRM	-1.32905	2.50884	-10.2859	1.10028e-20	8.70115e-19	36.3304	down
RSPO1	-0.66479	0.305573	-10.2808	1.14123e-20	9.00343e-19	36.2944	stable
UCHL1	-2.07461	2.41497	-10.2797	1.15034e-20	9.05371e-19	36.2866	down
BNC1	-0.183295	0.0563911	-10.2784	1.1605e-20	9.11198e-19	36.2779	stable
PARVG	-1.11454	1.46494	-10.2769	1.17351e-20	9.19228e-19	36.267	down
AKT3	-1.37349	1.75585	-10.2762	1.17937e-20	9.21641e-19	36.2621	down
CD72	-1.13273	1.66514	-10.2663	1.26565e-20	9.8673e-19	36.1926	down
PDZD4	-1.07855	0.806664	-10.2633	1.29228e-20	1.00512e-18	36.1721	down
FMNL1	-1.31065	2.51109	-10.2623	1.30179e-20	1.01014e-18	36.1649	down
DLG4	-1.00053	1.58183	-10.2586	1.33611e-20	1.03434e-18	36.1393	down
SYNC	-1.22803	1.0605	-10.2579	1.34275e-20	1.03706e-18	36.1344	down
KCNMA1	-1.16983	0.786247	-10.2569	1.35256e-20	1.0422e-18	36.1273	down
PCDHGA4	-0.419732	0.253024	-10.2474	1.44764e-20	1.11287e-18	36.0604	stable
SIGLEC1	-1.60773	1.61446	-10.2383	1.54471e-20	1.18473e-18	35.9966	down
ARHGAP24	-0.91991	1.16556	-10.2377	1.55129e-20	1.18702e-18	35.9924	stable
GNAI2	-1.06554	6.23813	-10.2295	1.64437e-20	1.25534e-18	35.9351	down
ARHGAP25	-1.21673	1.98771	-10.2285	1.65586e-20	1.2612e-18	35.9282	down
CAV1	-1.65616	4.76158	-10.2254	1.69235e-20	1.28603e-18	35.9068	down
PRRX1	-2.12155	2.61156	-10.2225	1.72755e-20	1.30977e-18	35.8865	down
SCRG1	-0.654748	0.213354	-10.2222	1.73159e-20	1.30983e-18	35.8842	stable
LMCD1	-1.2801	2.86865	-10.2179	1.78564e-20	1.34763e-18	35.854	down
NKAPL	-0.504311	0.316803	-10.2078	1.91778e-20	1.44405e-18	35.7838	stable
PRAM1	-1.10188	1.19037	-10.2065	1.93576e-20	1.45428e-18	35.7746	down
ARHGEF15	-1.18343	2.10254	-10.2035	1.97738e-20	1.48219e-18	35.7537	down
LINC00924	-0.522368	0.257248	-10.1929	2.13332e-20	1.59545e-18	35.679	stable
UBE2QL1	-0.830255	0.629127	-10.1909	2.16248e-20	1.61361e-18	35.6656	stable
SHE	-0.915144	0.987862	-10.1872	2.22142e-20	1.65386e-18	35.6392	stable
PMP22	-1.50547	3.47737	-10.1783	2.36591e-20	1.75747e-18	35.5772	down
TNFSF8	-0.996032	0.913544	-10.1763	2.39929e-20	1.77827e-18	35.5634	stable
AEBP1	-2.53301	6.59501	-10.1753	2.41602e-20	1.78667e-18	35.5566	down
ATP1B2	-0.889303	0.786749	-10.1728	2.45984e-20	1.81501e-18	35.5389	stable
HSPB8	-2.10334	2.58151	-10.1627	2.642e-20	1.94507e-18	35.4686	down
RAB7B	-1.16286	1.58157	-10.1621	2.6539e-20	1.9495e-18	35.4642	down
SHISAL1	-1.22448	0.884229	-10.1605	2.6842e-20	1.96738e-18	35.453	down
MEIS1	-1.20243	1.46853	-10.16	2.69379e-20	1.97004e-18	35.4495	down
LINC02611	-0.420126	0.29647	-10.1577	2.73725e-20	1.99741e-18	35.4338	stable
LVRN	-0.285287	0.116277	-10.1567	2.75723e-20	2.00755e-18	35.4266	stable
HCLS1	-1.61041	3.47259	-10.1556	2.77909e-20	2.01902e-18	35.4189	down
PCED1B-AS1	-1.03739	1.32849	-10.1453	2.98983e-20	2.16736e-18	35.347	down
SRGAP2B	-0.447818	0.418422	-10.1402	3.0991e-20	2.24166e-18	35.3117	stable
NLRP1	-1.1753	1.46465	-10.1397	3.11104e-20	2.24538e-18	35.3079	down
HTRA1	-1.74816	6.2134	-10.133	3.26131e-20	2.34871e-18	35.2615	down
TSPAN4	-1.38075	3.23647	-10.1298	3.33786e-20	2.39861e-18	35.2387	down
NOX4	-1.26398	1.1313	-10.1266	3.41321e-20	2.44744e-18	35.2167	down
ZNF677	-0.602142	0.544989	-10.1161	3.67707e-20	2.63094e-18	35.1434	stable
AC055839.2	-1.17803	1.45477	-10.1146	3.71571e-20	2.65284e-18	35.1332	down
SCN2B	-0.580661	0.268999	-10.1082	3.89041e-20	2.77158e-18	35.088	stable
FGF14	-0.205431	0.0903793	-10.1039	4.00934e-20	2.85017e-18	35.0584	stable
AC107959.1	-0.436015	0.459014	-10.1016	4.07632e-20	2.89156e-18	35.0421	stable
EFEMP2	-1.55839	4.02533	-10.0941	4.29719e-20	3.04171e-18	34.9902	down
IQSEC3	-0.616639	0.422485	-10.0864	4.53889e-20	3.20593e-18	34.9363	stable
RUNX1T1	-0.7942	0.777252	-10.0818	4.68935e-20	3.30514e-18	34.9043	stable
PRPH2	-0.679601	0.623295	-10.0792	4.7744e-20	3.35793e-18	34.8866	stable
GSTM5	-0.741836	0.667158	-10.0789	4.78714e-20	3.35974e-18	34.884	stable
DLC1	-1.25317	2.26732	-10.0729	4.9918e-20	3.49595e-18	34.8428	down
STX11	-1.11818	1.2661	-10.0724	5.0097e-20	3.50107e-18	34.8393	down
RTL5	-1.14737	1.24133	-10.0666	5.22123e-20	3.6412e-18	34.7986	down
EVC	-1.61275	1.76246	-10.059	5.50877e-20	3.83364e-18	34.7459	down
CD300LG	-0.597594	0.140055	-10.0557	5.6395e-20	3.91637e-18	34.7228	stable
FBLN2	-2.58578	4.20994	-10.0507	5.84285e-20	4.04908e-18	34.688	down
RGS2	-1.90701	4.41456	-10.0497	5.88465e-20	4.06952e-18	34.6809	down
ADAM12	-2.25889	2.47575	-10.0483	5.94226e-20	4.10078e-18	34.6714	down
VTN	-0.512526	0.356221	-10.0458	6.04706e-20	4.16441e-18	34.6542	stable
PEG3	-0.335632	0.177171	-10.0438	6.13563e-20	4.21662e-18	34.6399	stable
CFH	-1.79457	2.99713	-10.0434	6.15048e-20	4.21805e-18	34.6375	down
LOXL3	-0.904586	2.14397	-10.0416	6.22884e-20	4.26295e-18	34.625	stable
ANO1	-1.92825	3.26304	-10.0338	6.58477e-20	4.49724e-18	34.5704	down
PRDM6	-0.759234	0.59066	-10.0275	6.88281e-20	4.6911e-18	34.5268	stable
PIEZO2	-0.76019	0.663684	-10.0247	7.02061e-20	4.76912e-18	34.5073	stable
OLFML1	-1.45933	2.41319	-10.0246	7.02614e-20	4.76912e-18	34.5066	down
LINC02408	-0.320093	0.142167	-10.0216	7.17298e-20	4.85881e-18	34.4862	stable
INSYN1	-0.624249	0.516106	-10.0199	7.2624e-20	4.90932e-18	34.474	stable
ARHGAP30	-1.65364	2.90942	-10.0177	7.37542e-20	4.97555e-18	34.4589	down
NLRP12	-0.349595	0.221702	-10.0167	7.42818e-20	5.00094e-18	34.4518	stable
CNRIP1	-1.22322	2.15498	-10.0078	7.90816e-20	5.31325e-18	34.3903	down
PREX2	-0.736957	0.736377	-10.0046	8.08933e-20	5.41676e-18	34.368	stable
LINC02185	-0.278166	0.149563	-10.0045	8.09498e-20	5.41676e-18	34.3673	stable
SIGLEC17P	-0.727735	0.520644	-10.0009	8.30137e-20	5.54364e-18	34.3425	stable
BCHE	-1.30611	0.724395	-9.99535	8.63475e-20	5.75464e-18	34.3038	down
PTX3	-1.02145	0.947455	-9.99083	8.91487e-20	5.92938e-18	34.2724	down
MMP16	-0.645836	0.524038	-9.98978	8.98109e-20	5.96142e-18	34.2651	stable
APLP1	-1.09577	0.999534	-9.98658	9.18607e-20	6.08526e-18	34.2429	down
CYTH4	-1.42013	2.20148	-9.98619	9.21097e-20	6.08956e-18	34.2403	down
MARCO	-2.70384	1.93995	-9.98563	9.24751e-20	6.10151e-18	34.2364	down
C1R	-1.90111	5.89039	-9.98309	9.41482e-20	6.19953e-18	34.2188	down
KANK2	-1.30091	4.46649	-9.97914	9.68074e-20	6.36196e-18	34.1914	down
RBP7	-1.46914	2.09813	-9.97277	1.01249e-19	6.64065e-18	34.1472	down
ADD2	-0.573339	0.233829	-9.97039	1.02961e-19	6.73958e-18	34.1308	stable
WHAMMP2	-0.358109	0.202881	-9.96578	1.06361e-19	6.94837e-18	34.0988	stable
SLC1A3	-1.44901	1.32278	-9.96232	1.08985e-19	7.10576e-18	34.0748	down
MS4A14	-0.647132	0.557571	-9.96197	1.09258e-19	7.10948e-18	34.0724	stable
AFAP1L1	-1.03	1.8908	-9.96044	1.10442e-19	7.17244e-18	34.0618	down
IL10RA	-1.57007	2.34251	-9.95375	1.15765e-19	7.50338e-18	34.0155	down
JAKMIP2	-0.462683	0.2709	-9.95231	1.16943e-19	7.5649e-18	34.0055	stable
ST6GALNAC5	-1.35018	1.30115	-9.95182	1.17348e-19	7.57628e-18	34.0021	down
GEM	-1.59465	4.53247	-9.95015	1.18741e-19	7.6513e-18	33.9905	down
AL161785.1	-0.749508	0.501309	-9.94986	1.18984e-19	7.65199e-18	33.9885	stable
MAP1A	-1.54736	2.07057	-9.94932	1.19435e-19	7.66608e-18	33.9848	down
EMP3	-1.54807	4.97523	-9.9471	1.21319e-19	7.77196e-18	33.9694	down
LOXL4	-1.1245	1.20936	-9.94597	1.22283e-19	7.81855e-18	33.9616	down
SPOCK1	-2.4298	2.59723	-9.94346	1.24469e-19	7.94293e-18	33.9442	down
RHOJ	-1.35453	2.48503	-9.94299	1.2488e-19	7.95381e-18	33.941	down
PSTPIP1	-1.01599	1.63448	-9.93814	1.29213e-19	8.21394e-18	33.9074	down
OSMR	-1.63746	2.87421	-9.93731	1.29972e-19	8.24634e-18	33.9016	down
IL21R	-1.08346	1.0269	-9.93404	1.32997e-19	8.4221e-18	33.879	down
ST3GAL6	-0.842113	0.971244	-9.92863	1.38159e-19	8.73231e-18	33.8416	stable
NLRP3	-1.03378	1.23283	-9.92701	1.39743e-19	8.81552e-18	33.8304	down
ARHGAP31	-1.32343	2.53104	-9.9265	1.40243e-19	8.83026e-18	33.8268	down
LIX1L	-1.25122	3.15023	-9.92332	1.43417e-19	9.01219e-18	33.8048	down
AC010247.2	-0.473892	0.253295	-9.92306	1.43678e-19	9.01219e-18	33.8031	stable
PLPPR2	-1.178	3.6428	-9.91973	1.47076e-19	9.20785e-18	33.7801	down
VSTM4	-1.3325	1.87488	-9.91872	1.48133e-19	9.2565e-18	33.773	down
AC069360.1	-0.294938	0.182803	-9.91385	1.53286e-19	9.56039e-18	33.7394	stable
AP001434.1	-1.02366	0.391287	-9.90768	1.6008e-19	9.96537e-18	33.6968	down
GAP43	-1.47205	0.947808	-9.90679	1.61088e-19	1.00092e-17	33.6906	down
SOX17	-1.07975	1.5649	-9.90544	1.62625e-19	1.00858e-17	33.6812	down
SENCR	-0.6694	0.550209	-9.90385	1.64457e-19	1.01803e-17	33.6702	stable
TBX1	-0.688153	0.458189	-9.8992	1.69915e-19	1.04985e-17	33.6381	stable
RNF144A-AS1	-0.480211	0.364622	-9.89654	1.73116e-19	1.06764e-17	33.6198	stable
MLLT11	-1.19535	1.67153	-9.89513	1.74844e-19	1.07628e-17	33.61	down
THRSP	-0.926515	0.377961	-9.88621	1.86146e-19	1.14373e-17	33.5484	stable
ERG	-1.18958	1.8527	-9.88531	1.87331e-19	1.14887e-17	33.5422	down
LINC00578	-0.958356	0.891542	-9.88457	1.88302e-19	1.15268e-17	33.5371	stable
ADAMTS4	-1.58035	2.60671	-9.88182	1.91977e-19	1.17301e-17	33.5181	down
GNB4	-1.37408	2.18461	-9.87771	1.97605e-19	1.20517e-17	33.4897	down
MAP3K12	-0.892366	1.62507	-9.87589	2.00137e-19	1.21639e-17	33.4771	stable
AC092807.4	-0.246968	0.173627	-9.87586	2.0018e-19	1.21639e-17	33.4769	stable
SUSD2	-1.48169	1.85689	-9.87114	2.06934e-19	1.25512e-17	33.4443	down
NCKAP1L	-1.49579	2.2433	-9.8696	2.09179e-19	1.26642e-17	33.4337	down
TNS1	-2.15019	3.65947	-9.86553	2.15238e-19	1.30071e-17	33.4056	down
MAL	-1.12863	0.847512	-9.86486	2.16258e-19	1.30449e-17	33.401	down
ARL4C	-1.87102	4.48259	-9.86405	2.17485e-19	1.30951e-17	33.3954	down
AKAP12	-2.24391	2.88213	-9.86083	2.22456e-19	1.337e-17	33.3732	down
PCDH7	-1.34515	1.54116	-9.86	2.23756e-19	1.34237e-17	33.3675	down
RNF150	-1.08374	0.804606	-9.85915	2.25092e-19	1.34794e-17	33.3616	down
SLA	-1.46153	2.1879	-9.8496	2.4069e-19	1.43875e-17	33.2957	down
CCM2L	-0.744397	1.06825	-9.84862	2.42342e-19	1.446e-17	33.289	stable
ITPRIP	-1.18338	3.18009	-9.84667	2.45691e-19	1.4609e-17	33.2755	down
KLHL6	-1.13484	1.21121	-9.84665	2.45722e-19	1.4609e-17	33.2754	down
AMZ1	-0.420213	0.220203	-9.84524	2.48156e-19	1.47272e-17	33.2657	stable
PLP1	-0.814297	0.331682	-9.84238	2.53185e-19	1.49987e-17	33.2459	stable
BCL6B	-1.28265	2.47765	-9.84096	2.55714e-19	1.50961e-17	33.2362	down
MYO1G	-1.17973	1.69796	-9.84095	2.55742e-19	1.50961e-17	33.2361	down
S1PR3	-1.21098	1.88173	-9.83958	2.5821e-19	1.52146e-17	33.2266	down
CEP85L	-0.650068	0.687571	-9.83696	2.63002e-19	1.54694e-17	33.2085	stable
MEX3B	-1.04631	1.33458	-9.83407	2.68375e-19	1.57574e-17	33.1887	down
SLC22A17	-1.33726	2.10928	-9.82886	2.78353e-19	1.63143e-17	33.1528	down
MPDZ	-1.21204	1.34386	-9.8207	2.94733e-19	1.72173e-17	33.0965	down
CNTNAP1	-1.44745	2.03967	-9.82067	2.94802e-19	1.72173e-17	33.0963	down
RBPMS2	-1.68115	1.86109	-9.8186	2.99094e-19	1.74371e-17	33.0821	down
DIPK2B	-1.16959	2.10905	-9.81743	3.01561e-19	1.755e-17	33.074	down
LMO2	-1.18038	2.73366	-9.81588	3.04862e-19	1.77032e-17	33.0633	down
IL16	-1.07125	1.29952	-9.81569	3.05264e-19	1.77032e-17	33.062	down
TM6SF1	-0.868897	0.898274	-9.81543	3.05825e-19	1.77046e-17	33.0602	stable
LEP	-0.941276	0.225239	-9.81472	3.07345e-19	1.77615e-17	33.0553	stable
ZNF467	-1.13738	1.81295	-9.80935	3.19122e-19	1.841e-17	33.0184	down
PSD	-1.65939	1.41782	-9.80769	3.22839e-19	1.85919e-17	33.007	down
CLIP3	-1.45624	2.93091	-9.80699	3.24441e-19	1.86327e-17	33.0021	down
BTK	-1.34152	1.63753	-9.80688	3.24674e-19	1.86327e-17	33.0014	down
KCNT2	-0.383921	0.207126	-9.80527	3.28368e-19	1.8812e-17	32.9903	stable
AP000695.2	-0.720318	0.543946	-9.80297	3.33703e-19	1.90846e-17	32.9744	stable
TPST1	-1.52092	2.80638	-9.80209	3.35761e-19	1.91691e-17	32.9684	down
SLC15A3	-1.46666	3.15335	-9.80164	3.36827e-19	1.91968e-17	32.9653	down
SFMBT2	-0.960397	1.09092	-9.80089	3.38591e-19	1.92641e-17	32.9601	stable
FAM124B	-0.789816	0.730603	-9.798	3.45519e-19	1.96245e-17	32.9402	stable
FCRL6	-0.685769	0.473552	-9.78439	3.8003e-19	2.15476e-17	32.8466	stable
LAIR1	-1.49301	2.31281	-9.78368	3.81908e-19	2.1617e-17	32.8418	down
NUAK1	-1.43634	2.54037	-9.7827	3.8455e-19	2.17294e-17	32.835	down
MRC2	-1.93639	4.41084	-9.78189	3.86733e-19	2.18154e-17	32.8294	down
CAMK1G	-0.492273	0.409744	-9.77973	3.92626e-19	2.21101e-17	32.8146	stable
ATP1A2	-1.41024	0.675366	-9.7733	4.1068e-19	2.30875e-17	32.7704	down
CYRIA	-1.27349	1.73241	-9.76705	4.2901e-19	2.4077e-17	32.7274	down
ZNF469	-1.40212	1.45517	-9.76584	4.32672e-19	2.42414e-17	32.7191	down
HOXC9	-1.09092	0.555037	-9.76338	4.40163e-19	2.46193e-17	32.7022	down
GSC	-0.698758	0.429409	-9.76197	4.44517e-19	2.48208e-17	32.6925	stable
C3	-2.79573	5.36376	-9.76097	4.47638e-19	2.4953e-17	32.6856	down
ITGB2	-2.0647	4.2153	-9.76033	4.49647e-19	2.5014e-17	32.6812	down
OMD	-1.49506	0.866114	-9.76014	4.50245e-19	2.5014e-17	32.6799	down
PLAAT5	-0.97047	0.425622	-9.75846	4.55566e-19	2.52671e-17	32.6684	stable
TWIST1	-1.73309	2.26163	-9.75738	4.58998e-19	2.54148e-17	32.661	down
NFAM1	-1.23021	2.10235	-9.74837	4.88846e-19	2.70222e-17	32.5991	down
CAV2	-1.38777	2.90488	-9.74789	4.9046e-19	2.70662e-17	32.5958	down
FBN1	-2.06717	3.86584	-9.7456	4.98386e-19	2.74578e-17	32.5801	down
NTNG2	-0.753796	0.793587	-9.74458	5.01952e-19	2.76082e-17	32.573	stable
DDR2	-1.88459	2.49682	-9.74358	5.05455e-19	2.77547e-17	32.5662	down
HAPLN3	-1.643	3.47631	-9.74194	5.11277e-19	2.80278e-17	32.5549	down
CALHM5	-1.12531	1.27724	-9.73957	5.19807e-19	2.84482e-17	32.5387	down
SYNDIG1	-1.68665	2.01012	-9.73723	5.28387e-19	2.887e-17	32.5226	down
DTX1	-1.18505	1.75576	-9.73627	5.31927e-19	2.90155e-17	32.516	down
IGFBP6	-1.83455	4.06387	-9.73521	5.35881e-19	2.9183e-17	32.5087	down
SORCS1	-0.608648	0.250246	-9.73424	5.39533e-19	2.93336e-17	32.5021	stable
LTBP2	-1.9272	3.79397	-9.73216	5.47427e-19	2.96905e-17	32.4878	down
ITGBL1	-1.70852	1.48321	-9.73203	5.47896e-19	2.96905e-17	32.4869	down
SOX10	-0.934246	0.451699	-9.73099	5.51907e-19	2.9859e-17	32.4798	stable
AC002480.1	-0.285388	0.128693	-9.73041	5.5414e-19	2.98933e-17	32.4758	stable
ZNF835	-0.488815	0.341757	-9.73036	5.54351e-19	2.98933e-17	32.4754	stable
MSRB3	-1.87285	2.82617	-9.73007	5.55454e-19	2.9904e-17	32.4735	down
COL8A2	-1.88591	2.64629	-9.72957	5.57418e-19	2.9961e-17	32.47	down
FZD4	-1.08129	2.62008	-9.72688	5.6796e-19	3.04781e-17	32.4516	down
CALHM2	-1.32475	3.27822	-9.726	5.71448e-19	3.06088e-17	32.4456	down
TREML1	-0.614008	0.437461	-9.7258	5.72247e-19	3.06088e-17	32.4442	stable
NPR3	-1.25164	0.786188	-9.71774	6.05371e-19	3.23282e-17	32.3889	down
FBLN5	-1.59854	3.16014	-9.7171	6.08057e-19	3.24192e-17	32.3845	down
MSC-AS1	-0.555906	0.572786	-9.71557	6.1461e-19	3.27159e-17	32.374	stable
TAL1	-0.705955	0.734946	-9.71512	6.16532e-19	3.27654e-17	32.3709	stable
HAMP	-0.724541	0.506094	-9.71307	6.25408e-19	3.31838e-17	32.3569	stable
LILRA4	-0.550973	0.295631	-9.71117	6.3374e-19	3.35185e-17	32.3438	stable
AP000662.1	-0.219326	0.11103	-9.71115	6.33819e-19	3.35185e-17	32.3437	stable
ALPL	-1.34866	2.30703	-9.71094	6.34759e-19	3.35185e-17	32.3423	down
TWIST2	-1.3557	1.48815	-9.71053	6.36581e-19	3.35611e-17	32.3394	down
SOCS3	-1.59065	5.67099	-9.70887	6.44004e-19	3.38984e-17	32.328	down
AP001528.2	-0.69308	0.635241	-9.70842	6.46027e-19	3.39508e-17	32.325	stable
MFGE8	-1.58308	5.10883	-9.70759	6.49751e-19	3.40923e-17	32.3193	down
FGF10	-0.907443	0.685882	-9.70704	6.52281e-19	3.41709e-17	32.3155	stable
GLIS3	-0.93433	0.895671	-9.70136	6.78624e-19	3.54946e-17	32.2766	stable
CDH5	-1.36786	3.68162	-9.70112	6.79757e-19	3.54977e-17	32.2749	down
TIAM1	-0.999726	1.01273	-9.69981	6.85978e-19	3.57661e-17	32.266	stable
CTIF	-1.10003	3.10094	-9.6941	7.13849e-19	3.71606e-17	32.2268	down
MATK	-1.29907	1.23474	-9.6909	7.29937e-19	3.79384e-17	32.2049	down
PDZRN4	-1.10707	0.550147	-9.68893	7.40027e-19	3.84024e-17	32.1914	down
TRPV2	-1.34924	3.20295	-9.68126	7.80661e-19	4.04475e-17	32.1389	down
AP001528.1	-0.594667	0.59652	-9.68094	7.82364e-19	4.04723e-17	32.1367	stable
LILRB4	-1.79996	2.27553	-9.67825	7.97156e-19	4.11511e-17	32.1183	down
SIGLEC6	-0.662482	0.442542	-9.67811	7.97974e-19	4.11511e-17	32.1173	stable
METTL24	-0.813377	0.558144	-9.67492	8.15906e-19	4.20103e-17	32.0955	stable
RAB3C	-0.685224	0.294245	-9.67417	8.20161e-19	4.21637e-17	32.0903	stable
SPI1	-1.75367	4.23126	-9.67054	8.41136e-19	4.31748e-17	32.0655	down
ACKR1	-2.38755	2.78517	-9.66922	8.48944e-19	4.3508e-17	32.0564	down
MAFB	-1.87386	3.52077	-9.66348	8.83521e-19	4.521e-17	32.0172	down
C5AR1	-1.68115	3.36847	-9.65845	9.15005e-19	4.67278e-17	31.9828	down
FAM110D	-0.879138	1.15071	-9.65829	9.16009e-19	4.67278e-17	31.9817	stable
AC106897.2	-0.324537	0.189263	-9.65551	9.33899e-19	4.7567e-17	31.9627	stable
NTM	-1.81452	2.13937	-9.65479	9.38622e-19	4.7734e-17	31.9577	down
FGR	-1.66432	2.59167	-9.65401	9.43734e-19	4.79202e-17	31.9524	down
TAGLN	-2.19489	5.90203	-9.65082	9.64901e-19	4.89199e-17	31.9306	down
JAM3	-1.33203	1.97054	-9.64951	9.73687e-19	4.92897e-17	31.9217	down
B3GNT9	-0.991955	3.14253	-9.64888	9.77991e-19	4.93566e-17	31.9173	stable
RASSF2	-1.51204	2.78121	-9.64888	9.77994e-19	4.93566e-17	31.9173	down
AC004160.1	-0.245717	0.137381	-9.64672	9.92783e-19	4.99752e-17	31.9026	stable
HEG1	-1.70277	3.30419	-9.64665	9.93275e-19	4.99752e-17	31.9021	down
PDE1A	-1.09908	1.32482	-9.63738	1.05939e-18	5.32207e-17	31.8387	down
SEMA7A	-1.68645	3.05423	-9.63216	1.09854e-18	5.51036e-17	31.8031	down
CRISPLD2	-1.72116	3.72645	-9.63097	1.10767e-18	5.54774e-17	31.7949	down
GLIS2	-1.60483	2.95681	-9.61802	1.21203e-18	6.06125e-17	31.7064	down
FYN	-1.47902	3.1642	-9.61757	1.2158e-18	6.07093e-17	31.7034	down
P3H1	-0.91799	3.79469	-9.61531	1.23502e-18	6.15759e-17	31.688	stable
FAM20C	-1.6562	3.83953	-9.61501	1.23757e-18	6.16101e-17	31.6859	down
FSCN1	-1.81422	4.97963	-9.61377	1.2483e-18	6.20511e-17	31.6774	down
SYPL2	-0.670907	0.479544	-9.61284	1.25644e-18	6.22692e-17	31.671	stable
POPDC2	-1.33	1.67372	-9.61283	1.25646e-18	6.22692e-17	31.671	down
ADAM23	-1.06762	0.962599	-9.60913	1.28924e-18	6.37979e-17	31.6457	down
CNTN4	-0.763541	0.766461	-9.60759	1.30303e-18	6.43843e-17	31.6353	stable
NEXN	-1.8542	2.46824	-9.60293	1.34592e-18	6.64039e-17	31.6034	down
AC011407.1	-0.337308	0.2097	-9.60264	1.3486e-18	6.6437e-17	31.6015	stable
CERCAM	-1.79957	3.99054	-9.60017	1.37198e-18	6.74884e-17	31.5846	down
FILIP1	-0.647977	0.511751	-9.59846	1.38829e-18	6.81892e-17	31.573	stable
CNPY4	-0.865035	3.29435	-9.59774	1.39532e-18	6.84329e-17	31.568	stable
FLT4	-1.09546	1.78003	-9.59725	1.40006e-18	6.85634e-17	31.5647	down
CPEB1	-0.278648	0.130166	-9.59645	1.40779e-18	6.88403e-17	31.5592	stable
CCN4	-1.69814	2.83029	-9.59462	1.42584e-18	6.962e-17	31.5467	down
CLEC1A	-0.877705	1.11009	-9.59023	1.46993e-18	7.16403e-17	31.5168	stable
SRL	-0.482563	0.352718	-9.59007	1.47156e-18	7.16403e-17	31.5157	stable
F13A1	-2.16236	2.77361	-9.58275	1.5482e-18	7.52606e-17	31.4658	down
PALLD	-1.56523	4.92693	-9.58242	1.55175e-18	7.53223e-17	31.4636	down
MSN	-1.50896	6.1643	-9.57931	1.58564e-18	7.68547e-17	31.4423	down
LINC02798	-0.239311	0.103084	-9.57868	1.59253e-18	7.70754e-17	31.4381	stable
LIFR	-0.836331	0.741386	-9.57445	1.6399e-18	7.92521e-17	31.4092	stable
CLMP	-1.7398	2.55366	-9.56869	1.70676e-18	8.23632e-17	31.37	down
TTYH2	-1.02161	1.52822	-9.56817	1.71297e-18	8.25421e-17	31.3664	down
TPBGL	-0.759669	0.544828	-9.5631	1.77417e-18	8.5367e-17	31.3319	stable
LAT2	-1.08923	2.63514	-9.56278	1.77818e-18	8.54351e-17	31.3297	down
SLC16A7	-0.822268	0.554754	-9.56033	1.80857e-18	8.67691e-17	31.313	stable
COL6A2	-1.98078	7.50939	-9.55842	1.83272e-18	8.78006e-17	31.3	down
WDFY4	-1.09325	1.11674	-9.55637	1.85889e-18	8.88655e-17	31.286	down
PXDN	-1.67171	3.99955	-9.55626	1.86033e-18	8.88655e-17	31.2853	down
ZNF135	-0.666921	0.559596	-9.55332	1.8986e-18	9.05631e-17	31.2653	stable
TCTEX1D1	-0.467211	0.384695	-9.54726	1.97997e-18	9.43084e-17	31.224	stable
BASP1	-1.92683	4.07107	-9.544	2.02516e-18	9.6322e-17	31.2018	down
KCNJ15	-0.80798	0.493243	-9.5428	2.04213e-18	9.69893e-17	31.1936	stable
COL1A1	-2.39783	9.18845	-9.54196	2.05401e-18	9.74138e-17	31.1879	down
DOK6	-0.472136	0.404418	-9.54001	2.08192e-18	9.85957e-17	31.1747	stable
OLR1	-2.10816	2.1818	-9.53797	2.11158e-18	9.98576e-17	31.1608	down
AC023794.5	-0.397313	0.212741	-9.53525	2.1517e-18	1.01609e-16	31.1423	stable
VMO1	-1.37497	2.46925	-9.53199	2.20081e-18	1.0378e-16	31.1201	down
FAP	-1.97429	2.2975	-9.53146	2.20883e-18	1.0401e-16	31.1165	down
ANKRD65	-1.23805	1.46123	-9.53079	2.21914e-18	1.04347e-16	31.1119	down
CLEC14A	-1.28957	3.78383	-9.52347	2.33448e-18	1.09615e-16	31.0621	down
NRP2	-1.66729	2.81472	-9.52144	2.36741e-18	1.10876e-16	31.0484	down
PYGM	-1.02063	0.698346	-9.5214	2.36805e-18	1.10876e-16	31.0481	down
CHST15	-1.49195	2.77938	-9.51895	2.40865e-18	1.12617e-16	31.0314	down
PLN	-2.22743	2.57487	-9.51785	2.42691e-18	1.13311e-16	31.024	down
PHLDB2	-1.45375	1.69473	-9.51623	2.45426e-18	1.14426e-16	31.013	down
ADAMTSL4	-1.24964	1.7593	-9.51517	2.47242e-18	1.1511e-16	31.0057	down
LILRB3	-1.29039	1.7963	-9.51476	2.47937e-18	1.15272e-16	31.0029	down
HMCN1	-1.21302	1.16582	-9.51136	2.53845e-18	1.17853e-16	30.9798	down
PLXDC2	-1.86558	2.94843	-9.51098	2.54502e-18	1.17992e-16	30.9773	down
SLC6A17	-0.458374	0.195938	-9.50767	2.60395e-18	1.20555e-16	30.9548	stable
CD84	-1.46581	1.60845	-9.50673	2.62098e-18	1.21174e-16	30.9484	down
PABPC5	-0.503944	0.420751	-9.50481	2.65605e-18	1.22623e-16	30.9353	stable
RASGRP4	-0.878121	0.887188	-9.5046	2.6598e-18	1.22625e-16	30.9339	stable
CYS1	-1.36946	1.65805	-9.50207	2.70686e-18	1.24621e-16	30.9167	down
AC079298.3	-0.326968	0.132057	-9.50131	2.72108e-18	1.25101e-16	30.9115	stable
ITGAL	-1.32893	1.82718	-9.50065	2.73353e-18	1.25499e-16	30.907	down
PPFIA2	-0.363238	0.229895	-9.49749	2.79377e-18	1.28087e-16	30.8856	stable
SSPN	-1.35265	2.14306	-9.49572	2.82816e-18	1.29484e-16	30.8736	down
CHRNA3	-1.44055	1.04402	-9.48894	2.96383e-18	1.35508e-16	30.8275	down
A4GALT	-1.60107	3.01728	-9.48384	3.07014e-18	1.40175e-16	30.7929	down
AC011484.1	-0.451842	0.304175	-9.48133	3.12382e-18	1.42429e-16	30.7759	stable
LAMP5	-1.57577	1.45854	-9.48104	3.13007e-18	1.42517e-16	30.7739	down
ACTA2	-1.84287	6.47511	-9.47856	3.18414e-18	1.4478e-16	30.7571	down
CYP7B1	-1.22247	1.36911	-9.47561	3.24953e-18	1.47434e-16	30.7371	down
INHBA	-2.02883	3.59004	-9.47523	3.25811e-18	1.47434e-16	30.7345	down
DAAM2	-0.965619	1.35169	-9.47519	3.25913e-18	1.47434e-16	30.7342	stable
C16orf54	-1.37322	1.53988	-9.47513	3.26035e-18	1.47434e-16	30.7338	down
SH3BP5	-1.05595	1.61581	-9.47259	3.31805e-18	1.49838e-16	30.7166	down
PDLIM3	-1.62277	2.47742	-9.47163	3.34022e-18	1.50633e-16	30.71	down
SPARCL1	-2.05235	5.59849	-9.46697	3.44943e-18	1.55347e-16	30.6784	down
PLEKHO2	-1.26689	4.27159	-9.46531	3.48905e-18	1.56917e-16	30.6672	down
ADAMTS3	-0.471511	0.411544	-9.46136	3.58546e-18	1.61034e-16	30.6404	stable
PTPRZ1	-0.357908	0.148791	-9.45985	3.62303e-18	1.625e-16	30.6302	stable
ISM1	-1.75582	1.55242	-9.45946	3.63269e-18	1.62713e-16	30.6276	down
THBD	-1.33268	3.5032	-9.45223	3.81855e-18	1.70806e-16	30.5785	down
PLPPR4	-0.910429	1.04538	-9.44862	3.91495e-18	1.74882e-16	30.554	stable
HK3	-1.70583	2.11024	-9.43904	4.18219e-18	1.86567e-16	30.4891	down
SRGAP2C	-0.753173	0.738558	-9.43652	4.25546e-18	1.8958e-16	30.4721	stable
SPATA20P1	-1.16381	0.594486	-9.4343	4.32093e-18	1.92238e-16	30.4571	down
NR3C1	-1.41572	2.28709	-9.43273	4.36811e-18	1.94075e-16	30.4464	down
PLAC9	-1.12754	2.30084	-9.43063	4.43157e-18	1.96631e-16	30.4322	down
LOXL1	-1.50429	3.55817	-9.43015	4.4464e-18	1.97024e-16	30.4289	down
RCSD1	-1.14542	2.02022	-9.42922	4.47477e-18	1.98016e-16	30.4227	down
AC004865.2	-0.614262	0.546787	-9.42478	4.61388e-18	2.03899e-16	30.3926	stable
SSBP2	-0.901432	1.22554	-9.42437	4.62691e-18	2.04202e-16	30.3898	stable
CD163	-2.12566	2.96335	-9.42303	4.66991e-18	2.05825e-16	30.3807	down
TIMP2	-1.93498	6.19121	-9.42139	4.72282e-18	2.07879e-16	30.3697	down
SETBP1	-0.869736	0.948065	-9.41648	4.88544e-18	2.14556e-16	30.3364	stable
PTGER3	-1.09342	1.08867	-9.41642	4.88748e-18	2.14556e-16	30.336	down
GPC6	-1.5531	2.1761	-9.41572	4.91082e-18	2.15294e-16	30.3313	down
PLA2G5	-1.02284	0.848164	-9.41385	4.97472e-18	2.17807e-16	30.3186	down
CHST3	-1.48619	2.35134	-9.40806	5.17694e-18	2.26361e-16	30.2794	down
FSTL3	-1.56653	4.31792	-9.40731	5.20351e-18	2.27222e-16	30.2744	down
KCNMB1	-1.64226	1.66817	-9.40704	5.21323e-18	2.27346e-16	30.2726	down
SORCS2	-1.27292	1.47167	-9.40497	5.28829e-18	2.30316e-16	30.2585	down
TSC22D3	-1.32807	4.89416	-9.4023	5.3862e-18	2.34271e-16	30.2405	down
LINC01561	-0.637814	0.381307	-9.4001	5.46836e-18	2.37532e-16	30.2256	stable
FERMT2	-1.59781	2.94781	-9.3956	5.64023e-18	2.44676e-16	30.1952	down
MAF	-1.50198	2.99594	-9.3945	5.68329e-18	2.46221e-16	30.1877	down
JPH2	-1.44682	1.23025	-9.39106	5.81923e-18	2.51781e-16	30.1645	down
CLEC11A	-1.39792	4.57787	-9.39082	5.82885e-18	2.51867e-16	30.1629	down
PRKCB	-1.1569	1.14154	-9.38962	5.87706e-18	2.53619e-16	30.1548	down
PIP4K2A	-0.954971	3.90919	-9.38793	5.94578e-18	2.5625e-16	30.1434	stable
LMOD1	-2.22918	3.38251	-9.38691	5.98794e-18	2.57731e-16	30.1364	down
MYL9	-1.94425	7.31532	-9.38555	6.04411e-18	2.5981e-16	30.1273	down
CD300LB	-0.760345	0.780555	-9.38532	6.05344e-18	2.59873e-16	30.1257	stable
CD34	-1.19844	3.35818	-9.38311	6.14644e-18	2.63523e-16	30.1108	down
GAS7	-1.56539	2.49392	-9.38248	6.17299e-18	2.64319e-16	30.1065	down
COL6A1	-1.90025	7.12064	-9.37277	6.59921e-18	2.82204e-16	30.0409	down
AC022706.1	-0.621722	0.602458	-9.3706	6.69802e-18	2.86059e-16	30.0263	stable
COMP	-3.04975	3.52095	-9.36959	6.74483e-18	2.87687e-16	30.0195	down
LILRB1	-1.29753	1.63289	-9.36859	6.7913e-18	2.89295e-16	30.0127	down
GADD45B	-1.22357	4.96295	-9.36709	6.86169e-18	2.91917e-16	30.0026	down
LINC01094	-0.875719	0.781119	-9.36039	7.18463e-18	3.05264e-16	29.9574	stable
FCGR1A	-1.13796	1.21209	-9.35978	7.21499e-18	3.0616e-16	29.9533	down
CYTL1	-1.33545	1.23758	-9.35605	7.40214e-18	3.13699e-16	29.9281	down
VSIG4	-2.04756	3.38909	-9.35358	7.52855e-18	3.18648e-16	29.9115	down
CLEC2B	-1.37334	2.21084	-9.35251	7.58426e-18	3.20187e-16	29.9042	down
SYDE1	-1.31413	3.26389	-9.35251	7.58429e-18	3.20187e-16	29.9042	down
SPARC	-1.78334	9.03344	-9.3516	7.6317e-18	3.21777e-16	29.8981	down
TNFSF14	-0.84877	0.852492	-9.34862	7.78969e-18	3.2802e-16	29.878	stable
ADAMTS9-AS2	-0.223752	0.127453	-9.34568	7.94857e-18	3.34285e-16	29.8581	stable
LINC01615	-0.746911	0.580539	-9.33991	8.26918e-18	3.47327e-16	29.8193	stable
ZNF626	-0.49211	0.43757	-9.33524	8.53863e-18	3.58189e-16	29.7878	stable
ST3GAL6-AS1	-0.216953	0.110751	-9.33296	8.67324e-18	3.63375e-16	29.7724	stable
FHL1	-1.78554	3.51119	-9.32881	8.92359e-18	3.7339e-16	29.7444	down
GATA3	-1.06328	1.27419	-9.32444	9.19528e-18	3.8421e-16	29.715	down
AL360178.1	-0.21266	0.106957	-9.32428	9.20541e-18	3.8421e-16	29.7139	stable
MAP6	-0.825163	0.760962	-9.32387	9.23095e-18	3.8479e-16	29.7112	stable
PALM	-1.50227	2.23064	-9.32058	9.44178e-18	3.93082e-16	29.689	down
SCG2	-1.78281	1.92616	-9.31691	9.68232e-18	4.0259e-16	29.6643	down
SLC11A1	-1.47467	1.77916	-9.31304	9.94226e-18	4.12878e-16	29.6382	down
PECAM1	-1.44527	4.92928	-9.3124	9.98611e-18	4.14179e-16	29.6339	down
PDE10A	-0.568541	0.46459	-9.3119	1.00208e-17	4.15096e-16	29.6305	stable
TCEAL2	-1.07536	0.417084	-9.31149	1.00489e-17	4.15742e-16	29.6277	down
CDH2	-0.971834	0.767391	-9.31012	1.01432e-17	4.19074e-16	29.6186	stable
CPXM2	-1.93842	2.33172	-9.30996	1.01548e-17	4.19074e-16	29.6174	down
ZBTB47	-1.20272	2.70265	-9.3083	1.02709e-17	4.23337e-16	29.6063	down
PODN	-1.80588	3.16973	-9.30794	1.02963e-17	4.23855e-16	29.6038	down
TGFB1I1	-1.28623	4.05129	-9.30723	1.03465e-17	4.25392e-16	29.5991	down
ENG	-1.21007	5.6664	-9.30696	1.03655e-17	4.25643e-16	29.5973	down
DPYSL3	-2.06413	4.76143	-9.30376	1.05949e-17	4.34523e-16	29.5758	down
LRRC25	-1.46589	2.66104	-9.29856	1.09796e-17	4.49743e-16	29.5407	down
LILRA6	-1.19439	1.27261	-9.29646	1.11386e-17	4.5569e-16	29.5266	down
SYNGR1	-1.02467	1.0505	-9.29439	1.12974e-17	4.61615e-16	29.5127	down
MMP14	-1.5868	7.46756	-9.29136	1.1534e-17	4.70699e-16	29.4923	down
LOX	-1.72807	3.24069	-9.28869	1.17469e-17	4.78798e-16	29.4744	down
CADM3-AS1	-0.364267	0.152386	-9.27878	1.25711e-17	5.11762e-16	29.4077	stable
LDLRAD2	-0.386979	0.367696	-9.27639	1.27789e-17	5.19358e-16	29.3916	stable
LINC01150	-0.436921	0.313501	-9.27627	1.27891e-17	5.19358e-16	29.3908	stable
RNF180	-0.745266	0.725921	-9.27573	1.28363e-17	5.20633e-16	29.3872	stable
HIVEP3	-0.769011	1.16278	-9.27326	1.30556e-17	5.2888e-16	29.3706	stable
SCIMP	-1.07867	1.18947	-9.26556	1.3761e-17	5.56772e-16	29.3189	down
ELK3	-1.16542	4.42068	-9.26519	1.37964e-17	5.57506e-16	29.3164	down
PDGFRB	-1.72111	5.20074	-9.26501	1.38128e-17	5.57506e-16	29.3152	down
SPART	-1.42261	2.24193	-9.26474	1.38381e-17	5.57845e-16	29.3134	down
CMTM3	-1.45026	4.28983	-9.26175	1.41245e-17	5.68698e-16	29.2933	down
ZBTB46	-0.869356	1.31505	-9.26101	1.41959e-17	5.70875e-16	29.2883	stable
ERMN	-0.770051	0.507545	-9.25915	1.43776e-17	5.77481e-16	29.2758	stable
ZNF365	-0.513233	0.239396	-9.25507	1.47841e-17	5.93088e-16	29.2484	stable
TMEM255A	-0.868513	0.705162	-9.25375	1.4918e-17	5.97732e-16	29.2396	stable
PLXNC1	-1.3054	1.98292	-9.25269	1.50262e-17	6.0134e-16	29.2325	down
ADRB2	-0.952505	0.952689	-9.2496	1.53468e-17	6.13427e-16	29.2117	stable
PRDM8	-1.07252	1.09163	-9.24671	1.56532e-17	6.24918e-16	29.1923	down
GASK1A	-0.880489	0.719535	-9.24144	1.62276e-17	6.47069e-16	29.1569	stable
MXRA8	-1.76594	5.21763	-9.23991	1.63973e-17	6.53046e-16	29.1467	down
CD93	-1.51216	4.29018	-9.23832	1.65763e-17	6.59381e-16	29.136	down
NPAS3	-0.226163	0.141674	-9.23522	1.69313e-17	6.72695e-16	29.1152	stable
SLC17A7	-0.357926	0.202069	-9.23393	1.70811e-17	6.77831e-16	29.1066	stable
PLCG2	-1.10568	1.52287	-9.22851	1.77249e-17	7.02533e-16	29.0702	down
ADORA3	-0.932721	1.10158	-9.22638	1.79845e-17	7.11972e-16	29.0559	stable
VASH1	-1.1341	2.34554	-9.22587	1.80476e-17	7.13613e-16	29.0525	down
SALL2	-0.965096	0.956571	-9.22471	1.81906e-17	7.1841e-16	29.0447	stable
IKZF1	-1.19914	1.44958	-9.22334	1.83617e-17	7.24301e-16	29.0355	down
SNX29	-0.875554	2.32586	-9.22307	1.83952e-17	7.24756e-16	29.0337	stable
SP140	-0.921603	0.986953	-9.21928	1.88779e-17	7.4289e-16	29.0083	stable
COL24A1	-0.803806	0.573389	-9.21731	1.91329e-17	7.5203e-16	28.9951	stable
RIMKLB	-1.05175	1.27769	-9.21686	1.91909e-17	7.52797e-16	28.9921	down
NRK	-0.608479	0.336151	-9.21681	1.9198e-17	7.52797e-16	28.9918	stable
ESAM	-1.05436	4.32539	-9.21558	1.93593e-17	7.58224e-16	28.9836	down
LINC02587	-0.68614	0.230427	-9.21366	1.96146e-17	7.67316e-16	28.9707	stable
NRROS	-1.08088	2.14003	-9.2127	1.97444e-17	7.71479e-16	28.9642	down
FAM225B	-0.211292	0.132851	-9.21057	2.00323e-17	7.81803e-16	28.95	stable
CDH19	-0.659495	0.267858	-9.20769	2.04297e-17	7.96374e-16	28.9307	stable
CD248	-1.68224	5.38676	-9.20741	2.0469e-17	7.96963e-16	28.9288	down
HOXC4	-1.05413	0.672051	-9.20368	2.09969e-17	8.16558e-16	28.9038	down
MSC	-1.35722	2.97626	-9.20257	2.11557e-17	8.21765e-16	28.8964	down
ADGRB2	-0.888652	1.03683	-9.20157	2.13007e-17	8.26426e-16	28.8897	stable
CD52	-1.68439	4.29442	-9.20124	2.13492e-17	8.27337e-16	28.8874	down
AXL	-1.55805	3.86987	-9.19944	2.16127e-17	8.3657e-16	28.8754	down
MAB21L1	-0.347097	0.169959	-9.1962	2.20955e-17	8.54257e-16	28.8537	stable
LINC01050	-0.761008	0.417877	-9.19421	2.23961e-17	8.64866e-16	28.8404	stable
HDAC9	-0.857481	0.814656	-9.19393	2.24395e-17	8.65533e-16	28.8385	stable
TNFSF12	-1.20129	3.70372	-9.19351	2.25029e-17	8.66964e-16	28.8357	down
CAND2	-0.646618	0.692511	-9.19132	2.28416e-17	8.78988e-16	28.8211	stable
COL1A2	-2.21474	8.42418	-9.18898	2.32092e-17	8.92098e-16	28.8054	down
WSCD2	-0.513366	0.217643	-9.18801	2.33623e-17	8.96939e-16	28.7989	stable
FHL5	-0.905212	1.08268	-9.18708	2.35118e-17	9.01018e-16	28.7927	stable
AC087521.1	-0.519702	0.355682	-9.18701	2.35231e-17	9.01018e-16	28.7922	stable
GIMAP4	-1.50195	3.8989	-9.18187	2.4361e-17	9.32034e-16	28.7578	down
CDH11	-1.74228	3.43423	-9.18135	2.44479e-17	9.34279e-16	28.7543	down
FCRL3	-0.790049	0.457572	-9.17903	2.48363e-17	9.48025e-16	28.7388	stable
CP	-1.01153	0.682009	-9.17249	2.59676e-17	9.90062e-16	28.6951	down
CPXM1	-1.63297	4.19773	-9.17214	2.6029e-17	9.91262e-16	28.6928	down
FXYD6	-1.34187	1.75629	-9.17102	2.6229e-17	9.97729e-16	28.6852	down
PRIMA1	-1.20821	0.580833	-9.17018	2.63784e-17	1.00226e-15	28.6797	down
SNCA	-0.701156	0.552589	-9.16727	2.69062e-17	1.02114e-15	28.6602	stable
PCOLCE	-1.63486	4.85074	-9.16695	2.69654e-17	1.02221e-15	28.658	down
AC073130.3	-0.350899	0.311786	-9.16563	2.72091e-17	1.03027e-15	28.6492	stable
AL691447.2	-0.347858	0.282013	-9.16354	2.75987e-17	1.04383e-15	28.6352	stable
GIMAP8	-1.26737	2.28796	-9.16106	2.80686e-17	1.06038e-15	28.6187	down
CRTAC1	-0.990626	0.50412	-9.15961	2.83471e-17	1.06968e-15	28.609	stable
ITPR1	-0.800641	1.0678	-9.15454	2.93417e-17	1.10595e-15	28.5751	stable
ITGAX	-1.63577	2.63963	-9.1506	3.01373e-17	1.13465e-15	28.5488	down
WBP1L	-0.722727	4.44608	-9.14865	3.05396e-17	1.14849e-15	28.5358	stable
NPTX1	-1.03578	0.479288	-9.14678	3.09307e-17	1.16187e-15	28.5233	down
PTAFR	-1.68193	2.94017	-9.14654	3.09819e-17	1.16247e-15	28.5217	down
LRRC8C	-0.921611	1.45665	-9.14357	3.16139e-17	1.18383e-15	28.5018	stable
COL6A3	-2.13383	5.78257	-9.14353	3.16228e-17	1.18383e-15	28.5016	down
ADGRL2	-0.929601	1.24407	-9.1411	3.21489e-17	1.20216e-15	28.4853	stable
RTN1	-1.18039	1.18651	-9.14043	3.22962e-17	1.20631e-15	28.4809	down
RNF152	-0.789645	1.22029	-9.13514	3.34777e-17	1.24903e-15	28.4456	stable
FLNA	-1.94597	7.26931	-9.13318	3.39264e-17	1.26434e-15	28.4325	down
PRKD1	-1.31771	1.72315	-9.13256	3.40702e-17	1.26827e-15	28.4283	down
NR4A3	-1.39798	1.42156	-9.12777	3.51959e-17	1.3087e-15	28.3964	down
CSDC2	-1.30837	1.2366	-9.12372	3.61768e-17	1.34366e-15	28.3694	down
CRTAM	-0.732928	0.557742	-9.12159	3.67059e-17	1.36178e-15	28.3551	stable
POM121L9P	-0.305559	0.198277	-9.11287	3.89431e-17	1.44317e-15	28.297	stable
COL5A2	-1.99385	5.91332	-9.1113	3.93619e-17	1.45705e-15	28.2865	down
VCAN	-1.95264	4.0758	-9.1096	3.98186e-17	1.47231e-15	28.2752	down
RAB31	-1.9804	4.61033	-9.10899	3.99838e-17	1.47677e-15	28.2711	down
EMILIN1	-1.8878	5.86232	-9.10756	4.03724e-17	1.48945e-15	28.2616	down
KANK3	-0.902058	1.47872	-9.10723	4.04625e-17	1.49111e-15	28.2594	stable
SPON1	-2.13339	3.52135	-9.10696	4.05372e-17	1.4922e-15	28.2576	down
ALOX5AP	-1.7468	4.23866	-9.10677	4.05897e-17	1.49247e-15	28.2564	down
H3-2	-0.29209	0.112718	-9.10637	4.06993e-17	1.49484e-15	28.2537	stable
KCNIP1	-0.298009	0.126864	-9.1024	4.18113e-17	1.53398e-15	28.2272	stable
MATN3	-1.50995	1.6472	-9.10136	4.21082e-17	1.54316e-15	28.2203	down
LAPTM5	-1.85714	5.59305	-9.10018	4.24467e-17	1.55307e-15	28.2124	down
CHI3L2	-1.14165	0.840976	-9.10009	4.24727e-17	1.55307e-15	28.2118	down
AL445426.1	-0.435389	0.369612	-9.09825	4.3005e-17	1.5708e-15	28.1996	stable
NAGK	-0.667692	3.8167	-9.09804	4.3065e-17	1.57125e-15	28.1982	stable
PIANP	-0.720695	0.577756	-9.0962	4.36071e-17	1.58928e-15	28.1859	stable
LDB2	-1.02995	2.08442	-9.09499	4.39658e-17	1.60059e-15	28.1779	down
ZEB1	-1.45931	2.57475	-9.08733	4.631e-17	1.68407e-15	28.1269	down
ARHGAP9	-1.19258	1.93951	-9.08632	4.66286e-17	1.6938e-15	28.1201	down
COL3A1	-2.18887	9.16769	-9.08527	4.69624e-17	1.70405e-15	28.1131	down
SPTB	-0.348493	0.277623	-9.08423	4.72932e-17	1.71417e-15	28.1062	stable
CCDC69	-1.49614	3.31559	-9.08297	4.77003e-17	1.72703e-15	28.0978	down
A1BG-AS1	-0.355973	0.272924	-9.0798	4.87352e-17	1.76257e-15	28.0767	stable
FO681492.1	-0.124431	0.064045	-9.07926	4.89136e-17	1.76709e-15	28.0732	stable
AP001107.5	-0.817005	0.576363	-9.0728	5.11012e-17	1.8441e-15	28.0302	stable
TBXA2R	-0.782946	1.56722	-9.06994	5.21024e-17	1.87819e-15	28.0111	stable
HTR7	-0.444281	0.2704	-9.06926	5.23417e-17	1.88476e-15	28.0066	stable
DIRAS1	-0.866524	0.643282	-9.06133	5.52286e-17	1.98655e-15	27.9539	stable
THBS2	-2.72633	4.16308	-9.06044	5.55621e-17	1.99637e-15	27.948	down
DNAJC5B	-0.783133	0.620949	-9.05617	5.7193e-17	2.05274e-15	27.9196	stable
KIRREL3	-0.378942	0.252881	-9.05419	5.79629e-17	2.07812e-15	27.9065	stable
FGF2	-1.12276	1.10037	-9.04358	6.22792e-17	2.23045e-15	27.8359	down
RNF165	-0.271364	0.113668	-9.04326	6.24148e-17	2.23288e-15	27.8338	stable
BMERB1	-1.34097	2.67486	-9.04269	6.26552e-17	2.23906e-15	27.83	down
EBF4	-1.25275	2.14196	-9.04242	6.27693e-17	2.24071e-15	27.8282	down
PAK3	-0.299235	0.174989	-9.04208	6.29154e-17	2.24351e-15	27.8259	stable
TCF4	-1.15666	1.90795	-9.03646	6.53505e-17	2.32783e-15	27.7886	down
PLCXD3	-0.451305	0.124119	-9.03627	6.54339e-17	2.32829e-15	27.7874	stable
CSF1R	-1.77717	3.87785	-9.0355	6.57769e-17	2.33798e-15	27.7823	down
GPR176	-1.29951	2.27707	-9.03282	6.69819e-17	2.37825e-15	27.7644	down
AC083967.1	-0.585749	0.242243	-9.03247	6.71379e-17	2.38123e-15	27.7621	stable
ARHGEF17	-1.30838	2.98736	-9.02621	7.00403e-17	2.48151e-15	27.7206	down
SELPLG	-1.50939	3.66282	-9.02565	7.03041e-17	2.48819e-15	27.7169	down
TESPA1	-0.8152	0.760812	-9.0253	7.04709e-17	2.49143e-15	27.7146	stable
TUBB4A	-0.593014	0.287932	-9.02006	7.30144e-17	2.57859e-15	27.6798	stable
SNED1	-0.944529	1.40948	-9.01897	7.35527e-17	2.59483e-15	27.6725	stable
COL10A1	-3.09656	3.44384	-9.01746	7.43078e-17	2.61868e-15	27.6625	down
SLC2A6	-1.12829	2.352	-9.01573	7.5179e-17	2.64656e-15	27.6511	down
FLNC	-2.08763	3.18053	-9.01522	7.54382e-17	2.65286e-15	27.6477	down
RNF144A	-1.25728	2.93038	-9.01493	7.55862e-17	2.65524e-15	27.6458	down
SELP	-1.69652	1.84441	-9.01153	7.73442e-17	2.71411e-15	27.6232	down
SYT11	-1.42843	2.74504	-9.00305	8.18977e-17	2.86974e-15	27.567	down
CMKLR1	-1.40548	2.0743	-9.00295	8.19528e-17	2.86974e-15	27.5663	down
WIPF1	-1.41621	3.2979	-9.00088	8.31098e-17	2.90717e-15	27.5526	down
EFEMP1	-2.08037	4.24535	-8.99687	8.53858e-17	2.98363e-15	27.5261	down
LAYN	-1.39669	2.40518	-8.99626	8.57386e-17	2.99279e-15	27.522	down
CD180	-1.09735	1.25638	-8.99605	8.58605e-17	2.99389e-15	27.5206	down
GPNMB	-2.38933	4.75953	-8.99044	8.91766e-17	3.10624e-15	27.4834	down
C3orf80	-1.27484	1.50546	-8.98997	8.94606e-17	3.11285e-15	27.4803	down
RFTN1	-1.34388	3.80384	-8.98928	8.98747e-17	3.12397e-15	27.4757	down
LRFN5	-0.349846	0.224079	-8.98606	9.1848e-17	3.18921e-15	27.4544	stable
GJA4	-1.19205	3.65073	-8.98581	9.20037e-17	3.19126e-15	27.4528	down
NAP1L2	-0.791049	0.509485	-8.98351	9.34401e-17	3.23769e-15	27.4375	stable
CAVIN2	-1.56464	2.62494	-8.98196	9.44206e-17	3.26824e-15	27.4273	down
ATP8A2	-0.342671	0.243596	-8.97755	9.72755e-17	3.36353e-15	27.398	stable
HEYL	-1.18561	3.49335	-8.97699	9.76435e-17	3.37273e-15	27.3943	down
FRMD6-AS1	-0.358566	0.243131	-8.9716	1.01254e-16	3.49377e-15	27.3587	stable
FAM124A	-0.85322	0.828102	-8.9704	1.02073e-16	3.51836e-15	27.3508	stable
EHD3	-1.13679	2.37051	-8.96342	1.06993e-16	3.68413e-15	27.3045	down
SEMA3D	-0.766187	0.40213	-8.96252	1.07639e-16	3.70252e-15	27.2986	stable
FAT3	-0.239094	0.125421	-8.95599	1.12481e-16	3.86506e-15	27.2554	stable
MOB3A	-0.741935	4.74908	-8.95495	1.13275e-16	3.8883e-15	27.2485	stable
COL14A1	-1.86514	3.35633	-8.95298	1.14788e-16	3.93614e-15	27.2355	down
LILRB5	-0.963845	0.979223	-8.9521	1.15463e-16	3.95517e-15	27.2297	stable
PER1	-1.28142	3.26406	-8.95031	1.16867e-16	3.99912e-15	27.2179	down
PCDH10	-0.207487	0.0814416	-8.94644	1.19953e-16	4.1005e-15	27.1923	stable
AL139393.3	-1.20093	1.53872	-8.94567	1.20577e-16	4.11755e-15	27.1872	down
COL16A1	-1.64652	3.67732	-8.94509	1.21042e-16	4.12918e-15	27.1834	down
NIBAN3	-0.702814	0.279344	-8.94366	1.22216e-16	4.16492e-15	27.1739	stable
SCN9A	-0.539945	0.360271	-8.94309	1.22688e-16	4.1767e-15	27.1702	stable
IRX6	-0.338039	0.0722768	-8.94128	1.24192e-16	4.22354e-15	27.1582	stable
MYO1F	-1.17993	2.55393	-8.9402	1.25092e-16	4.24978e-15	27.1511	down
GLT8D2	-1.53754	2.86784	-8.93715	1.27686e-16	4.33344e-15	27.131	down
ETS1	-1.45492	4.45258	-8.93694	1.27872e-16	4.33533e-15	27.1295	down
FNDC1-IT1	-0.468137	0.212817	-8.93601	1.28674e-16	4.35805e-15	27.1234	stable
MN1	-1.27724	1.6179	-8.93421	1.30237e-16	4.40646e-15	27.1115	down
COL8A1	-2.11046	3.43885	-8.93261	1.31646e-16	4.44957e-15	27.101	down
FOXD3	-0.352862	0.143711	-8.92924	1.34667e-16	4.54704e-15	27.0787	stable
ATP2B4	-1.45023	4.06352	-8.9271	1.36623e-16	4.60837e-15	27.0645	down
SCN3B	-0.499938	0.262401	-8.92413	1.39373e-16	4.69633e-15	27.045	stable
PKD2	-1.28329	3.24423	-8.92366	1.39813e-16	4.70438e-15	27.0419	down
CCDC102B	-0.796179	1.06543	-8.92357	1.39896e-16	4.70438e-15	27.0413	stable
KCNN3	-0.680462	0.791569	-8.92278	1.40641e-16	4.72463e-15	27.0361	stable
THY1	-1.49145	5.05387	-8.9188	1.44454e-16	4.84778e-15	27.0098	down
PAPPA	-0.812077	0.755778	-8.91778	1.45451e-16	4.86942e-15	27.0031	stable
DOCK10	-1.07087	1.5003	-8.91776	1.45467e-16	4.86942e-15	27.0029	down
ZNF826P	-0.48556	0.381194	-8.91769	1.4554e-16	4.86942e-15	27.0024	stable
OSCAR	-1.42436	2.38615	-8.91674	1.46468e-16	4.89551e-15	26.9962	down
FZD1	-1.07273	3.25697	-8.9148	1.48396e-16	4.95492e-15	26.9834	down
DUSP1	-1.65954	6.91351	-8.91149	1.51732e-16	5.06121e-15	26.9615	down
CTHRC1	-2.22724	5.3959	-8.90876	1.5454e-16	5.14966e-15	26.9435	down
ARHGEF6	-1.33584	2.57439	-8.90808	1.55244e-16	5.16791e-15	26.9391	down
SDK1	-1.10039	1.15102	-8.90666	1.56732e-16	5.21221e-15	26.9297	down
KCNK3	-0.933874	0.430643	-8.90632	1.57097e-16	5.21909e-15	26.9274	stable
BVES	-0.933242	0.948007	-8.9055	1.57957e-16	5.24238e-15	26.9221	stable
MFNG	-1.09747	3.13514	-8.90453	1.58998e-16	5.27165e-15	26.9156	down
GPR88	-0.296916	0.141766	-8.90264	1.61023e-16	5.33344e-15	26.9032	stable
SCARF2	-1.57343	2.86591	-8.90162	1.62131e-16	5.36477e-15	26.8965	down
KCTD1	-0.953777	1.41799	-8.89905	1.64956e-16	5.45277e-15	26.8795	stable
C1QTNF7	-0.89533	0.682576	-8.89866	1.6539e-16	5.46167e-15	26.8769	stable
HIC1	-1.09926	2.1013	-8.89805	1.66065e-16	5.4785e-15	26.8729	down
PCDH12	-0.99108	2.43736	-8.89721	1.67005e-16	5.50399e-15	26.8674	stable
PDE7B	-0.650396	0.687162	-8.89621	1.68129e-16	5.53553e-15	26.8608	stable
TENT5B	-1.18792	1.28787	-8.89455	1.70016e-16	5.59207e-15	26.8498	down
NFKB2	-0.898289	5.00865	-8.89086	1.74278e-16	5.72402e-15	26.8255	stable
NSG2	-0.748574	0.350805	-8.89078	1.74373e-16	5.72402e-15	26.825	stable
ARHGAP15	-0.880201	1.37689	-8.88823	1.77385e-16	5.8171e-15	26.8082	stable
RAB34	-1.45304	3.71123	-8.8879	1.77777e-16	5.82416e-15	26.806	down
RANBP3L	-0.391088	0.190815	-8.88613	1.79897e-16	5.8878e-15	26.7944	stable
DOK2	-1.49127	2.95714	-8.88531	1.80894e-16	5.91458e-15	26.789	down
NID2	-1.38178	3.0613	-8.88292	1.83808e-16	6.00352e-15	26.7733	down
TCF7L1	-0.865649	2.3031	-8.88279	1.83978e-16	6.00352e-15	26.7724	stable
SCN11A	-0.196907	0.0953758	-8.88244	1.84411e-16	6.01172e-15	26.7701	stable
CORO2B	-0.952944	0.877613	-8.88138	1.85716e-16	6.04682e-15	26.7631	stable
GIMAP6	-1.37957	2.9142	-8.88127	1.85853e-16	6.04682e-15	26.7624	down
ZNF804A	-0.332771	0.176441	-8.87886	1.88892e-16	6.13965e-15	26.7465	stable
KYNU	-0.68526	0.674818	-8.87718	1.91025e-16	6.20286e-15	26.7355	stable
PRICKLE2	-0.808911	1.09351	-8.87489	1.9399e-16	6.29297e-15	26.7203	stable
FGD2	-0.915471	1.3464	-8.8737	1.95536e-16	6.33689e-15	26.7126	stable
RASGRP3	-0.926862	1.54777	-8.8734	1.9593e-16	6.34344e-15	26.7106	stable
NOTCH3	-1.50362	4.63237	-8.87216	1.97567e-16	6.39019e-15	26.7024	down
AC087477.2	-0.24448	0.207867	-8.86948	2.01145e-16	6.49956e-15	26.6848	stable
TDRD10	-0.422258	0.350588	-8.86328	2.09688e-16	6.76576e-15	26.644	stable
DPT	-1.91772	2.02537	-8.8632	2.09793e-16	6.76576e-15	26.6435	down
ARHGAP10	-1.06975	1.4769	-8.8611	2.12771e-16	6.84933e-15	26.6296	down
CD28	-0.919374	1.05624	-8.86108	2.12798e-16	6.84933e-15	26.6295	stable
AR	-0.759066	0.493444	-8.85945	2.15134e-16	6.91776e-15	26.6188	stable
CMYA5	-0.266873	0.260485	-8.85688	2.18865e-16	7.0309e-15	26.6019	stable
AC004988.1	-0.589751	0.390892	-8.85606	2.20072e-16	7.06283e-15	26.5965	stable
CFAP54	-0.117093	0.0790767	-8.85569	2.20631e-16	7.07388e-15	26.594	stable
AC007998.3	-0.591533	0.53778	-8.85342	2.24011e-16	7.17529e-15	26.5791	stable
AL049775.1	-0.131861	0.0653169	-8.84949	2.29972e-16	7.3591e-15	26.5533	stable
ADAMTS2	-1.93654	3.70875	-8.84935	2.30198e-16	7.35922e-15	26.5523	down
TRAF3IP3	-0.89468	1.07592	-8.84857	2.31393e-16	7.39026e-15	26.5473	stable
MICU3	-0.568737	0.503588	-8.84808	2.32162e-16	7.40767e-15	26.544	stable
COL5A1	-1.90497	5.84805	-8.84749	2.33072e-16	7.42953e-15	26.5402	down
SPATC1	-0.487384	0.314517	-8.84628	2.34972e-16	7.47578e-15	26.5322	stable
FOLR2	-1.88481	3.19591	-8.84628	2.34975e-16	7.47578e-15	26.5322	down
ADAMTS9-AS1	-0.446139	0.188763	-8.84533	2.36474e-16	7.51624e-15	26.5259	stable
ADAP2	-0.976608	2.4015	-8.84493	2.37101e-16	7.52892e-15	26.5233	stable
KCNJ8	-1.19115	2.3398	-8.844	2.38585e-16	7.56879e-15	26.5172	down
NCF1C	-1.25594	1.57894	-8.84317	2.39922e-16	7.6039e-15	26.5117	down
EOMES	-0.84188	0.654943	-8.84299	2.40205e-16	7.60557e-15	26.5106	stable
PILRA	-1.55889	2.67996	-8.84031	2.44551e-16	7.73575e-15	26.493	down
TRPC6	-0.623011	0.819812	-8.83974	2.45494e-16	7.75818e-15	26.4892	stable
CCDC36	-0.296464	0.241646	-8.83864	2.47298e-16	7.80773e-15	26.482	stable
SSTR2	-0.573598	0.468501	-8.8382	2.48036e-16	7.82355e-15	26.4791	stable
ANKRD6	-0.660301	0.711268	-8.83712	2.49839e-16	7.87291e-15	26.472	stable
AMPH	-0.687412	0.707301	-8.83522	2.53032e-16	7.96593e-15	26.4595	stable
MCHR1	-0.548826	0.299811	-8.82759	2.66279e-16	8.375e-15	26.4094	stable
GNAO1	-1.0564	0.759553	-8.82576	2.69563e-16	8.47023e-15	26.3974	down
GIMAP7	-1.44866	3.44612	-8.82529	2.70416e-16	8.48895e-15	26.3943	down
GZMK	-1.01646	0.788575	-8.82485	2.71205e-16	8.50565e-15	26.3914	down
ANXA1	-1.68053	5.34246	-8.82063	2.78967e-16	8.7408e-15	26.3637	down
C1S	-1.94659	6.13694	-8.8194	2.8128e-16	8.80258e-15	26.3556	down
LINC01936	-0.338182	0.294068	-8.81929	2.81472e-16	8.80258e-15	26.355	stable
ANGPT4	-0.182019	0.0997357	-8.81812	2.83699e-16	8.86384e-15	26.3472	stable
SCARF1	-0.995094	2.32875	-8.81726	2.85322e-16	8.90616e-15	26.3416	stable
TCF15	-0.604238	0.523503	-8.81566	2.8839e-16	8.99341e-15	26.3311	stable
RECK	-1.04101	2.057	-8.81336	2.92856e-16	9.11565e-15	26.316	down
LIMD2	-1.20444	2.96147	-8.81336	2.92861e-16	9.11565e-15	26.316	down
ADARB1	-0.9281	2.19297	-8.81317	2.93233e-16	9.11863e-15	26.3148	stable
RFPL1S	-0.107846	0.0602735	-8.81151	2.96495e-16	9.2114e-15	26.3039	stable
CORO6	-0.607036	0.567915	-8.80887	3.01788e-16	9.36705e-15	26.2865	stable
KLF2	-1.44711	4.14056	-8.8085	3.02538e-16	9.3815e-15	26.2841	down
WWTR1	-1.50494	3.19991	-8.8014	3.17232e-16	9.82795e-15	26.2376	down
ANGPTL4	-1.69433	3.04302	-8.80103	3.18e-16	9.84251e-15	26.2352	down
LINC01857	-1.17844	0.877721	-8.79852	3.23378e-16	9.99961e-15	26.2187	down
ANGPTL2	-1.88581	4.99651	-8.79727	3.26094e-16	1.00742e-14	26.2105	down
AC008875.3	-0.969178	1.6631	-8.79533	3.30353e-16	1.01962e-14	26.1978	stable
CILP2	-1.3026	1.10907	-8.79442	3.32372e-16	1.02472e-14	26.1918	down
LINC02202	-0.300778	0.243087	-8.7943	3.32625e-16	1.02472e-14	26.191	stable
CEP170	-1.05975	1.81157	-8.79083	3.40434e-16	1.0478e-14	26.1683	down
OSMR-AS1	-0.170908	0.0890992	-8.78164	3.61948e-16	1.11298e-14	26.1081	stable
DCLK2	-0.985732	1.49958	-8.7778	3.7134e-16	1.1408e-14	26.083	stable
UST	-1.08746	1.13996	-8.77644	3.7473e-16	1.15015e-14	26.0741	down
KLF9	-1.45095	3.5421	-8.7752	3.77836e-16	1.1586e-14	26.066	down
SLC12A4	-1.04524	3.42418	-8.77471	3.79075e-16	1.16132e-14	26.0627	down
COL22A1	-0.882278	0.732288	-8.77416	3.80483e-16	1.16456e-14	26.0591	stable
THEMIS2	-1.34257	3.3222	-8.77383	3.81316e-16	1.16603e-14	26.057	down
MDFIC	-1.54061	2.87883	-8.77337	3.82478e-16	1.1685e-14	26.054	down
LINC00968	-0.273788	0.160743	-8.77169	3.86794e-16	1.1806e-14	26.043	stable
VSIR	-0.997393	4.35814	-8.77015	3.90775e-16	1.19165e-14	26.0329	stable
ZNF154	-0.660315	0.848242	-8.7671	3.98826e-16	1.21508e-14	26.0129	stable
PINLYP	-0.478512	0.603137	-8.76156	4.13828e-16	1.25962e-14	25.9767	stable
FGF5	-0.354664	0.146541	-8.7611	4.15086e-16	1.26229e-14	25.9737	stable
SGCG	-0.285362	0.12926	-8.75949	4.19563e-16	1.27473e-14	25.9631	stable
CASQ1	-0.506956	0.332431	-8.75846	4.22466e-16	1.2815e-14	25.9564	stable
FGFBP2	-0.568259	0.395171	-8.75842	4.22566e-16	1.2815e-14	25.9561	stable
ANXA2R	-0.728988	1.27875	-8.756	4.29428e-16	1.30111e-14	25.9403	stable
CD79B	-1.26019	1.45046	-8.75526	4.31559e-16	1.30637e-14	25.9355	down
SAMD4A	-1.0466	2.03454	-8.74834	4.51913e-16	1.36674e-14	25.8902	down
HSPA7	-1.27115	1.43097	-8.74763	4.54048e-16	1.37194e-14	25.8856	down
LINC01537	-0.335986	0.157831	-8.74238	4.7021e-16	1.41948e-14	25.8513	stable
SIGLEC7	-1.03631	1.14657	-8.74167	4.72436e-16	1.42489e-14	25.8467	down
MAPK10	-0.227972	0.196693	-8.74129	4.73633e-16	1.4272e-14	25.8442	stable
UNC5B	-1.43382	4.01917	-8.74032	4.76704e-16	1.43515e-14	25.8378	down
SV2A	-1.05211	1.47467	-8.73682	4.8796e-16	1.4677e-14	25.8149	down
GPR1	-0.766049	0.622173	-8.7364	4.89316e-16	1.47044e-14	25.8122	stable
ELOVL4	-0.683281	0.73808	-8.73348	4.98915e-16	1.49792e-14	25.7931	stable
AC004846.1	-0.423948	0.375076	-8.72917	5.13423e-16	1.54008e-14	25.765	stable
REM1	-0.811466	1.16272	-8.7287	5.15025e-16	1.54349e-14	25.762	stable
AP002414.2	-0.307732	0.210688	-8.72376	5.32242e-16	1.59283e-14	25.7297	stable
THBS1	-1.60281	6.15856	-8.7237	5.32452e-16	1.59283e-14	25.7293	down
ECRG4	-1.05509	0.614195	-8.72348	5.33238e-16	1.59373e-14	25.7278	down
SNAI2	-1.33444	2.72617	-8.71793	5.53299e-16	1.6522e-14	25.6916	down
TNS2	-1.08271	3.62742	-8.71744	5.55107e-16	1.6561e-14	25.6884	down
C3AR1	-1.66295	2.78786	-8.71674	5.57681e-16	1.66228e-14	25.6839	down
AC006262.1	-0.4333	0.175458	-8.71282	5.7241e-16	1.70465e-14	25.6583	stable
GAPT	-0.875007	0.780863	-8.71181	5.76267e-16	1.71459e-14	25.6517	stable
CASQ2	-1.77924	1.01796	-8.71079	5.80195e-16	1.72472e-14	25.645	down
PCDHB5	-0.694509	0.527651	-8.71009	5.82878e-16	1.73114e-14	25.6405	stable
TPTEP1	-0.455498	0.322604	-8.70865	5.88488e-16	1.74624e-14	25.6311	stable
AC106876.1	1.26057	3.31606	8.70843	5.89352e-16	1.74723e-14	25.6297	up
DIRAS3	-0.829212	0.865527	-8.70658	5.96625e-16	1.76721e-14	25.6176	stable
UNC5A	-0.952685	0.448364	-8.70616	5.98302e-16	1.77059e-14	25.6149	stable
PPM1M	-0.942139	3.31612	-8.70294	6.1126e-16	1.80732e-14	25.5938	stable
SCN4B	-0.843919	1.00401	-8.70239	6.13481e-16	1.81226e-14	25.5903	stable
SLC45A1	-0.843756	1.20185	-8.70141	6.17505e-16	1.82252e-14	25.5839	stable
DUBR	-0.372047	0.40658	-8.69989	6.23737e-16	1.83927e-14	25.574	stable
MS4A4A	-1.65792	2.5729	-8.69928	6.26277e-16	1.84512e-14	25.57	down
AC106786.1	-0.759343	0.638114	-8.6975	6.33716e-16	1.86537e-14	25.5584	stable
ALDH1A3	-1.22	2.42703	-8.6961	6.39649e-16	1.88116e-14	25.5493	down
MRC1	-1.96379	2.67005	-8.69071	6.62943e-16	1.94793e-14	25.5142	down
LY9	-0.614277	0.495388	-8.68817	6.74245e-16	1.97938e-14	25.4976	stable
CHRDL1	-2.3057	2.07679	-8.68685	6.80182e-16	1.99504e-14	25.489	down
GALNT16	-0.601589	0.399167	-8.68593	6.84331e-16	2.00543e-14	25.483	stable
AOX1	-1.21521	1.28491	-8.68553	6.86134e-16	2.00893e-14	25.4804	down
TEK	-1.23045	2.17219	-8.6853	6.87209e-16	2.00959e-14	25.4789	down
MAPRE2	-0.796952	4.30834	-8.68522	6.87573e-16	2.00959e-14	25.4784	stable
PPP1R14D	1.47713	7.0263	8.68409	6.92732e-16	2.02288e-14	25.4711	up
ZNF532	-1.24881	2.53567	-8.67953	7.14039e-16	2.08325e-14	25.4413	down
TIGIT	-1.13103	1.19786	-8.67562	7.32767e-16	2.13601e-14	25.4159	down
AP002954.1	-0.552641	0.390277	-8.67483	7.36646e-16	2.14543e-14	25.4107	stable
FBLN1	-2.02402	5.01725	-8.66757	7.72959e-16	2.2492e-14	25.3635	down
DAPK1	-1.54497	2.3671	-8.66627	7.79668e-16	2.26673e-14	25.355	down
LINC01354	-0.237959	0.123213	-8.66609	7.80594e-16	2.26743e-14	25.3539	stable
TBX21	-0.675238	0.589619	-8.66252	7.99279e-16	2.31966e-14	25.3307	stable
ARRDC5	-0.374392	0.238142	-8.66214	8.01306e-16	2.32351e-14	25.3282	stable
HTRA3	-1.92792	5.32035	-8.66025	8.11423e-16	2.35078e-14	25.3159	down
C16orf89	-1.27827	0.975623	-8.65672	8.30599e-16	2.40423e-14	25.293	down
LINC01503	-0.729398	0.920319	-8.65656	8.31468e-16	2.40464e-14	25.2919	stable
RTL8B	-1.32229	2.82902	-8.65606	8.34236e-16	2.41053e-14	25.2887	down
MAMDC2	-1.12387	0.712104	-8.65566	8.36456e-16	2.41484e-14	25.2861	down
USHBP1	-0.545515	0.774461	-8.65175	8.58423e-16	2.47609e-14	25.2606	stable
GNGT2	-0.776711	1.20511	-8.64683	8.86856e-16	2.55588e-14	25.2286	stable
ITGA7	-1.25384	2.75989	-8.64627	8.9015e-16	2.56314e-14	25.225	down
NUMBL	-0.944187	2.96304	-8.64602	8.91619e-16	2.56352e-14	25.2234	stable
SAP30-DT	-0.306694	0.371822	-8.64598	8.91835e-16	2.56352e-14	25.2232	stable
NEXMIF	-0.249111	0.0942314	-8.64393	9.04073e-16	2.59644e-14	25.2098	stable
AP000547.3	-0.431527	0.279462	-8.64201	9.15637e-16	2.62737e-14	25.1973	stable
CARMN	-1.05151	1.17126	-8.63971	9.29646e-16	2.66525e-14	25.1824	down
PYGO1	-0.796158	0.707432	-8.63912	9.33277e-16	2.67335e-14	25.1786	stable
ADCY2	-0.341921	0.294796	-8.6378	9.41524e-16	2.69463e-14	25.17	stable
HSD11B1	-1.79284	2.19463	-8.63748	9.43496e-16	2.69794e-14	25.1679	down
MYH10	-1.49294	2.97994	-8.63478	9.60495e-16	2.74418e-14	25.1504	down
KLHL5	-1.28727	2.87667	-8.6299	9.92e-16	2.83174e-14	25.1187	down
CCNA1	-0.217727	0.132983	-8.62889	9.98664e-16	2.8483e-14	25.1121	stable
DACT1	-1.5631	2.65617	-8.62744	1.00833e-15	2.8734e-14	25.1027	down
CYYR1	-1.1736	2.65985	-8.62534	1.02239e-15	2.91094e-14	25.0891	down
CLEC5A	-1.31151	1.26367	-8.62473	1.02656e-15	2.9203e-14	25.0851	down
GRIA3	-0.348687	0.162056	-8.6231	1.03767e-15	2.94937e-14	25.0746	stable
CD14	-1.55204	6.12123	-8.62291	1.03899e-15	2.95059e-14	25.0733	down
DCBLD2	-1.31996	2.85644	-8.6215	1.04868e-15	2.97554e-14	25.0642	down
PLPP4	-1.55692	1.47805	-8.6208	1.05359e-15	2.98693e-14	25.0596	down
CRISPLD1	-1.1777	1.46269	-8.61512	1.09393e-15	3.09862e-14	25.0228	down
TIMP1	-1.08747	9.21487	-8.61163	1.11943e-15	3.16813e-14	25.0001	down
NOTCH4	-0.906809	2.31715	-8.6109	1.12486e-15	3.18078e-14	24.9954	stable
MS4A4E	-0.339863	0.24765	-8.60874	1.141e-15	3.22367e-14	24.9814	stable
ZFHX4-AS1	-0.145441	0.0562264	-8.60615	1.16073e-15	3.27661e-14	24.9646	stable
MILR1	-1.19235	1.79106	-8.60263	1.18805e-15	3.35086e-14	24.9418	down
AL391422.4	-0.840894	1.47559	-8.60003	1.20863e-15	3.40601e-14	24.9249	stable
STEAP1B	-0.214539	0.159184	-8.59825	1.22285e-15	3.44316e-14	24.9134	stable
BTBD19	-1.04539	1.88148	-8.59769	1.22742e-15	3.45307e-14	24.9098	down
FBXO32	-1.42163	3.83919	-8.59154	1.27829e-15	3.59312e-14	24.8699	down
MYOSLID	-0.24718	0.180329	-8.59069	1.28544e-15	3.61016e-14	24.8645	stable
PTPN14	-0.996451	1.91175	-8.58983	1.29281e-15	3.62777e-14	24.8589	stable
NPR2	-0.86966	2.54122	-8.58843	1.30481e-15	3.65833e-14	24.8498	stable
SELL	-1.70111	2.51798	-8.58773	1.31081e-15	3.67205e-14	24.8453	down
PPP1R16B	-1.21995	1.88464	-8.58553	1.33006e-15	3.72281e-14	24.831	down
AC010247.1	-0.442986	0.240291	-8.58458	1.33842e-15	3.74306e-14	24.8248	stable
AC134312.5	-0.821023	0.656658	-8.58407	1.3429e-15	3.7524e-14	24.8216	stable
RAB42	-1.08113	1.69172	-8.58246	1.35727e-15	3.78936e-14	24.8111	down
HLA-DOA	-1.79893	2.8584	-8.58223	1.35931e-15	3.79185e-14	24.8097	down
KLRG1	-0.713803	0.774496	-8.57987	1.38067e-15	3.84818e-14	24.7944	stable
ZNF831	-0.43409	0.273572	-8.57906	1.38798e-15	3.86531e-14	24.7892	stable
ARMCX1	-1.40226	2.60663	-8.57706	1.40641e-15	3.91334e-14	24.7762	down
EFHD1	-1.1509	1.90104	-8.57618	1.41461e-15	3.92883e-14	24.7705	down
ADGRA2	-1.43151	3.53225	-8.57612	1.41517e-15	3.92883e-14	24.7701	down
HAND2-AS1	-0.488736	0.247162	-8.57608	1.41555e-15	3.92883e-14	24.7699	stable
PLXNA4	-0.849166	0.708076	-8.57503	1.42543e-15	3.95295e-14	24.7631	stable
LINC00472	-0.147436	0.0947695	-8.57421	1.4332e-15	3.96983e-14	24.7577	stable
DCN	-2.08438	5.11244	-8.57413	1.43392e-15	3.96983e-14	24.7572	down
SHC4	-0.489102	0.4188	-8.57341	1.4407e-15	3.98525e-14	24.7526	stable
PDCD1LG2	-1.28049	1.43602	-8.57319	1.4428e-15	3.98772e-14	24.7512	down
SYNPO	-1.10923	4.25982	-8.57291	1.44551e-15	3.99187e-14	24.7493	down
CMTM5	-0.22415	0.0727685	-8.56889	1.48429e-15	4.09556e-14	24.7234	stable
FCGR2C	-0.788635	0.697254	-8.56776	1.49544e-15	4.12288e-14	24.716	stable
NEGR1	-0.84622	0.893075	-8.56702	1.50271e-15	4.13946e-14	24.7113	stable
LYST	-0.712013	1.63063	-8.56687	1.50422e-15	4.14018e-14	24.7103	stable
APBA2	-1.04919	1.46359	-8.56663	1.50656e-15	4.14317e-14	24.7087	down
NCAM2	-0.701174	0.575624	-8.56562	1.51664e-15	4.16741e-14	24.7022	stable
SULF1	-2.32882	5.5351	-8.55816	1.59313e-15	4.37397e-14	24.6539	down
DOCK4	-0.902609	1.49441	-8.55672	1.60828e-15	4.4119e-14	24.6447	stable
GYPE	-0.360485	0.205934	-8.55617	1.6141e-15	4.42418e-14	24.6411	stable
AL109741.1	-0.789337	0.661995	-8.5538	1.63948e-15	4.49003e-14	24.6258	stable
MPP2	-0.706795	0.814696	-8.55352	1.64255e-15	4.4947e-14	24.624	stable
LY86	-1.41378	2.5809	-8.55191	1.66006e-15	4.53888e-14	24.6136	down
ROR2	-1.57691	2.2741	-8.54978	1.68355e-15	4.59929e-14	24.5998	down
SIX4	-0.759163	0.618574	-8.54958	1.68577e-15	4.60156e-14	24.5985	stable
AOC4P	-0.290824	0.153756	-8.54896	1.69263e-15	4.61648e-14	24.5945	stable
TCL1A	-1.19081	0.525474	-8.54879	1.69454e-15	4.61787e-14	24.5934	down
AC147067.2	-0.912699	0.783361	-8.54852	1.69758e-15	4.62234e-14	24.5916	stable
ADCYAP1	-1.04459	0.699884	-8.54799	1.70349e-15	4.63462e-14	24.5882	down
SGCA	-1.38004	1.25687	-8.54385	1.75061e-15	4.75889e-14	24.5615	down
CRMP1	-1.08451	1.94838	-8.54267	1.76421e-15	4.79193e-14	24.5539	down
PHF24	-0.267281	0.119029	-8.54188	1.77344e-15	4.81304e-14	24.5488	stable
JAZF1	-1.0463	2.09952	-8.53995	1.79605e-15	4.87039e-14	24.5363	down
LPAR4	-0.29743	0.22603	-8.53775	1.82228e-15	4.93749e-14	24.5221	stable
XIRP1	-0.627468	0.332331	-8.53442	1.8627e-15	5.04286e-14	24.5006	stable
AC022034.1	-0.782302	0.732254	-8.53426	1.86456e-15	5.04377e-14	24.4996	stable
AGTR1	-0.952352	0.527793	-8.53261	1.88494e-15	5.09474e-14	24.4889	stable
SLITRK3	-0.460959	0.165201	-8.5319	1.89381e-15	5.11104e-14	24.4843	stable
LATS2	-1.13704	3.37687	-8.53188	1.89406e-15	5.11104e-14	24.4842	down
PCDHGA3	-0.243103	0.165127	-8.53059	1.9102e-15	5.15038e-14	24.4759	stable
P2RY8	-1.10284	1.74155	-8.52751	1.94927e-15	5.25144e-14	24.456	down
MYCT1	-1.10805	2.10169	-8.52462	1.98664e-15	5.34774e-14	24.4374	down
THBS3	-0.893578	3.09017	-8.52408	1.99371e-15	5.36127e-14	24.4339	stable
CYP46A1	-0.19035	0.0958691	-8.52399	1.99491e-15	5.36127e-14	24.4333	stable
PTHLH	-0.929774	0.877693	-8.52315	2.00602e-15	5.38676e-14	24.4279	stable
MAP3K3	-0.895831	3.48039	-8.5214	2.02916e-15	5.44447e-14	24.4166	stable
GNG2	-1.0728	2.1045	-8.51939	2.05622e-15	5.5126e-14	24.4036	down
COX7A1	-1.27171	4.33037	-8.51803	2.07461e-15	5.5574e-14	24.3949	down
MARCHF1	-0.81556	1.38339	-8.51748	2.08213e-15	5.57302e-14	24.3913	stable
PRL	-0.564873	0.226526	-8.51639	2.09717e-15	5.60875e-14	24.3843	stable
VWF	-1.55067	4.68226	-8.51396	2.13092e-15	5.69439e-14	24.3686	down
CD53	-1.83118	4.71638	-8.51366	2.13508e-15	5.7009e-14	24.3667	down
LAMB2	-1.30361	5.26057	-8.51121	2.16971e-15	5.78871e-14	24.3509	down
HMGA2-AS1	-0.550729	0.40357	-8.50966	2.19201e-15	5.84346e-14	24.3409	stable
LINC02345	-0.775094	0.442602	-8.50617	2.24277e-15	5.97398e-14	24.3184	stable
AC080038.2	-0.716817	0.799396	-8.50559	2.25141e-15	5.99217e-14	24.3147	stable
LGALS1	-1.43994	8.63391	-8.50356	2.28156e-15	6.06751e-14	24.3016	down
CALD1	-1.85036	5.60243	-8.50084	2.32279e-15	6.1722e-14	24.2841	down
ZNF385A	-1.42271	3.5357	-8.49802	2.36622e-15	6.28256e-14	24.2659	down
TGFB1	-1.48183	5.16954	-8.49462	2.41957e-15	6.41905e-14	24.244	down
P3H3	-1.36569	3.4362	-8.49057	2.48477e-15	6.58674e-14	24.2179	down
TMEM233	-0.485646	0.661519	-8.48664	2.5497e-15	6.75343e-14	24.1926	stable
MYADM	-1.15385	5.94114	-8.48205	2.62767e-15	6.9544e-14	24.1631	down
COL11A1	-2.32701	3.24068	-8.4769	2.71784e-15	7.18728e-14	24.13	down
MS4A7	-1.49052	2.5698	-8.47095	2.82602e-15	7.46738e-14	24.0917	down
KIFC3	-1.11936	2.53185	-8.46827	2.87611e-15	7.59365e-14	24.0745	down
MCAM	-1.11962	4.93336	-8.46265	2.98393e-15	7.87204e-14	24.0384	down
ZNF843	-0.376393	0.405764	-8.46198	2.99722e-15	7.90081e-14	24.034	stable
SPEG	-1.17566	0.863956	-8.45946	3.04702e-15	8.02568e-14	24.0179	down
APOE	-2.47371	6.42	-8.45884	3.05951e-15	8.05217e-14	24.0139	down
PDE6G	-0.890917	1.03115	-8.45646	3.10754e-15	8.17206e-14	23.9986	stable
VIT	-0.450116	0.274372	-8.45617	3.11348e-15	8.18117e-14	23.9967	stable
ARMH4	-0.839366	1.13158	-8.45505	3.13627e-15	8.2345e-14	23.9896	stable
PURG	-0.236473	0.109999	-8.45475	3.1425e-15	8.24431e-14	23.9876	stable
NECAB2	-0.477522	0.222956	-8.44856	3.27256e-15	8.57873e-14	23.9478	stable
AC002091.1	-0.734711	0.522872	-8.44763	3.29259e-15	8.62438e-14	23.9419	stable
ATP6V1G2	-0.419896	0.392847	-8.4449	3.35186e-15	8.7727e-14	23.9244	stable
RNF43	1.13272	6.09086	8.44465	3.35725e-15	8.77985e-14	23.9228	up
TREM1	-1.53714	1.54381	-8.44067	3.44587e-15	9.0016e-14	23.8972	down
IL18BP	-1.09284	3.05564	-8.4406	3.44749e-15	9.0016e-14	23.8968	down
SYNPO2	-1.94411	2.28031	-8.43939	3.47501e-15	9.06629e-14	23.889	down
SHANK1	-0.493449	0.241269	-8.43733	3.52209e-15	9.18188e-14	23.8758	stable
FAM13C	-0.64332	0.687971	-8.43537	3.56751e-15	9.29295e-14	23.8632	stable
PLD3	-0.799703	6.51	-8.43517	3.57223e-15	9.29794e-14	23.8619	stable
APOD	-2.28157	4.04421	-8.43326	3.61704e-15	9.40714e-14	23.8497	down
SRGAP2	-0.852571	2.08827	-8.43046	3.68393e-15	9.57358e-14	23.8317	stable
CEND1	-0.621249	0.517567	-8.42792	3.74572e-15	9.72652e-14	23.8154	stable
CAMK2N2	-0.870562	1.07714	-8.42647	3.78135e-15	9.80497e-14	23.8061	stable
KANK4	-0.947693	0.74484	-8.42645	3.78187e-15	9.80497e-14	23.806	stable
DPP6	-0.344463	0.129835	-8.42487	3.82117e-15	9.88929e-14	23.7958	stable
CSRP1	-0.90475	6.11324	-8.42481	3.82255e-15	9.88929e-14	23.7955	stable
TNFAIP6	-1.86605	2.8058	-8.42478	3.82337e-15	9.88929e-14	23.7953	down
HSD17B14	-1.2545	2.86436	-8.4216	3.90366e-15	1.00891e-13	23.7749	down
AC002456.1	-0.117854	0.0637755	-8.42136	3.90993e-15	1.00974e-13	23.7733	stable
MMRN1	-1.31446	1.15324	-8.41937	3.96108e-15	1.02215e-13	23.7606	down
NUDT11	-0.895556	0.884863	-8.41921	3.96516e-15	1.02241e-13	23.7596	stable
ADAMTS5	-0.904089	1.43865	-8.41854	3.9826e-15	1.0261e-13	23.7553	stable
MYLK	-1.71737	3.36174	-8.41822	3.9908e-15	1.02741e-13	23.7532	down
HAVCR2	-1.51944	2.80607	-8.41609	4.04692e-15	1.04105e-13	23.7396	down
BICC1	-1.39398	2.37229	-8.41294	4.1309e-15	1.06183e-13	23.7194	down
LURAP1	-0.435151	0.454112	-8.41096	4.18475e-15	1.07483e-13	23.7067	stable
HOMER3-AS1	-0.187985	0.125384	-8.41027	4.20353e-15	1.07882e-13	23.7023	stable
ITGA10	-0.611303	0.535317	-8.40469	4.35961e-15	1.11801e-13	23.6666	stable
TSKS	-0.319563	0.161505	-8.4038	4.38513e-15	1.12368e-13	23.6608	stable
RIC3	-0.391805	0.165369	-8.40279	4.41419e-15	1.13025e-13	23.6544	stable
PRR33	-0.660935	0.606861	-8.39895	4.52629e-15	1.15806e-13	23.6298	stable
LONRF2	-0.45476	0.16758	-8.39863	4.53548e-15	1.15951e-13	23.6278	stable
CCR7	-1.4151	1.79702	-8.39599	4.61442e-15	1.17878e-13	23.6109	down
PCDH9	-0.254806	0.101011	-8.39579	4.62035e-15	1.17938e-13	23.6096	stable
C1QTNF6	-1.03256	3.05708	-8.39516	4.6395e-15	1.18336e-13	23.6055	down
QKI	-1.24099	2.38242	-8.39488	4.64787e-15	1.18458e-13	23.6038	down
AL590428.1	-0.211943	0.0994701	-8.39464	4.6552e-15	1.18553e-13	23.6022	stable
NCF2	-1.70678	3.4598	-8.39407	4.67252e-15	1.18903e-13	23.5986	down
SCUBE3	-1.29985	1.2657	-8.39247	4.72181e-15	1.20065e-13	23.5883	down
NKX3-2	-1.14328	1.35845	-8.38718	4.88738e-15	1.24179e-13	23.5545	down
HLA-DPB1	-1.72423	5.18209	-8.38664	4.90464e-15	1.24522e-13	23.551	down
CTSL	-1.38157	4.73438	-8.38428	4.98075e-15	1.26357e-13	23.5359	down
LINC02544	-1.21433	0.766405	-8.38337	5.01041e-15	1.27012e-13	23.5301	down
RHOH	-1.01484	1.34934	-8.38277	5.03e-15	1.27411e-13	23.5263	down
C8orf88	-0.93388	0.76192	-8.3817	5.06541e-15	1.2821e-13	23.5194	stable
TANC2	-0.969429	1.17386	-8.38048	5.1058e-15	1.29133e-13	23.5116	stable
FAM225A	-0.295635	0.236926	-8.37656	5.23793e-15	1.32374e-13	23.4866	stable
CCR5	-1.33327	2.06137	-8.37409	5.32291e-15	1.34419e-13	23.4708	down
TRABD2B	-0.657297	0.666488	-8.36893	5.5049e-15	1.38908e-13	23.4378	stable
RNF144B	-0.859843	2.1649	-8.36879	5.50982e-15	1.38926e-13	23.437	stable
CNN1	-2.48664	4.73866	-8.36634	5.59883e-15	1.41063e-13	23.4212	down
PDE6B	-0.557774	0.500987	-8.36365	5.69754e-15	1.43371e-13	23.4041	stable
MOXD1	-1.55144	2.68564	-8.36361	5.69909e-15	1.43371e-13	23.4038	down
MMP2	-1.97966	6.90712	-8.3626	5.73658e-15	1.44204e-13	23.3974	down
TNFAIP8L2	-1.21706	2.57795	-8.3616	5.77436e-15	1.45043e-13	23.391	down
TRPC1	-0.879639	1.13641	-8.36135	5.78352e-15	1.45163e-13	23.3894	stable
ANKRD34A	-0.524778	0.621126	-8.3608	5.80428e-15	1.45574e-13	23.3859	stable
ZNF366	-0.590704	0.621422	-8.3601	5.83091e-15	1.46131e-13	23.3814	stable
REEP2	-0.994077	1.14671	-8.35885	5.87855e-15	1.47213e-13	23.3734	stable
RGS4	-1.33496	1.26661	-8.35618	5.98171e-15	1.49683e-13	23.3564	down
CCDC178	-0.14637	0.0724296	-8.35347	6.08821e-15	1.52233e-13	23.3391	stable
ALOX5	-1.57466	3.66613	-8.34896	6.26965e-15	1.56567e-13	23.3103	down
MRGPRF	-1.63101	2.74336	-8.34892	6.27102e-15	1.56567e-13	23.3101	down
ABI3	-1.11798	3.4187	-8.34868	6.2808e-15	1.56693e-13	23.3085	down
SCARA3	-1.40188	2.65391	-8.34329	6.50511e-15	1.62139e-13	23.2741	down
AC113189.3	-1.00431	0.789049	-8.3432	6.5089e-15	1.62139e-13	23.2736	down
CFAP58-DT	-0.652501	0.482257	-8.3422	6.55142e-15	1.63075e-13	23.2672	stable
ITGB3	-1.00418	1.76093	-8.3413	6.58979e-15	1.63907e-13	23.2615	down
AC004847.1	-0.640895	0.719347	-8.33991	6.64971e-15	1.65273e-13	23.2526	stable
C1QA	-1.64951	6.80983	-8.33946	6.66915e-15	1.65632e-13	23.2497	down
AC093627.4	-0.596849	0.525474	-8.33882	6.69716e-15	1.66202e-13	23.2456	stable
ATP8B3	-0.507482	0.449593	-8.33519	6.85703e-15	1.7003e-13	23.2225	stable
CAMK2A	-0.305407	0.20867	-8.33508	6.8617e-15	1.7003e-13	23.2218	stable
CSF2RB	-1.6184	2.6498	-8.3349	6.86998e-15	1.70108e-13	23.2206	down
ZNF454	-0.4181	0.354681	-8.3337	6.92387e-15	1.71314e-13	23.213	stable
TAFA5	-1.3089	2.45008	-8.33235	6.98463e-15	1.72688e-13	23.2044	down
SHANK3	-1.0723	2.60574	-8.33092	7.04992e-15	1.74172e-13	23.1953	down
F2RL3	-1.07612	2.18109	-8.32903	7.13733e-15	1.762e-13	23.1832	down
SLFN11	-1.41438	2.58792	-8.32748	7.20926e-15	1.77811e-13	23.1734	down
SLC2A3	-1.60183	3.60662	-8.3274	7.21335e-15	1.77811e-13	23.1728	down
CRIP2	-1.2208	4.56401	-8.32642	7.25945e-15	1.78814e-13	23.1666	down
COL15A1	-1.69152	4.93965	-8.32552	7.30199e-15	1.79728e-13	23.1608	down
CD86	-1.48124	2.42809	-8.32511	7.32151e-15	1.80074e-13	23.1582	down
AC092645.1	-0.463248	0.350918	-8.32445	7.35269e-15	1.80707e-13	23.1541	stable
LILRB2	-1.36832	2.22291	-8.323	7.42238e-15	1.82284e-13	23.1448	down
FSTL1	-1.48027	5.82994	-8.32123	7.50825e-15	1.84256e-13	23.1335	down
ZNF676	-0.178293	0.0679142	-8.3184	7.64736e-15	1.8753e-13	23.1155	stable
ZNF512B	-1.04876	1.95888	-8.31745	7.69469e-15	1.88551e-13	23.1095	down
TMEM273	-1.22564	2.01816	-8.31385	7.87673e-15	1.92869e-13	23.0866	down
CXorf21	-1.09982	1.49248	-8.31342	7.89913e-15	1.93274e-13	23.0838	down
LINC02606	-0.462503	0.637416	-8.31229	7.95723e-15	1.94552e-13	23.0766	stable
MAP4K1	-1.04473	1.61372	-8.31058	8.04608e-15	1.96579e-13	23.0657	down
GRIK5	-0.883149	0.649668	-8.30921	8.11782e-15	1.98185e-13	23.057	stable
AC068473.4	-0.450435	0.169969	-8.30855	8.15287e-15	1.98774e-13	23.0528	stable
ADAMTS12	-1.59399	2.83953	-8.30852	8.15398e-15	1.98774e-13	23.0526	down
ANKRD44	-0.728525	1.44139	-8.30445	8.37279e-15	2.03958e-13	23.0267	stable
CFL2	-1.20249	2.79766	-8.30296	8.45389e-15	2.05782e-13	23.0172	down
FCRL1	-0.759278	0.325424	-8.30211	8.5006e-15	2.06767e-13	23.0118	stable
FN1	-2.51924	6.83825	-8.29941	8.65062e-15	2.10261e-13	22.9947	down
GLYAT	-0.154445	0.0354864	-8.29865	8.69374e-15	2.11154e-13	22.9898	stable
APOL3	-1.30396	2.95837	-8.29693	8.79105e-15	2.1336e-13	22.9789	down
ITK	-0.830157	0.932329	-8.29673	8.80236e-15	2.13478e-13	22.9776	stable
HCK	-1.51789	3.54945	-8.29547	8.87482e-15	2.15078e-13	22.9696	down
FCRLA	-1.0043	0.659254	-8.29175	9.09134e-15	2.20164e-13	22.946	down
ADGRD1	-0.761686	0.733573	-8.289	9.255e-15	2.23963e-13	22.9285	stable
CHL1	-0.834629	0.739677	-8.28845	9.28836e-15	2.24606e-13	22.9249	stable
LAMA2	-1.44572	1.82943	-8.28793	9.31972e-15	2.25199e-13	22.9216	down
GPX8	-1.37984	3.61535	-8.2875	9.34534e-15	2.25653e-13	22.919	down
TUBA1A	-1.46608	6.07813	-8.28373	9.5765e-15	2.31066e-13	22.895	down
CHST6	-0.710574	0.668822	-8.28201	9.68387e-15	2.33486e-13	22.8841	stable
FOXI2	-0.240791	0.0962074	-8.2815	9.71628e-15	2.34097e-13	22.8808	stable
CSRP2	-0.903877	2.1322	-8.28051	9.77871e-15	2.3543e-13	22.8745	stable
PCOLCE2	-1.22169	0.787266	-8.27861	9.89998e-15	2.38176e-13	22.8624	down
HLA-DQA1	-1.9895	4.08631	-8.27743	9.97586e-15	2.39827e-13	22.8549	down
TP63	-0.691673	0.220954	-8.27367	1.02218e-14	2.4556e-13	22.8311	stable
PNMA8A	-1.09	1.17339	-8.27349	1.02335e-14	2.45663e-13	22.8299	down
GIPC3	-0.786586	1.51264	-8.27069	1.04208e-14	2.49977e-13	22.8122	stable
TCEAL3	-1.28573	3.02097	-8.26876	1.05518e-14	2.52937e-13	22.7999	down
PIAS3	-0.83813	3.47295	-8.26847	1.05718e-14	2.53234e-13	22.7981	stable
A2M	-1.51947	6.73753	-8.26451	1.08468e-14	2.59632e-13	22.7729	down
THSD1	-0.810157	1.63262	-8.26314	1.09434e-14	2.61754e-13	22.7642	stable
GNB5	-0.709797	1.59169	-8.2629	1.09603e-14	2.6197e-13	22.7627	stable
TCEAL7	-1.27432	2.08321	-8.26244	1.0993e-14	2.62562e-13	22.7598	down
IGFBP4	-0.900463	9.01746	-8.26199	1.10249e-14	2.63133e-13	22.7569	stable
C4B	-1.21143	1.34777	-8.25823	1.12968e-14	2.69427e-13	22.733	down
SGCD	-1.22429	1.55945	-8.25574	1.148e-14	2.73599e-13	22.7173	down
VASN	-1.23622	3.67262	-8.25164	1.17888e-14	2.80757e-13	22.6913	down
GLT1D1	-0.547206	0.410615	-8.24899	1.19926e-14	2.85404e-13	22.6745	stable
NXPE3	-0.800029	1.55144	-8.24832	1.20442e-14	2.86428e-13	22.6702	stable
PLK2	-1.19704	3.82845	-8.24799	1.20698e-14	2.86828e-13	22.6682	down
NLRC4	-0.65906	1.08084	-8.2465	1.21873e-14	2.89414e-13	22.6587	stable
TNFSF4	-1.36721	2.04109	-8.24448	1.2347e-14	2.92996e-13	22.6459	down
HS3ST3A1	-0.868192	0.940687	-8.24199	1.25472e-14	2.97534e-13	22.6301	stable
GUCY1A1	-1.51406	2.21719	-8.23528	1.31034e-14	3.10499e-13	22.5876	down
DOCK8	-1.15533	1.92088	-8.23428	1.31884e-14	3.1229e-13	22.5813	down
PCDHGA5	-0.453642	0.361743	-8.23323	1.32784e-14	3.14194e-13	22.5746	stable
AC078845.1	-0.150932	0.0610655	-8.23306	1.32932e-14	3.14321e-13	22.5735	stable
MSR1	-1.72521	2.41506	-8.23102	1.34697e-14	3.18265e-13	22.5606	down
TREM2	-1.96299	3.59636	-8.22958	1.35953e-14	3.21005e-13	22.5515	down
PMP2	-0.242903	0.0806172	-8.22443	1.4055e-14	3.31621e-13	22.5189	stable
GPRC5B	-1.11443	2.3063	-8.22427	1.407e-14	3.31738e-13	22.5179	down
COL13A1	-0.69193	0.933192	-8.22148	1.43256e-14	3.37398e-13	22.5002	stable
EPHB6	-1.5434	1.1476	-8.22143	1.43304e-14	3.37398e-13	22.4999	down
TMEM119	-1.59656	3.99247	-8.21989	1.44734e-14	3.40521e-13	22.4902	down
IGHD	-1.93402	1.37549	-8.21527	1.49112e-14	3.50573e-13	22.4609	down
RASL12	-1.17189	2.99188	-8.21423	1.50115e-14	3.52679e-13	22.4544	down
LRRC32	-1.32149	4.69137	-8.21364	1.50689e-14	3.53776e-13	22.4506	down
LTB	-1.48007	3.52807	-8.21225	1.52051e-14	3.56695e-13	22.4418	down
RASAL3	-1.07322	2.21232	-8.21215	1.52148e-14	3.56695e-13	22.4412	down
TYROBP	-1.70661	6.14759	-8.21159	1.52693e-14	3.57719e-13	22.4377	down
RILPL2	-0.847305	2.93297	-8.21102	1.53263e-14	3.588e-13	22.434	stable
NCR3	-0.763641	0.764144	-8.20975	1.54521e-14	3.6149e-13	22.426	stable
EYA4	-0.301998	0.168753	-8.20935	1.54924e-14	3.62176e-13	22.4235	stable
CD300C	-1.07583	1.69715	-8.20752	1.56763e-14	3.66215e-13	22.4119	down
ENTPD1	-0.909479	2.68689	-8.20603	1.58273e-14	3.69482e-13	22.4025	stable
GMFG	-1.18375	4.20817	-8.20498	1.59349e-14	3.71731e-13	22.3959	down
C5orf46	-1.33975	0.950723	-8.20438	1.5997e-14	3.72918e-13	22.3921	down
GJA1	-1.42223	4.51016	-8.2031	1.61293e-14	3.75736e-13	22.384	down
FCGR2A	-1.47629	3.32643	-8.19931	1.65286e-14	3.84768e-13	22.36	down
HSPB7	-1.89448	2.10588	-8.19619	1.68645e-14	3.92311e-13	22.3403	down
CLIC2	-1.30034	2.56409	-8.19371	1.71356e-14	3.98338e-13	22.3247	down
ADAM8	-1.5137	3.22885	-8.19225	1.72975e-14	4.01817e-13	22.3155	down
MXRA7	-1.33749	3.74784	-8.19051	1.74924e-14	4.06061e-13	22.3045	down
TLR1	-1.06531	1.44524	-8.18998	1.75527e-14	4.07173e-13	22.3011	down
ADAMTSL3	-0.9235	0.773416	-8.18737	1.78507e-14	4.13796e-13	22.2846	stable
BMP6	-1.02324	1.29201	-8.18416	1.82232e-14	4.22135e-13	22.2644	down
Z95114.3	-0.335829	0.23781	-8.18376	1.82701e-14	4.22924e-13	22.2618	stable
CD300A	-1.35033	2.97968	-8.18301	1.83582e-14	4.24668e-13	22.2571	down
WNK3	-0.108789	0.107318	-8.17637	1.91601e-14	4.42907e-13	22.2152	stable
HPGDS	-0.805461	0.844882	-8.17567	1.92471e-14	4.44606e-13	22.2108	stable
CCN3	-1.42614	2.34742	-8.17502	1.93281e-14	4.46166e-13	22.2067	down
AC016590.4	-0.240429	0.0957947	-8.17416	1.94353e-14	4.48326e-13	22.2013	stable
UBE2E2	-1.38502	2.57835	-8.17393	1.94641e-14	4.48422e-13	22.1998	down
CD4	-1.55829	4.17815	-8.17391	1.94665e-14	4.48422e-13	22.1997	down
LINC02084	-0.529959	0.361043	-8.17298	1.95834e-14	4.50799e-13	22.1938	stable
AL162457.2	-0.417143	0.1455	-8.17144	1.97787e-14	4.54979e-13	22.1841	stable
LINC01679	-0.555658	0.674835	-8.17121	1.98083e-14	4.55344e-13	22.1826	stable
AP000894.2	-0.320552	0.134449	-8.17099	1.98355e-14	4.5565e-13	22.1813	stable
SPTBN4	-0.442413	0.19354	-8.1661	2.04693e-14	4.69884e-13	22.1505	stable
VCAM1	-1.46535	2.89295	-8.16525	2.05818e-14	4.7214e-13	22.1451	down
LINC01711	-0.689912	0.652804	-8.16471	2.06533e-14	4.7345e-13	22.1417	stable
FCGR3A	-2.02938	4.41692	-8.16457	2.06727e-14	4.73567e-13	22.1408	down
GLI1	-1.13465	1.88113	-8.16387	2.07652e-14	4.75357e-13	22.1364	down
GBP1P1	-1.00744	1.04962	-8.16201	2.10151e-14	4.80743e-13	22.1247	down
ZBED2	-1.19428	0.91844	-8.16166	2.10624e-14	4.81493e-13	22.1225	down
RNF112	-0.569842	0.530792	-8.16076	2.11855e-14	4.83972e-13	22.1167	stable
RAB33A	-0.85478	1.51229	-8.15992	2.12999e-14	4.86249e-13	22.1115	stable
LTA	-0.74318	0.916245	-8.15979	2.13184e-14	4.86337e-13	22.1106	stable
CITED2	-0.867525	4.87726	-8.15924	2.13929e-14	4.877e-13	22.1072	stable
SMIM10	-1.3812	2.25938	-8.15785	2.15848e-14	4.91735e-13	22.0984	down
NRXN1	-0.270831	0.0750825	-8.15478	2.20152e-14	5.01195e-13	22.0791	stable
LILRA2	-0.637859	0.608238	-8.15399	2.21284e-14	5.03425e-13	22.0741	stable
MXRA5	-1.94262	4.40123	-8.1533	2.22258e-14	5.05293e-13	22.0698	down
GFRA1	-0.990472	0.831362	-8.15031	2.26573e-14	5.1475e-13	22.0509	stable
BMPR1B	-0.655712	0.400992	-8.14884	2.28731e-14	5.19294e-13	22.0416	stable
RRAD	-1.4212	2.27639	-8.14551	2.33669e-14	5.30142e-13	22.0207	down
FCGR1B	-0.329559	0.263555	-8.14408	2.35828e-14	5.34672e-13	22.0117	stable
ROBO4	-0.906761	2.4886	-8.14336	2.36916e-14	5.36772e-13	22.0072	stable
SVIL2P	-0.475006	0.541791	-8.14268	2.3796e-14	5.38768e-13	22.0029	stable
LINC01352	-0.333942	0.205596	-8.14244	2.38323e-14	5.39219e-13	22.0014	stable
PRRX2	-1.53881	2.25992	-8.14133	2.40027e-14	5.42703e-13	21.9944	down
TAGAP	-1.15861	1.76828	-8.14069	2.41018e-14	5.44572e-13	21.9904	down
MAP2	-0.726363	0.486445	-8.14008	2.4197e-14	5.46021e-13	21.9865	stable
SPOCK2	-1.43429	3.14671	-8.14006	2.4199e-14	5.46021e-13	21.9864	down
SIGLEC14	-1.276	1.38115	-8.13723	2.46436e-14	5.55674e-13	21.9686	down
STAB1	-1.33718	3.3688	-8.13663	2.4739e-14	5.57446e-13	21.9648	down
MMP2-AS1	-0.722709	0.502529	-8.13626	2.47982e-14	5.58399e-13	21.9624	stable
LINC02099	-0.17003	0.0915017	-8.13363	2.52204e-14	5.67519e-13	21.9459	stable
PDGFB	-1.08467	3.71583	-8.13326	2.52801e-14	5.68476e-13	21.9436	down
AC009549.1	-0.516505	0.317467	-8.13299	2.5323e-14	5.69053e-13	21.9419	stable
FCGR1CP	-0.6066	0.453084	-8.13131	2.55979e-14	5.7484e-13	21.9313	stable
EVI2A	-1.21776	1.61659	-8.12994	2.58247e-14	5.79538e-13	21.9227	down
ZNF418	-0.498782	0.42626	-8.12834	2.60905e-14	5.85107e-13	21.9127	stable
C11orf96	-1.54168	4.47511	-8.1273	2.62652e-14	5.88626e-13	21.9061	down
ANTXR1	-2.04647	4.97361	-8.1266	2.6384e-14	5.90887e-13	21.9017	down
SBK3	-0.336942	0.187256	-8.11968	2.75814e-14	6.17286e-13	21.8582	stable
UBASH3A	-0.698967	0.873631	-8.11891	2.77188e-14	6.19942e-13	21.8533	stable
PRPH	-0.689105	0.412948	-8.11823	2.78398e-14	6.22226e-13	21.8491	stable
POSTN	-2.39688	5.93375	-8.11532	2.83636e-14	6.33504e-13	21.8308	down
DIP2C	-1.06932	2.7118	-8.11254	2.88736e-14	6.4446e-13	21.8134	down
CLEC2D	-0.745186	1.2666	-8.11145	2.90769e-14	6.48559e-13	21.8065	stable
LRRC8C-DT	-0.169545	0.184601	-8.11021	2.93077e-14	6.53268e-13	21.7987	stable
SERPINH1	-0.894774	6.79152	-8.10958	2.94263e-14	6.5547e-13	21.7948	stable
WTIP	-0.712653	1.07428	-8.10665	2.99851e-14	6.67466e-13	21.7763	stable
HHEX	-1.06104	2.18723	-8.10588	3.01337e-14	6.70052e-13	21.7715	down
ICAM1	-1.29384	4.60517	-8.10584	3.01418e-14	6.70052e-13	21.7712	down
ADAMTS7	-1.03487	2.08342	-8.10502	3.02992e-14	6.73098e-13	21.7661	down
AF127936.1	-0.217847	0.174949	-8.09958	3.13746e-14	6.96519e-13	21.732	stable
GLRB	-0.837856	0.914894	-8.09815	3.16625e-14	7.0244e-13	21.723	stable
SLAMF8	-1.32616	1.67647	-8.09682	3.19338e-14	7.07983e-13	21.7147	down
SMIM10L2B	-0.549344	0.676098	-8.09573	3.21579e-14	7.12475e-13	21.7078	stable
MCTP1	-0.933757	1.20959	-8.09453	3.24047e-14	7.17461e-13	21.7003	stable
GFRA2	-0.483304	0.410059	-8.09383	3.25511e-14	7.20219e-13	21.6959	stable
RIPOR2	-0.903604	1.15683	-8.09075	3.31993e-14	7.34071e-13	21.6766	stable
AL590226.1	-0.338657	0.283059	-8.08657	3.41001e-14	7.53485e-13	21.6503	stable
RAB3IL1	-1.29345	3.04421	-8.08444	3.45682e-14	7.63319e-13	21.637	down
KLHDC7B	-0.838715	0.85275	-8.08215	3.50793e-14	7.74085e-13	21.6226	stable
PRSS35	-0.555832	0.534935	-8.08011	3.55395e-14	7.83718e-13	21.6098	stable
LINC02593	-0.792665	0.865893	-8.07902	3.57884e-14	7.88681e-13	21.603	stable
LAMA4	-1.23663	4.00051	-8.07655	3.63568e-14	8.00673e-13	21.5876	down
ACTA2-AS1	-0.790848	1.00393	-8.06902	3.81519e-14	8.39647e-13	21.5403	stable
NTN1	-1.12528	1.56248	-8.06891	3.81781e-14	8.39664e-13	21.5397	down
AC011462.5	-0.612365	0.94588	-8.06834	3.83161e-14	8.42139e-13	21.5361	stable
IL2RA	-1.19775	1.6809	-8.06797	3.8407e-14	8.43575e-13	21.5338	down
LRCH2	-0.802009	0.802679	-8.06669	3.87237e-14	8.49967e-13	21.5258	stable
GPRASP1	-0.953921	1.37374	-8.06561	3.89912e-14	8.5527e-13	21.519	stable
XKR4	-0.123754	0.0414025	-8.06532	3.90638e-14	8.56294e-13	21.5172	stable
KCNA1	-0.196251	0.0466871	-8.06411	3.93682e-14	8.62168e-13	21.5096	stable
ISLR	-1.99338	5.88286	-8.064	3.93939e-14	8.62168e-13	21.509	down
EID3	-0.581628	1.02315	-8.06394	3.94099e-14	8.62168e-13	21.5086	stable
AC011899.3	-0.604486	0.429923	-8.06363	3.94874e-14	8.6329e-13	21.5066	stable
LDB3	-0.969333	0.647034	-8.06338	3.9551e-14	8.64109e-13	21.5051	stable
CTSW	-1.33412	1.932	-8.06231	3.98241e-14	8.69501e-13	21.4983	down
AC245297.1	-1.08011	0.974878	-8.0579	4.096e-14	8.93713e-13	21.4708	down
AC110597.1	-0.152431	0.0856465	-8.05641	4.13516e-14	9.01662e-13	21.4614	stable
GPSM3	-1.10346	4.77022	-8.05336	4.21654e-14	9.188e-13	21.4423	down
TYMP	-1.4102	4.76004	-8.04984	4.3125e-14	9.3909e-13	21.4203	down
FAM167B	-0.892059	3.62027	-8.04804	4.36218e-14	9.49283e-13	21.4091	stable
NR2F2	-0.967955	4.6214	-8.0476	4.3745e-14	9.51338e-13	21.4063	stable
PARD6G	-0.789971	1.78936	-8.04715	4.38711e-14	9.53453e-13	21.4035	stable
GABARAPL1	-1.04466	4.22511	-8.04492	4.45018e-14	9.66526e-13	21.3895	down
LINC00900	-0.295916	0.255797	-8.04316	4.50043e-14	9.76797e-13	21.3785	stable
ZCCHC18	-0.423685	0.439869	-8.04295	4.50629e-14	9.77428e-13	21.3772	stable
MCEMP1	-1.34482	1.11923	-8.04067	4.57252e-14	9.91143e-13	21.3629	down
WNT9B	-0.27038	0.142699	-8.03928	4.61315e-14	9.99294e-13	21.3543	stable
SFRP4	-2.73244	4.44571	-8.03769	4.66028e-14	1.00884e-12	21.3443	down
RGS16	-1.29708	4.57276	-8.03667	4.69068e-14	1.01476e-12	21.3379	down
CDR2L	-1.08435	3.78316	-8.03538	4.72922e-14	1.02176e-12	21.3299	down
PXDC1	-1.04114	4.13757	-8.03538	4.72924e-14	1.02176e-12	21.3299	down
PCDHB6	-0.619859	0.369961	-8.03441	4.75873e-14	1.02746e-12	21.3238	stable
GPR161	-1.00694	1.73653	-8.0329	4.8047e-14	1.03671e-12	21.3144	down
AC015819.1	-0.612322	0.560691	-8.03207	4.83018e-14	1.04153e-12	21.3092	stable
FCER2	-1.04494	0.500042	-8.03186	4.83666e-14	1.04225e-12	21.3079	down
GREB1	-0.534648	0.503081	-8.02977	4.90165e-14	1.05556e-12	21.2949	stable
PLXND1	-1.25822	4.32612	-8.02722	4.98197e-14	1.07216e-12	21.2789	down
AC005682.1	-0.556514	0.43584	-8.02701	4.98871e-14	1.07291e-12	21.2776	stable
ITGA11	-1.72079	3.0345	-8.02373	5.09406e-14	1.09486e-12	21.2571	down
TLR8	-1.08153	1.05791	-8.02189	5.15399e-14	1.10702e-12	21.2457	down
ARHGAP22	-0.870377	1.10256	-8.01957	5.23077e-14	1.12278e-12	21.2312	stable
APLNR	-1.39383	4.0582	-8.01816	5.278e-14	1.13218e-12	21.2224	down
AC110995.1	-0.54789	0.42718	-8.01769	5.294e-14	1.13488e-12	21.2194	stable
TSPAN6	1.15119	6.98553	8.01585	5.35641e-14	1.14752e-12	21.2079	up
HOXB2	-1.1244	2.30519	-8.01482	5.39175e-14	1.15434e-12	21.2015	down
LCP2	-1.30577	2.7806	-8.01395	5.42159e-14	1.15997e-12	21.1961	down
KCNB1	-0.32308	0.14922	-8.01349	5.43735e-14	1.16259e-12	21.1933	stable
IL6-AS1	-0.299137	0.122159	-8.01191	5.49238e-14	1.1736e-12	21.1834	stable
AL137026.1	-0.080477	0.0299558	-8.01132	5.51318e-14	1.17686e-12	21.1797	stable
MEF2C	-1.00681	1.8748	-8.01127	5.51473e-14	1.17686e-12	21.1794	down
HOXC8	-0.793377	0.423239	-8.0091	5.59165e-14	1.1925e-12	21.1658	stable
GUCY1B1	-1.29439	3.0321	-8.00447	5.75872e-14	1.22734e-12	21.137	down
SLC9A7P1	-0.387439	0.273129	-7.99539	6.10163e-14	1.29958e-12	21.0803	stable
CYBRD1	-1.75308	4.35326	-7.99374	6.16601e-14	1.31245e-12	21.0701	down
LINC02328	-0.185619	0.165044	-7.99178	6.24309e-14	1.328e-12	21.0579	stable
APBB1	-1.20349	2.44077	-7.99081	6.28172e-14	1.33536e-12	21.0519	down
RFLNB	-1.08363	3.58746	-7.98943	6.33732e-14	1.34631e-12	21.0432	down
AL031846.1	-0.557256	0.387495	-7.98859	6.37113e-14	1.35263e-12	21.038	stable
DCAF12L2	-0.318694	0.133825	-7.98755	6.41356e-14	1.36073e-12	21.0315	stable
CSGALNACT2	-1.08441	3.86643	-7.98745	6.41753e-14	1.36073e-12	21.0309	down
MAOB	-1.81052	2.45571	-7.98417	6.5527e-14	1.3885e-12	21.0105	down
METTL11B	-0.385311	0.208792	-7.98213	6.63816e-14	1.40571e-12	20.9978	stable
PDLIM1P4	-0.285629	0.159767	-7.98135	6.6713e-14	1.41182e-12	20.9929	stable
SGIP1	-0.667308	0.890637	-7.98102	6.68502e-14	1.41382e-12	20.9909	stable
MAN1C1	-1.03605	1.7142	-7.97853	6.79202e-14	1.43553e-12	20.9754	down
FMO1	-0.784424	0.726429	-7.97743	6.83959e-14	1.44466e-12	20.9685	stable
KLRD1	-0.568668	0.454983	-7.97555	6.92176e-14	1.46108e-12	20.9568	stable
TNNI2	-0.76173	0.963732	-7.97544	6.92648e-14	1.46115e-12	20.9562	stable
RYR1	-0.307573	0.209304	-7.9735	7.01221e-14	1.47829e-12	20.9441	stable
LCP1	-1.73585	4.84639	-7.9725	7.05708e-14	1.4868e-12	20.9379	down
SLC7A2	-1.0718	1.0931	-7.97064	7.14095e-14	1.50351e-12	20.9263	down
ERVFRD-1	-0.259095	0.104724	-7.96969	7.18424e-14	1.51166e-12	20.9204	stable
RGMA	-1.19763	1.34214	-7.96853	7.23737e-14	1.52187e-12	20.9131	down
INKA1	-0.869	1.98551	-7.96618	7.3463e-14	1.54332e-12	20.8985	stable
ZNF781	-0.376532	0.371966	-7.96612	7.34869e-14	1.54332e-12	20.8982	stable
FZD2	-1.08996	2.13663	-7.96547	7.37912e-14	1.54873e-12	20.8942	down
PYHIN1	-0.706903	0.69565	-7.96409	7.44438e-14	1.5613e-12	20.8855	stable
DIRC3	-0.118755	0.0590204	-7.964	7.44846e-14	1.5613e-12	20.885	stable
LINC00861	-0.425092	0.297906	-7.96036	7.62277e-14	1.59682e-12	20.8623	stable
ZNF300P1	-0.455351	0.422241	-7.95785	7.74477e-14	1.62135e-12	20.8468	stable
RCN3	-1.3335	5.611	-7.9556	7.85624e-14	1.64364e-12	20.8328	down
NDN	-1.38895	3.8225	-7.95379	7.94696e-14	1.66157e-12	20.8215	down
LMO4	-0.929593	4.00077	-7.95143	8.0669e-14	1.68558e-12	20.8069	stable
PLCL2	-1.06552	1.75692	-7.95113	8.08236e-14	1.68775e-12	20.805	down
AP001189.3	-1.21374	1.43698	-7.9478	8.25499e-14	1.72271e-12	20.7843	down
HEY1	-0.799847	1.94518	-7.94754	8.26822e-14	1.72375e-12	20.7827	stable
AC245041.2	-0.58319	0.206507	-7.94744	8.27338e-14	1.72375e-12	20.7821	stable
PDGFC	-1.38498	2.77717	-7.9474	8.27561e-14	1.72375e-12	20.7819	down
AC104260.2	-0.163542	0.092517	-7.94562	8.36983e-14	1.74227e-12	20.7708	stable
LNCOG	-0.274579	0.197909	-7.94236	8.54448e-14	1.77751e-12	20.7505	stable
PENK	-0.748297	0.356646	-7.94164	8.58373e-14	1.78319e-12	20.7461	stable
NECAB1	-0.53696	0.359805	-7.94157	8.58737e-14	1.78319e-12	20.7456	stable
AC027288.3	-0.496154	0.321136	-7.94156	8.58797e-14	1.78319e-12	20.7456	stable
KCTD12	-1.72505	4.15468	-7.93794	8.78714e-14	1.8234e-12	20.7231	down
KCND1	-0.667167	1.04942	-7.93629	8.87953e-14	1.84142e-12	20.7129	stable
HID1-AS1	-0.383609	0.277325	-7.93336	9.04587e-14	1.87473e-12	20.6947	stable
ADCY4	-0.794975	1.78686	-7.9328	9.07787e-14	1.88019e-12	20.6912	stable
ACAP1	-0.972223	1.87819	-7.93089	9.18835e-14	1.90188e-12	20.6794	stable
CD83	-0.962489	3.83461	-7.93039	9.21752e-14	1.90672e-12	20.6763	stable
GPR84	-1.12758	1.3778	-7.92838	9.33603e-14	1.93003e-12	20.6638	down
MNDA	-1.63465	2.72463	-7.92709	9.41235e-14	1.94459e-12	20.6558	down
AL135818.2	-0.507548	0.3745	-7.92591	9.4828e-14	1.95716e-12	20.6485	stable
TIMP3	-1.74099	6.95734	-7.92587	9.48501e-14	1.95716e-12	20.6483	down
GAB3	-0.743789	1.24033	-7.92403	9.59638e-14	1.9789e-12	20.6368	stable
AC145098.2	-0.416909	0.421223	-7.92348	9.62977e-14	1.98444e-12	20.6334	stable
PIK3CG	-0.964429	1.38172	-7.92339	9.63526e-14	1.98444e-12	20.6329	stable
UNC13A	-0.77318	0.367366	-7.92194	9.72408e-14	2.00149e-12	20.6239	stable
KCNA5	-0.48573	0.531543	-7.92049	9.81381e-14	2.0187e-12	20.6149	stable
SYTL3	-0.717712	1.88119	-7.92007	9.84027e-14	2.02289e-12	20.6123	stable
BHLHE41	-1.41469	3.41651	-7.91668	1.00536e-13	2.06546e-12	20.5913	down
C5AR2	-0.534621	0.702982	-7.91504	1.01584e-13	2.08568e-12	20.5811	stable
IL4I1	-1.46948	3.11969	-7.90964	1.0511e-13	2.15674e-12	20.5477	down
POU6F1	-0.700552	1.62669	-7.90923	1.05388e-13	2.1611e-12	20.5451	stable
SEC14L6	-0.326097	0.192922	-7.90767	1.06432e-13	2.18115e-12	20.5355	stable
CLDN5	-1.44952	2.83009	-7.90658	1.07166e-13	2.19485e-12	20.5287	down
CSPG4	-1.17034	2.88089	-7.90525	1.08074e-13	2.21208e-12	20.5205	down
TLN1	-0.961684	6.52707	-7.90261	1.09892e-13	2.24789e-12	20.5041	stable
PPP1R1A	-0.948539	0.548578	-7.90241	1.10031e-13	2.24935e-12	20.5029	stable
COL18A1	-1.46194	4.97263	-7.90142	1.10723e-13	2.26208e-12	20.4968	down
CYTIP	-1.28217	2.72158	-7.89956	1.12032e-13	2.28742e-12	20.4852	down
FAM229B	-0.915708	1.88145	-7.89881	1.12563e-13	2.29685e-12	20.4806	stable
EPHA4	-1.30459	1.48824	-7.8959	1.14652e-13	2.33803e-12	20.4626	down
GRM2	-0.289295	0.190235	-7.89481	1.15442e-13	2.35269e-12	20.4559	stable
C1QC	-1.68111	7.01652	-7.89421	1.15881e-13	2.36016e-12	20.4522	down
GPR85	-0.410982	0.347169	-7.89351	1.16398e-13	2.36923e-12	20.4478	stable
SMARCD3	-0.762364	2.19974	-7.89219	1.1737e-13	2.38756e-12	20.4397	stable
LAMC1	-0.980409	5.79611	-7.88894	1.198e-13	2.4355e-12	20.4196	stable
DCSTAMP	-0.812643	0.52969	-7.88652	1.21645e-13	2.47149e-12	20.4046	stable
CLEC17A	-0.631267	0.345698	-7.88398	1.23614e-13	2.50994e-12	20.3889	stable
NFIC	-1.07353	4.25875	-7.88378	1.23774e-13	2.51166e-12	20.3876	down
KMO	-0.448259	0.442026	-7.88333	1.24122e-13	2.51716e-12	20.3849	stable
PRKCH	-0.83871	2.1937	-7.87799	1.28378e-13	2.60188e-12	20.3519	stable
NLGN1	-0.265874	0.087056	-7.87765	1.28652e-13	2.60584e-12	20.3498	stable
EVI2B	-1.53157	3.00911	-7.87683	1.29324e-13	2.61784e-12	20.3447	down
GAS2L1	-0.897425	3.57476	-7.87637	1.29698e-13	2.6238e-12	20.3419	stable
AFF3	-0.488337	0.330501	-7.87615	1.29881e-13	2.62591e-12	20.3405	stable
PCDH17	-0.957204	1.75521	-7.87312	1.32382e-13	2.67484e-12	20.3218	stable
HOPX	-1.56698	2.28303	-7.87111	1.34072e-13	2.70732e-12	20.3094	down
AC009093.2	-0.403462	0.358581	-7.87095	1.34208e-13	2.7084e-12	20.3084	stable
CCR1	-1.40256	2.94601	-7.87045	1.34631e-13	2.71528e-12	20.3053	down
DYSF	-1.13708	2.80603	-7.86815	1.366e-13	2.75331e-12	20.2911	down
AIF1	-1.41408	4.46235	-7.86498	1.39358e-13	2.80719e-12	20.2715	down
AIF1L	-1.23394	1.92983	-7.86412	1.40118e-13	2.82079e-12	20.2662	down
LOXHD1	-0.209896	0.0961038	-7.86306	1.41052e-13	2.83787e-12	20.2597	stable
GM2A	-0.723393	5.67185	-7.8593	1.44438e-13	2.90423e-12	20.2365	stable
ABCD2	-0.339643	0.272783	-7.85716	1.46397e-13	2.94183e-12	20.2233	stable
PTPRC	-1.63935	2.86041	-7.85626	1.47233e-13	2.95682e-12	20.2177	down
CD74	-1.49204	8.81565	-7.85361	1.4971e-13	3.00475e-12	20.2014	down
SIGLEC10	-1.21474	2.03326	-7.85203	1.51209e-13	3.03199e-12	20.1916	down
KCNAB1	-0.505177	0.657871	-7.85199	1.51251e-13	3.03199e-12	20.1913	stable
LINC01914	-0.563282	0.445973	-7.85181	1.51419e-13	3.03353e-12	20.1903	stable
TNFRSF13B	-0.564801	0.353716	-7.84955	1.53593e-13	3.07522e-12	20.1763	stable
SLC16A2	-1.18466	2.17673	-7.8418	1.61273e-13	3.22702e-12	20.1285	down
LINC01215	-0.59949	0.436048	-7.8365	1.66736e-13	3.33431e-12	20.0959	stable
PEA15	-0.701893	7.17817	-7.83607	1.67188e-13	3.34133e-12	20.0933	stable
RAMP3	-1.05236	4.43548	-7.82451	1.79796e-13	3.59114e-12	20.0221	down
PDE2A-AS2	-0.430402	0.296773	-7.82352	1.80925e-13	3.61151e-12	20.016	stable
CCL5	-1.64862	4.42297	-7.82308	1.81428e-13	3.61936e-12	20.0132	down
UBTD1	-1.0159	4.09595	-7.82004	1.84924e-13	3.68655e-12	19.9946	down
CNR2	-0.413773	0.215721	-7.81995	1.85023e-13	3.68655e-12	19.994	stable
C1orf216	-0.759044	3.65941	-7.81986	1.8513e-13	3.68655e-12	19.9935	stable
STMN4	-0.2316	0.0925622	-7.81226	1.94189e-13	3.8646e-12	19.9467	stable
CASS4	-0.676215	0.820738	-7.81099	1.95749e-13	3.8933e-12	19.9389	stable
STAP1	-0.773415	0.647572	-7.80798	1.99477e-13	3.96507e-12	19.9204	stable
IFI16	-1.4643	4.31777	-7.80687	2.00874e-13	3.99044e-12	19.9136	down
GSN	-1.16825	6.17486	-7.80375	2.0485e-13	4.0648e-12	19.8944	down
LRMP	-0.825533	0.980989	-7.80374	2.04863e-13	4.0648e-12	19.8943	stable
HS3ST2	-1.01131	0.931637	-7.80263	2.06298e-13	4.09082e-12	19.8875	down
CNTN2	-0.227059	0.0778411	-7.80024	2.0941e-13	4.15003e-12	19.8728	stable
CYSLTR1	-0.693781	0.832189	-7.79745	2.13106e-13	4.22075e-12	19.8557	stable
AHNAK2	-1.59166	2.03841	-7.79676	2.14039e-13	4.23668e-12	19.8514	down
AC008759.3	-0.319131	0.15057	-7.79529	2.16022e-13	4.27338e-12	19.8424	stable
CD69	-1.36391	1.87841	-7.79496	2.1646e-13	4.27949e-12	19.8404	down
ZBTB16	-0.894919	0.526774	-7.79486	2.16608e-13	4.27985e-12	19.8398	stable
AL121821.2	-0.12551	0.0727991	-7.79345	2.1852e-13	4.31506e-12	19.8311	stable
LEF1-AS1	-0.255736	0.250081	-7.7933	2.18733e-13	4.31668e-12	19.8302	stable
LY96	-1.57939	3.37837	-7.79267	2.19596e-13	4.33113e-12	19.8263	down
TRPC3	-0.162957	0.143271	-7.78861	2.25267e-13	4.44032e-12	19.8014	stable
PM20D1	-0.292101	0.160927	-7.78841	2.25548e-13	4.44192e-12	19.8002	stable
KCNA6	-0.378042	0.161839	-7.78833	2.2566e-13	4.44192e-12	19.7997	stable
VAMP5	-1.21654	5.49571	-7.78826	2.25751e-13	4.44192e-12	19.7993	down
GPR4	-0.878487	2.64986	-7.78449	2.31162e-13	4.54569e-12	19.7761	stable
KCNQ3	-0.463971	0.396618	-7.78416	2.31642e-13	4.55242e-12	19.7741	stable
AC034199.1	-0.292267	0.184631	-7.78311	2.33169e-13	4.57969e-12	19.7676	stable
ITPKB	-0.808744	3.66961	-7.7807	2.36707e-13	4.64643e-12	19.7529	stable
OPRL1	-0.177736	0.0926194	-7.78023	2.37408e-13	4.65743e-12	19.75	stable
LPAR1	-1.25603	2.68824	-7.77844	2.40087e-13	4.70718e-12	19.739	down
TNFSF13B	-1.34322	2.30121	-7.77728	2.41841e-13	4.73877e-12	19.7319	down
RASSF8	-1.19214	1.79112	-7.77661	2.42863e-13	4.75598e-12	19.7278	down
S100B	-1.36019	2.1905	-7.77366	2.47383e-13	4.84161e-12	19.7097	down
TRHDE-AS1	-0.105122	0.0247527	-7.77199	2.49988e-13	4.88971e-12	19.6995	stable
HOXB-AS1	-0.529416	0.660258	-7.77162	2.50567e-13	4.89814e-12	19.6972	stable
KIAA1549L	-0.968742	0.666598	-7.77056	2.52238e-13	4.92789e-12	19.6907	stable
CCR2	-1.03672	1.18128	-7.77033	2.52606e-13	4.93217e-12	19.6893	down
RASSF5	-1.16006	2.59394	-7.76979	2.53467e-13	4.94605e-12	19.6859	down
MEOX1	-1.19555	1.52824	-7.7678	2.56643e-13	5.00507e-12	19.6737	down
DBN1	-1.28122	4.80043	-7.76736	2.57347e-13	5.01584e-12	19.6711	down
TPRG1	-0.356607	0.451764	-7.76558	2.60233e-13	5.0691e-12	19.6602	stable
DENND5A	-1.01803	3.37702	-7.76122	2.67434e-13	5.2063e-12	19.6334	down
SCEL	-1.4444	0.844509	-7.75888	2.71372e-13	5.27985e-12	19.6191	down
PLAU	-1.28667	5.66884	-7.75663	2.75224e-13	5.35164e-12	19.6053	down
BLK	-0.752111	0.447481	-7.75625	2.75881e-13	5.36126e-12	19.603	stable
AC004921.1	-0.688305	0.605618	-7.7559	2.76479e-13	5.36974e-12	19.6009	stable
LILRA1	-0.532848	0.56921	-7.75245	2.82514e-13	5.48274e-12	19.5797	stable
SGK1	-1.09907	3.43178	-7.75239	2.82629e-13	5.48274e-12	19.5793	down
KIRREL1	-1.24971	3.78464	-7.75179	2.83691e-13	5.50011e-12	19.5757	down
COL4A2	-1.25617	5.81988	-7.74862	2.89356e-13	5.60665e-12	19.5563	down
MYOZ1	-0.537884	0.472891	-7.7485	2.89585e-13	5.6078e-12	19.5556	stable
KATNAL1	-0.821876	1.73528	-7.74832	2.89905e-13	5.61071e-12	19.5545	stable
PLA2G2D	-1.43657	1.16882	-7.74761	2.91199e-13	5.63246e-12	19.5501	down
CD209	-1.09958	1.48609	-7.7438	2.98222e-13	5.76493e-12	19.5268	down
TRAV8-4	-0.89005	0.779812	-7.74322	2.99293e-13	5.78226e-12	19.5233	stable
SASH3	-1.40063	3.22064	-7.74268	3.00313e-13	5.79857e-12	19.5199	down
AHDC1	-0.930736	3.00043	-7.742	3.01595e-13	5.81992e-12	19.5158	stable
PRKAR1B-AS1	-0.879957	1.4905	-7.74034	3.04739e-13	5.87716e-12	19.5056	stable
SH3PXD2B	-0.949916	4.48042	-7.74021	3.04979e-13	5.87835e-12	19.5049	stable
ADGRF5	-1.1439	2.97967	-7.7374	3.1038e-13	5.97897e-12	19.4877	down
AK5	-0.411101	0.295459	-7.73509	3.14902e-13	6.06255e-12	19.4735	stable
KCTD11	-0.789692	3.86397	-7.73363	3.17783e-13	6.11295e-12	19.4646	stable
PKHD1L1	-0.191959	0.13499	-7.73358	3.1789e-13	6.11295e-12	19.4643	stable
PLEKHG2	-0.954501	2.89625	-7.7283	3.28539e-13	6.31407e-12	19.432	stable
CCL18	-2.73169	4.12781	-7.72701	3.31204e-13	6.36157e-12	19.4241	down
LINC01303	-0.204768	0.092357	-7.72522	3.34911e-13	6.42905e-12	19.4132	stable
PHOX2B	-0.342046	0.131272	-7.72184	3.42066e-13	6.56259e-12	19.3925	stable
HOXC6	-1.16954	0.743653	-7.72111	3.43624e-13	6.58866e-12	19.3881	down
SPON2	-1.28444	5.21854	-7.71952	3.47039e-13	6.65028e-12	19.3784	down
CD300E	-1.13286	1.07065	-7.71701	3.52535e-13	6.75167e-12	19.363	down
MXRA5Y	-0.55488	0.369245	-7.71374	3.59784e-13	6.88651e-12	19.3431	stable
TMEM52B	-0.546379	0.38536	-7.71076	3.6653e-13	7.01158e-12	19.3249	stable
STK10	-0.708234	3.90448	-7.70808	3.7272e-13	7.12587e-12	19.3086	stable
SMIM25	-0.825572	1.48258	-7.70632	3.76833e-13	7.20034e-12	19.2978	stable
ADA2	-1.58806	3.05134	-7.70575	3.7816e-13	7.22152e-12	19.2944	down
AC009951.6	-0.472029	0.379768	-7.70292	3.84889e-13	7.34577e-12	19.2771	stable
PSAP	-0.691442	10.0808	-7.70123	3.88964e-13	7.41926e-12	19.2668	stable
EPB41L3	-1.33018	1.91953	-7.69954	3.93097e-13	7.49378e-12	19.2565	down
ABCB5	-0.194371	0.0569166	-7.69918	3.9397e-13	7.50608e-12	19.2543	stable
FCER1G	-1.57666	5.57494	-7.69865	3.95281e-13	7.52673e-12	19.251	down
PALM2AKAP2	-1.04028	3.34655	-7.69632	4.01052e-13	7.63222e-12	19.2369	down
ACTN1	-0.834572	6.45206	-7.69603	4.01787e-13	7.64181e-12	19.2351	stable
ANTXR2	-0.992622	4.15944	-7.69213	4.11665e-13	7.82519e-12	19.2113	stable
TMEM204	-1.13143	4.39814	-7.69116	4.14168e-13	7.86824e-12	19.2054	down
CLU	-1.85517	4.41877	-7.68823	4.2179e-13	8.00844e-12	19.1875	down
SLC37A2	-1.47958	2.05294	-7.68717	4.24581e-13	8.0568e-12	19.1811	down
CTSK	-1.54874	4.72209	-7.68565	4.28602e-13	8.12845e-12	19.1719	down
LINC01705	-1.16734	0.915693	-7.681	4.41185e-13	8.36228e-12	19.1435	down
SYT15	-0.0983299	0.0475198	-7.67806	4.49343e-13	8.51202e-12	19.1256	stable
PCDHB18P	-0.335184	0.366555	-7.67768	4.50412e-13	8.5274e-12	19.1233	stable
AC002480.2	-0.193493	0.106188	-7.67752	4.50845e-13	8.53069e-12	19.1223	stable
ARMC9	-0.71402	2.19756	-7.67609	4.54867e-13	8.59809e-12	19.1137	stable
ARMCX2	-1.31106	2.91653	-7.67607	4.54927e-13	8.59809e-12	19.1135	down
SLC8A1	-0.67244	1.10535	-7.67596	4.55251e-13	8.5993e-12	19.1128	stable
TNC	-2.07613	4.52675	-7.67444	4.59567e-13	8.67587e-12	19.1036	down
BMP1	-0.894133	4.20977	-7.6702	4.71849e-13	8.90265e-12	19.0778	stable
RUNX2	-1.10725	1.97965	-7.6696	4.73604e-13	8.93067e-12	19.0742	down
DIPK1C	-0.418399	0.208528	-7.66757	4.79631e-13	9.03916e-12	19.0618	stable
C4A	-1.09018	1.2779	-7.66489	4.877e-13	9.18599e-12	19.0455	down
COL5A3	-1.30945	3.07265	-7.66385	4.90835e-13	9.23977e-12	19.0392	down
CYBB	-1.73519	4.12886	-7.66257	4.94774e-13	9.30862e-12	19.0314	down
RAI14	-1.12072	3.71296	-7.65817	5.08491e-13	9.56124e-12	19.0046	down
PHACTR1	-0.394959	0.489705	-7.65731	5.11219e-13	9.60708e-12	18.9994	stable
LUM	-2.02026	7.96054	-7.65083	5.32201e-13	9.99571e-12	18.96	down
PACSIN1	-0.507073	0.382588	-7.64891	5.38564e-13	1.01095e-11	18.9484	stable
GPR183	-1.55398	3.32337	-7.64764	5.42854e-13	1.01842e-11	18.9406	down
PRX	-0.653281	1.09343	-7.64678	5.45756e-13	1.02328e-11	18.9354	stable
RPS6KA2	-1.02679	3.32872	-7.64466	5.52987e-13	1.03626e-11	18.9225	down
TMEM86A	-0.846428	1.99464	-7.64441	5.53833e-13	1.03725e-11	18.921	stable
ADAMTSL1	-0.785933	0.985182	-7.64276	5.59521e-13	1.04731e-11	18.9111	stable
SHISAL2A	-0.477355	0.424851	-7.64251	5.60389e-13	1.04834e-11	18.9095	stable
PCDHB12	-0.707542	0.760263	-7.64164	5.63418e-13	1.05341e-11	18.9043	stable
PTPRN	-0.778488	0.615194	-7.64102	5.65595e-13	1.05689e-11	18.9005	stable
SLC18A3	-0.424113	0.136033	-7.63963	5.70519e-13	1.06544e-11	18.892	stable
INA	-0.685197	0.379171	-7.63954	5.70818e-13	1.06544e-11	18.8915	stable
GPR21	-0.306114	0.242528	-7.63525	5.8623e-13	1.09359e-11	18.8654	stable
LCA5	-0.730557	1.18289	-7.63435	5.89485e-13	1.09904e-11	18.86	stable
CLECL1	-0.552295	0.477097	-7.63286	5.94981e-13	1.10866e-11	18.8509	stable
VAV1	-1.15584	2.67973	-7.63186	5.98677e-13	1.11492e-11	18.8449	down
SPSB1	-0.9521	4.75763	-7.62854	6.11104e-13	1.13742e-11	18.8248	stable
EDIL3-DT	-0.230248	0.22617	-7.62758	6.14748e-13	1.14356e-11	18.819	stable
COPDA1	-0.677127	0.292849	-7.62728	6.15906e-13	1.14507e-11	18.8171	stable
SLC6A1	-0.306405	0.277538	-7.62623	6.19937e-13	1.15192e-11	18.8107	stable
AC117488.1	-0.191123	0.0718767	-7.62584	6.21427e-13	1.15404e-11	18.8084	stable
FPR3	-1.74635	3.57436	-7.62437	6.27098e-13	1.16392e-11	18.7995	down
PODXL	-1.06721	5.13635	-7.623	6.3246e-13	1.17321e-11	18.7912	down
LRRK2	-0.716076	0.720683	-7.62273	6.33515e-13	1.17451e-11	18.7895	stable
FMNL3	-0.943385	2.77568	-7.62253	6.34303e-13	1.17531e-11	18.7883	stable
LRRN2	-1.17303	1.28687	-7.61362	6.70309e-13	1.24133e-11	18.7343	down
IL10	-0.373182	0.352373	-7.61348	6.70871e-13	1.24168e-11	18.7335	stable
NAT8L	-0.773239	0.504317	-7.61239	6.75409e-13	1.24937e-11	18.7269	stable
FILIP1L	-1.34017	4.58597	-7.61139	6.79625e-13	1.25647e-11	18.7208	down
ADRA1A	-0.146491	0.0575112	-7.60205	7.20035e-13	1.33043e-11	18.6643	stable
ADGRL4	-1.08678	2.70037	-7.59868	7.35198e-13	1.35769e-11	18.6439	down
HS3ST3B1	-0.774255	1.34207	-7.59797	7.38463e-13	1.36296e-11	18.6396	stable
TECTA	-0.189097	0.172473	-7.59753	7.40487e-13	1.36593e-11	18.6369	stable
STC1	-1.35145	3.3036	-7.59457	7.54135e-13	1.39033e-11	18.619	down
SRGN	-1.74911	6.42298	-7.59373	7.58091e-13	1.39685e-11	18.6139	down
CDX2	1.19682	7.90946	7.59356	7.58885e-13	1.39753e-11	18.6129	up
GPR146	-0.427824	0.546678	-7.59285	7.62216e-13	1.40289e-11	18.6086	stable
DYRK3	-0.730806	1.48929	-7.59136	7.69258e-13	1.41506e-11	18.5996	stable
SRGAP2D	-0.441343	0.287398	-7.59039	7.7389e-13	1.42279e-11	18.5938	stable
ETV1	-0.968449	1.6638	-7.58945	7.78374e-13	1.43023e-11	18.5881	stable
FUT11	-0.707619	3.13021	-7.58728	7.88898e-13	1.44877e-11	18.575	stable
ENO2	-1.25372	3.83594	-7.58644	7.92988e-13	1.45547e-11	18.5699	down
FAM189A2	-0.308857	0.298057	-7.58513	7.9946e-13	1.46653e-11	18.562	stable
ENTPD3	-0.837033	0.671601	-7.58455	8.023e-13	1.47093e-11	18.5585	stable
HTRA4	-0.672941	0.633609	-7.5817	8.16564e-13	1.49625e-11	18.5412	stable
PODNL1	-1.19713	2.44015	-7.58037	8.23308e-13	1.50777e-11	18.5332	down
AC018755.4	-0.957304	0.822323	-7.57995	8.25466e-13	1.51089e-11	18.5306	stable
PFKFB3	-0.824575	4.84217	-7.57645	8.43459e-13	1.54296e-11	18.5096	stable
TNFRSF9	-0.85329	1.14133	-7.57518	8.50097e-13	1.55425e-11	18.5019	stable
ANKRD55	-0.229543	0.138509	-7.57472	8.52533e-13	1.55784e-11	18.4991	stable
TRIM61	-0.460946	0.428708	-7.57363	8.58297e-13	1.56751e-11	18.4925	stable
KCND3	-1.08837	1.22828	-7.57186	8.67712e-13	1.58383e-11	18.4818	down
OLFM1	-1.07821	1.4931	-7.57059	8.74543e-13	1.59541e-11	18.4742	down
SH2D1A	-0.897777	1.04457	-7.56885	8.83993e-13	1.61176e-11	18.4636	stable
AP003071.4	-0.940077	0.931057	-7.56693	8.94508e-13	1.63004e-11	18.4521	stable
TMEM155	-0.2547	0.163426	-7.56366	9.12735e-13	1.66233e-11	18.4323	stable
ARMH1	-0.46688	0.617377	-7.56335	9.14521e-13	1.66437e-11	18.4304	stable
MAPT	-0.537321	0.372977	-7.56325	9.15094e-13	1.66437e-11	18.4298	stable
KCNK13	-0.745188	0.932031	-7.5632	9.15364e-13	1.66437e-11	18.4295	stable
AC112721.1	-0.539589	0.313414	-7.56173	9.23712e-13	1.67863e-11	18.4207	stable
ZBTB4	-0.944921	4.66243	-7.56136	9.25814e-13	1.68152e-11	18.4184	stable
GLIPR2	-1.15091	4.14233	-7.56085	9.28714e-13	1.68586e-11	18.4154	down
SWAP70	-0.804279	4.03914	-7.55935	9.37339e-13	1.70059e-11	18.4063	stable
NOG	-0.455221	0.297616	-7.55599	9.56989e-13	1.73528e-11	18.386	stable
NLRC3	-0.709433	1.30806	-7.55575	9.58381e-13	1.73685e-11	18.3846	stable
PLK3	-0.792402	3.932	-7.55441	9.66342e-13	1.75032e-11	18.3765	stable
VAT1	-0.997482	6.35083	-7.55326	9.73228e-13	1.76183e-11	18.3696	stable
COL19A1	-0.155938	0.0589869	-7.55247	9.77938e-13	1.76939e-11	18.3649	stable
CHN1	-0.882945	1.71583	-7.547	1.01148e-12	1.82908e-11	18.3319	stable
FOXP3	-1.13921	2.0368	-7.54096	1.04979e-12	1.89732e-11	18.2955	down
NAPSB	-1.31622	2.56114	-7.54067	1.05168e-12	1.89968e-11	18.2938	down
UBASH3B	-0.909638	1.41403	-7.53739	1.07314e-12	1.93739e-11	18.274	stable
EGFLAM	-0.723866	1.4359	-7.53522	1.08757e-12	1.96238e-11	18.2609	stable
CNIH3	-0.782172	1.3907	-7.53398	1.09589e-12	1.97631e-11	18.2535	stable
ITM2A	-1.33401	3.05455	-7.53293	1.10302e-12	1.98808e-11	18.2471	down
WNT7B	-1.0413	0.563406	-7.53237	1.10679e-12	1.99379e-11	18.2438	down
AC006062.1	-0.333724	0.199218	-7.53166	1.11168e-12	2.00128e-11	18.2395	stable
AF305872.2	-0.183889	0.0933546	-7.53151	1.11268e-12	2.00128e-11	18.2386	stable
CNTNAP3	-0.275568	0.118907	-7.5315	1.11277e-12	2.00128e-11	18.2385	stable
EN1	-0.47697	0.175295	-7.52883	1.13118e-12	2.0333e-11	18.2225	stable
TLR7	-0.843249	1.00479	-7.5278	1.13837e-12	2.0451e-11	18.2163	stable
SEMA3E	-0.523177	0.198972	-7.52588	1.15192e-12	2.06833e-11	18.2047	stable
SH3PXD2A	-0.969456	4.60247	-7.52501	1.15808e-12	2.07825e-11	18.1995	stable
PBX3	-0.920775	3.08811	-7.52344	1.16934e-12	2.09733e-11	18.19	stable
RTL3	-0.223321	0.110495	-7.52129	1.18486e-12	2.12401e-11	18.1772	stable
GZMM	-1.08365	1.65282	-7.51836	1.20642e-12	2.16148e-11	18.1595	down
LTBP1	-1.39241	4.58379	-7.51477	1.23332e-12	2.20848e-11	18.138	down
RASSF4	-0.920943	2.83702	-7.51415	1.23808e-12	2.2158e-11	18.1342	stable
TSPAN9	-0.849873	3.99546	-7.51014	1.26893e-12	2.26978e-11	18.1101	stable
KCNE1	-0.21694	0.103758	-7.50962	1.27296e-12	2.27576e-11	18.107	stable
TMEM100	-0.892647	0.867423	-7.50772	1.28796e-12	2.30135e-11	18.0956	stable
ZNF25	-0.714974	2.38295	-7.50639	1.29852e-12	2.31896e-11	18.0876	stable
SNPH	-0.803615	1.40492	-7.50505	1.30922e-12	2.3368e-11	18.0795	stable
GIHCG	-0.477587	0.698292	-7.50385	1.31887e-12	2.35276e-11	18.0724	stable
ARHGAP29	-0.856833	1.70582	-7.50271	1.32817e-12	2.36808e-11	18.0655	stable
NGB	-0.412032	0.117898	-7.50244	1.3304e-12	2.37076e-11	18.0639	stable
MMP9	-2.16496	5.03631	-7.50206	1.3335e-12	2.375e-11	18.0616	down
SLC35F3	-0.258471	0.103772	-7.49861	1.362e-12	2.42446e-11	18.0409	stable
FYB1	-1.2305	1.87448	-7.49629	1.38152e-12	2.45789e-11	18.027	down
MGAT1	-0.574172	5.22435	-7.49304	1.40934e-12	2.50604e-11	18.0075	stable
PRR29	-0.428293	0.623396	-7.49184	1.41976e-12	2.52257e-11	18.0003	stable
GVINP1	-0.689024	0.766718	-7.4918	1.42017e-12	2.52257e-11	18	stable
CTNNA3	-0.21252	0.0915681	-7.48869	1.44754e-12	2.56981e-11	17.9813	stable
RALYL	-0.16132	0.0492727	-7.48781	1.45536e-12	2.58231e-11	17.9761	stable
KERA	-0.456686	0.256328	-7.4865	1.46707e-12	2.60168e-11	17.9682	stable
IGFBP5	-1.91321	6.66683	-7.48383	1.49125e-12	2.64315e-11	17.9523	down
ROBO3	-0.712601	1.05653	-7.48328	1.49633e-12	2.65074e-11	17.9489	stable
GREM1	-2.14564	3.97633	-7.48277	1.50103e-12	2.65763e-11	17.9459	down
FOXS1	-0.988889	2.58521	-7.47905	1.53563e-12	2.71744e-11	17.9236	stable
PLXDC1	-0.830811	2.08161	-7.47435	1.58053e-12	2.7954e-11	17.8954	stable
PEBP4	-0.314653	0.154256	-7.47395	1.58437e-12	2.80069e-11	17.893	stable
TRG-AS1	-0.357471	0.401041	-7.47307	1.59294e-12	2.81433e-11	17.8878	stable
TPM2	-1.48825	6.84485	-7.47277	1.59588e-12	2.81803e-11	17.886	down
C1QTNF2	-0.68926	1.34328	-7.47139	1.60943e-12	2.84042e-11	17.8777	stable
ADAM33	-1.09716	1.28881	-7.46911	1.63207e-12	2.87886e-11	17.864	down
ELAVL4	-0.30562	0.170283	-7.46711	1.65212e-12	2.9113e-11	17.8521	stable
HECW1	-0.376693	0.350044	-7.4671	1.65222e-12	2.9113e-11	17.852	stable
LBH	-1.1758	5.23297	-7.46319	1.69229e-12	2.98031e-11	17.8286	down
AP005264.1	-0.430014	0.211928	-7.45986	1.7271e-12	3.03927e-11	17.8087	stable
AC110611.2	-0.768239	1.06338	-7.45981	1.72761e-12	3.03927e-11	17.8084	stable
C17orf107	-0.29192	0.305493	-7.45214	1.81063e-12	3.18362e-11	17.7625	stable
SRRM3	-0.832509	0.839952	-7.45184	1.814e-12	3.18786e-11	17.7607	stable
TLR5	-0.63253	1.0209	-7.44976	1.8372e-12	3.2269e-11	17.7483	stable
ADGRE2	-0.933274	1.52061	-7.4496	1.83899e-12	3.22833e-11	17.7473	stable
SLC46A2	-0.258709	0.185536	-7.44576	1.88268e-12	3.30328e-11	17.7244	stable
SAMSN1	-1.14222	1.83848	-7.44266	1.91871e-12	3.36472e-11	17.7058	down
TRAF1	-0.798465	3.03871	-7.4416	1.93115e-12	3.38474e-11	17.6995	stable
CYP26B1	-0.930549	1.16367	-7.4413	1.93475e-12	3.38925e-11	17.6977	stable
CACNA1H	-1.27799	2.61496	-7.4409	1.93942e-12	3.39562e-11	17.6953	down
TRPV4	-1.05781	1.50737	-7.44042	1.94517e-12	3.40389e-11	17.6924	down
FIBIN	-1.51883	3.1959	-7.44003	1.94976e-12	3.41012e-11	17.6901	down
MEF2C-AS1	-0.156624	0.0986805	-7.43686	1.98793e-12	3.47503e-11	17.6712	stable
LINC01678	-0.276875	0.169633	-7.43627	1.99511e-12	3.48575e-11	17.6677	stable
GNG11	-1.10025	3.62057	-7.43145	2.05465e-12	3.58788e-11	17.6389	down
KCNK12	-0.200983	0.13468	-7.43111	2.05897e-12	3.59232e-11	17.6369	stable
CRYGN	-0.216388	0.0966294	-7.43102	2.06005e-12	3.59232e-11	17.6364	stable
TMEM169	-0.511946	0.479949	-7.43099	2.06046e-12	3.59232e-11	17.6362	stable
MRVI1	-1.29026	3.10241	-7.42789	2.09985e-12	3.65822e-11	17.6176	down
STAC2	-0.554631	0.216985	-7.42784	2.10046e-12	3.65822e-11	17.6174	stable
RASGRP1	-0.688568	0.975636	-7.42641	2.11893e-12	3.68844e-11	17.6088	stable
SOX11	-0.442217	0.429376	-7.42536	2.13252e-12	3.71013e-11	17.6026	stable
AC007541.1	-0.493075	0.662533	-7.42238	2.17161e-12	3.77616e-11	17.5848	stable
AC099524.1	-0.300769	0.173235	-7.42217	2.1744e-12	3.77902e-11	17.5835	stable
HOXC10	-0.690233	0.275349	-7.42053	2.19628e-12	3.81505e-11	17.5738	stable
KLHDC8A	-0.524638	0.819334	-7.41954	2.20962e-12	3.8362e-11	17.5678	stable
PAMR1	-0.885393	2.21018	-7.41923	2.21375e-12	3.84135e-11	17.566	stable
SLITRK2	-0.135529	0.0404872	-7.41809	2.2292e-12	3.86614e-11	17.5592	stable
GPR141	-0.53748	0.490446	-7.41796	2.23095e-12	3.86714e-11	17.5584	stable
AC005082.1	-0.287182	0.210417	-7.41778	2.23344e-12	3.86942e-11	17.5574	stable
KRT79	-0.232741	0.0777531	-7.41729	2.2401e-12	3.87893e-11	17.5544	stable
EMILIN2	-0.803531	3.39644	-7.41684	2.24628e-12	3.88759e-11	17.5517	stable
LST1	-1.22955	2.92229	-7.41537	2.26653e-12	3.92059e-11	17.543	down
AC090044.1	-0.373538	0.165105	-7.41335	2.29464e-12	3.96714e-11	17.5309	stable
FAM180B	-0.256053	0.105803	-7.4121	2.31218e-12	3.99537e-11	17.5235	stable
CHRM4	-0.707279	0.484846	-7.40957	2.34811e-12	4.05534e-11	17.5084	stable
CETP	-0.576508	0.973624	-7.40687	2.38704e-12	4.12042e-11	17.4923	stable
RAC2	-0.98404	5.47848	-7.40572	2.40385e-12	4.14727e-11	17.4855	stable
PRKAR2B	-1.18985	2.09858	-7.40466	2.41947e-12	4.17203e-11	17.4791	down
AC002091.2	-0.635398	0.426953	-7.40396	2.42968e-12	4.18745e-11	17.475	stable
ZNF385B	-0.368788	0.237682	-7.40356	2.43569e-12	4.19564e-11	17.4726	stable
HNRNPA1P21	-1.15751	1.73516	-7.40144	2.46736e-12	4.24797e-11	17.46	down
POMC	-0.744052	0.763434	-7.40056	2.48065e-12	4.26863e-11	17.4547	stable
ST8SIA1	-0.436403	0.422786	-7.39993	2.49011e-12	4.28269e-11	17.451	stable
INSYN2B	-0.309332	0.194699	-7.39964	2.49451e-12	4.28802e-11	17.4493	stable
ENPP2	-1.43849	2.83451	-7.39826	2.51562e-12	4.32205e-11	17.4411	down
IL2RB	-1.27686	2.72215	-7.39785	2.52181e-12	4.33045e-11	17.4387	down
C1QB	-1.63617	6.84816	-7.39503	2.56554e-12	4.40294e-11	17.4218	down
S1PR4	-1.13085	2.08832	-7.39496	2.5667e-12	4.40294e-11	17.4214	down
LINC01684	-0.0832768	0.0482596	-7.39376	2.58547e-12	4.43285e-11	17.4143	stable
SNAP91	-0.275604	0.119786	-7.38992	2.64658e-12	4.53527e-11	17.3915	stable
AC010226.1	-0.228218	0.316945	-7.38923	2.65782e-12	4.55005e-11	17.3873	stable
WDR86	-0.551391	0.754019	-7.38922	2.65796e-12	4.55005e-11	17.3873	stable
CCL2	-1.61738	4.16295	-7.38895	2.66229e-12	4.55511e-11	17.3857	down
SCN7A	-0.739827	0.369624	-7.38737	2.68801e-12	4.59674e-11	17.3763	stable
TRIM8	-0.652307	5.68319	-7.38508	2.7257e-12	4.65877e-11	17.3627	stable
SPN	-1.09021	1.91934	-7.38429	2.7389e-12	4.67892e-11	17.3579	down
DIXDC1	-0.854838	2.56439	-7.38221	2.77365e-12	4.73583e-11	17.3456	stable
KIR2DL1	-0.178267	0.0549846	-7.38083	2.7971e-12	4.7734e-11	17.3374	stable
SIRPB1	-0.620723	0.538427	-7.38026	2.80687e-12	4.78674e-11	17.334	stable
AL117382.2	1.47164	4.41483	7.3802	2.80781e-12	4.78674e-11	17.3337	up
RERG	-1.23355	1.6564	-7.37943	2.82105e-12	4.80684e-11	17.3291	down
THPO	-0.414407	0.268259	-7.37006	2.98632e-12	5.08583e-11	17.2734	stable
AC133065.2	-0.297302	0.113552	-7.36958	2.99513e-12	5.0982e-11	17.2705	stable
NAV1	-1.00029	2.19218	-7.3638	3.10214e-12	5.27763e-11	17.2362	down
FOSB	-2.14066	3.38432	-7.36048	3.16521e-12	5.38215e-11	17.2166	down
AC112715.1	-0.464263	0.297624	-7.36035	3.16785e-12	5.38388e-11	17.2157	stable
AC012101.2	-0.22608	0.0750763	-7.36015	3.17157e-12	5.38743e-11	17.2146	stable
MAP3K6	-0.887525	3.35635	-7.3578	3.2173e-12	5.4623e-11	17.2006	stable
LINC01127	-0.31195	0.14924	-7.35737	3.22564e-12	5.47365e-11	17.1981	stable
LINC01366	-0.184803	0.108022	-7.35688	3.23517e-12	5.487e-11	17.1952	stable
DRAXIN	-0.458088	0.360203	-7.35388	3.29464e-12	5.585e-11	17.1774	stable
PAX5	-0.93861	0.584189	-7.34997	3.37376e-12	5.71584e-11	17.1542	stable
TLR2	-1.04411	2.1272	-7.3499	3.37528e-12	5.71584e-11	17.1538	down
NOTCH2	-0.912284	3.61335	-7.34901	3.39354e-12	5.74382e-11	17.1485	stable
PIP5K1C	-0.748834	4.45453	-7.34764	3.42188e-12	5.78882e-11	17.1404	stable
ELMO1	-0.986152	1.99079	-7.34497	3.47758e-12	5.88005e-11	17.1246	stable
CTF1	-1.19513	1.74404	-7.34322	3.51467e-12	5.93745e-11	17.1142	down
SLAMF9	-1.04401	0.952205	-7.3432	3.51512e-12	5.93745e-11	17.1141	down
KLF17	-0.179917	0.0998657	-7.3415	3.55153e-12	5.99588e-11	17.104	stable
PIRT	-0.601459	0.333248	-7.33775	3.63335e-12	6.13088e-11	17.0818	stable
SMYD1	-0.640964	0.302801	-7.33629	3.66555e-12	6.18206e-11	17.0731	stable
FGD5	-1.17549	2.59063	-7.33141	3.77556e-12	6.36435e-11	17.0442	down
CARD8	-0.643301	2.30178	-7.33088	3.78757e-12	6.38134e-11	17.0411	stable
CD3E	-1.34554	3.22978	-7.32974	3.81385e-12	6.42234e-11	17.0344	down
NRG2	-0.274742	0.176475	-7.32746	3.86696e-12	6.50847e-11	17.0209	stable
RIPOR1	-0.809067	4.04351	-7.32416	3.94507e-12	6.63655e-11	17.0013	stable
GNG8	-1.02284	0.875001	-7.32083	4.02529e-12	6.76806e-11	16.9816	down
SEMA6C	-0.780141	1.67849	-7.31871	4.07735e-12	6.8521e-11	16.9691	stable
MYH11	-2.41153	3.95586	-7.31731	4.11189e-12	6.90664e-11	16.9608	down
PCDHGA9	-0.518184	0.550997	-7.31617	4.14034e-12	6.95089e-11	16.9541	stable
HEY2	-0.776477	1.6426	-7.31298	4.22119e-12	7.08302e-11	16.9352	stable
LRRK2-DT	-0.248637	0.176555	-7.31272	4.22767e-12	7.0903e-11	16.9337	stable
EPYC	-1.70327	1.17948	-7.30481	4.43481e-12	7.43143e-11	16.887	down
FAM78B	-0.575182	1.00793	-7.30478	4.43556e-12	7.43143e-11	16.8868	stable
AC006262.2	-0.270278	0.0976477	-7.30416	4.45241e-12	7.45587e-11	16.8831	stable
NTNG1	-0.286504	0.105966	-7.30405	4.45531e-12	7.45695e-11	16.8825	stable
P2RY10	-0.986256	1.2713	-7.30298	4.48411e-12	7.50135e-11	16.8762	stable
CCL13	-2.01498	2.32337	-7.2998	4.57119e-12	7.64184e-11	16.8574	down
AC027682.6	-0.408506	0.404564	-7.29975	4.57271e-12	7.64184e-11	16.8571	stable
RARB	-0.941679	1.7456	-7.29846	4.60845e-12	7.69768e-11	16.8495	stable
SFTA1P	-0.363767	0.19736	-7.29643	4.66524e-12	7.78859e-11	16.8375	stable
AC005180.2	-0.824963	0.566087	-7.29571	4.68565e-12	7.81872e-11	16.8332	stable
SVIL	-1.01426	4.04237	-7.29342	4.75078e-12	7.92341e-11	16.8197	down
CCL4	-1.41099	2.96758	-7.2922	4.78598e-12	7.97807e-11	16.8125	down
SH2B3	-0.858159	3.82832	-7.29142	4.80856e-12	8.01169e-11	16.8079	stable
AC005291.2	-0.521094	0.318804	-7.2888	4.88526e-12	8.13538e-11	16.7925	stable
GLIS1	-0.536282	0.557298	-7.28858	4.89157e-12	8.14178e-11	16.7912	stable
CXCR5	-0.212191	0.0784323	-7.28685	4.94302e-12	8.22328e-11	16.781	stable
RNASE2	-1.01973	1.45222	-7.2862	4.96253e-12	8.25159e-11	16.7771	down
TTLL7	-0.675535	0.657203	-7.28504	4.99734e-12	8.30529e-11	16.7703	stable
CD1C	-1.02115	1.25312	-7.28462	5.0099e-12	8.32197e-11	16.7678	down
EFNA5	-1.12787	1.25064	-7.28106	5.11891e-12	8.49601e-11	16.7468	down
AL109976.1	-0.36317	0.246673	-7.28103	5.11981e-12	8.49601e-11	16.7466	stable
SFXN4	0.662514	6.14794	7.27619	5.27141e-12	8.74319e-11	16.7181	stable
DNM3OS	-0.856485	1.32517	-7.27591	5.2804e-12	8.75371e-11	16.7165	stable
IMPG2	-0.133048	0.117864	-7.27353	5.35655e-12	8.87549e-11	16.7025	stable
PCDHGB7	-0.942797	1.02169	-7.27312	5.36985e-12	8.89227e-11	16.7001	stable
CHD3	-0.964657	4.63408	-7.27305	5.37206e-12	8.89227e-11	16.6997	stable
GRIP2	-0.527461	0.468232	-7.27125	5.43062e-12	8.98472e-11	16.6891	stable
GPSM1	-1.08946	2.08193	-7.26795	5.53985e-12	9.16085e-11	16.6696	down
[truncated: 31,057 more rows]
