# Supplementary material for: Integration of single-cell and bulk RNA-seq via machine learning to reveal ferroptosis- and lipid metabolism-driven immune landscape heterogeneity and predict immunotherapy response in colon cancer
Source: Front Immunol. 2025 Dec 5;16:1699079. doi: 10.3389/fimmu.2025.1699079 (PMC12714941; doi:10.3389/fimmu.2025.1699079)
Supplement: Supplementary file 18 [file Table3.xlsx]

## Sheet: Sheet1
rowname	logFC	AveExpr	t	P.Value	adj.P.Val	B	change
ITLN1	-2.6561	4.71878	-8.99831	1.20815e-17	3.92817e-13	29.007	down
CLCA1	-2.68264	4.99722	-8.46836	5.89165e-16	9.57806e-12	25.3238	down
JCHAIN	-2.03511	7.40863	-7.96651	2.027e-14	2.19686e-10	21.9736	down
DNASE1L3	-0.888263	1.52987	-7.61404	2.22771e-13	1.8108e-09	19.706	down
IL17A	-0.455444	0.549593	-7.1682	4.14055e-12	2.69252e-08	16.9444	stable
TRPA1	-0.723505	1.74773	-7.05924	8.29602e-12	3.92737e-08	16.2882	down
HADH	-0.373577	4.94632	-7.05624	8.45532e-12	3.92737e-08	16.2703	stable
CCL28	-0.887927	3.83771	-6.96995	1.45774e-11	5.76771e-08	15.7563	down
NSG1	-0.580443	1.55444	-6.95547	1.59652e-11	5.76771e-08	15.6704	stable
LINC01082	-0.27183	0.469381	-6.80047	4.18875e-11	1.34518e-07	14.7606	stable
HEPACAM2	-1.33249	3.11244	-6.78702	4.55095e-11	1.34518e-07	14.6824	down
RIPOR1	0.422853	4.06865	6.74604	5.85504e-11	1.58642e-07	14.4449	stable
MEGF6	0.76199	3.00674	6.72245	6.76528e-11	1.66469e-07	14.3087	up
MPP3	0.420534	1.81845	6.713	7.16788e-11	1.66469e-07	14.2542	stable
ZG16	-1.7655	3.33012	-6.68013	8.75979e-11	1.84381e-07	14.0652	down
SELENOP	-0.90488	3.93599	-6.67435	9.07331e-11	1.84381e-07	14.032	down
NAT2	-0.797193	3.345	-6.48038	2.91669e-10	5.54398e-07	12.9322	down
B3GNT6	-1.32503	2.59246	-6.47182	3.06919e-10	5.54398e-07	12.8842	down
BEST2	-0.846681	1.36294	-6.40593	4.53462e-10	7.75993e-07	12.5168	down
KRT8P12	0.352617	3.06542	6.38581	5.10562e-10	8.30021e-07	12.4052	stable
TUBG2	0.379442	3.19916	6.33683	6.80647e-10	1.04412e-06	12.1347	stable
ENO2	0.691969	4.15063	6.32372	7.34858e-10	1.04412e-06	12.0626	up
HEXB	-0.302503	6.78281	-6.32286	7.38598e-10	1.04412e-06	12.0578	stable
SLC39A8	-0.613837	5.13669	-6.30286	8.30027e-10	1.12448e-06	11.948	down
ARHGEF1	0.368737	5.43764	6.20588	1.45602e-09	1.84742e-06	11.4196	stable
MARK4	0.314259	3.60919	6.20336	1.4773e-09	1.84742e-06	11.406	stable
SPINK1	-1.09818	7.54382	-6.19443	1.55514e-09	1.87274e-06	11.3577	down
CHPF	0.466085	7.32893	6.17982	1.69145e-09	1.96413e-06	11.2788	stable
CHD4	0.253911	3.10086	6.15045	2.00147e-09	2.24399e-06	11.1206	stable
RPS3A	-0.576932	8.98044	-6.12742	2.28288e-09	2.38788e-06	10.997	stable
GPR15	-0.697121	1.18847	-6.12643	2.29585e-09	2.38788e-06	10.9917	down
BCL2L15	-0.620642	3.96505	-6.12166	2.35916e-09	2.38788e-06	10.9661	down
C4BPA	-0.947904	2.72825	-6.11693	2.42357e-09	2.38788e-06	10.9408	down
PPA2	-0.32919	5.74889	-6.09935	2.67866e-09	2.56159e-06	10.8468	stable
COX18	-0.324839	3.6999	-6.0818	2.95933e-09	2.74914e-06	10.7532	stable
ANGPTL4	0.713477	3.2843	6.06258	3.29971e-09	2.98018e-06	10.651	up
IGKJ1	-1.88936	6.60106	-6.05344	3.47473e-09	3.05345e-06	10.6024	down
SRI	-0.396697	6.64865	-6.01938	4.21052e-09	3.60266e-06	10.4221	stable
AP000808.1	0.251833	0.5546	5.99864	4.73098e-09	3.88295e-06	10.3127	stable
CXCL14	-1.21554	7.2466	-5.99692	4.77696e-09	3.88295e-06	10.3036	down
HSDL2	-0.362557	5.99529	-5.99072	4.94585e-09	3.92218e-06	10.271	stable
ATOH1	-1.15266	3.61637	-5.98324	5.15767e-09	3.99277e-06	10.2316	down
IL26	-0.28652	0.470925	-5.97809	5.30844e-09	4.01392e-06	10.2046	stable
BMP5	-0.497856	1.10655	-5.96863	5.59689e-09	4.0498e-06	10.1549	stable
TPSG1	-0.993476	2.85752	-5.96769	5.62624e-09	4.0498e-06	10.15	down
PARM1	-0.62173	6.51436	-5.96275	5.78383e-09	4.0498e-06	10.1241	down
ADARB1	0.380901	2.22664	5.96059	5.85412e-09	4.0498e-06	10.1128	stable
LINC01915	-0.0883341	0.190026	-5.94679	6.32271e-09	4.28285e-06	10.0405	stable
MICOS10	-0.372709	2.72261	-5.92397	7.17896e-09	4.76361e-06	9.92135	stable
TAOK2	0.303378	4.55225	5.91024	7.74751e-09	5.03805e-06	9.84985	stable
IGHA2	-1.7577	8.11283	-5.89988	8.20545e-09	5.1969e-06	9.79598	down
SNHG18	-0.617897	5.20163	-5.897	8.33757e-09	5.1969e-06	9.781	down
CCRL2	-0.360611	3.95551	-5.89171	8.58528e-09	5.1969e-06	9.75354	stable
NIPSNAP3A	-0.377702	5.25001	-5.89075	8.63113e-09	5.1969e-06	9.74854	stable
SDHAF4	-0.409097	4.90363	-5.85634	1.04367e-08	6.16979e-06	9.5704	stable
ASPG	-0.361398	0.641226	-5.83954	1.14476e-08	6.64655e-06	9.48372	stable
SMAGP	-0.340982	5.83608	-5.83109	1.19913e-08	6.84009e-06	9.44021	stable
UGT2B7	-0.837034	2.15916	-5.82727	1.22451e-08	6.86441e-06	9.42058	down
CRTC2	0.259097	5.32388	5.80937	1.35073e-08	7.23844e-06	9.32861	stable
SUPT5H	0.276547	5.86565	5.80767	1.36336e-08	7.23844e-06	9.31989	stable
FAR2	-0.405006	4.79854	-5.80502	1.38326e-08	7.23844e-06	9.3063	stable
DIMT1	-0.281297	3.13052	-5.80109	1.41335e-08	7.23844e-06	9.28614	stable
NAT1	-0.443646	3.3311	-5.79903	1.42934e-08	7.23844e-06	9.27559	stable
DCTPP1	-0.382949	7.26071	-5.79713	1.44421e-08	7.23844e-06	9.26589	stable
ADAMTSL5	0.427301	2.65734	5.79677	1.44706e-08	7.23844e-06	9.26404	stable
TMEM106C	-0.354718	7.22612	-5.79385	1.47039e-08	7.24369e-06	9.24905	stable
SULT1B1	-0.854576	4.01235	-5.78993	1.50217e-08	7.2898e-06	9.22901	down
IGKV2-24	-1.29346	4.33614	-5.77806	1.60267e-08	7.6631e-06	9.16832	down
COL4A6	-0.215631	0.394104	-5.77363	1.64178e-08	7.73637e-06	9.14572	stable
PARPBP	-0.420895	3.09337	-5.7568	1.79928e-08	8.35739e-06	9.05989	stable
RPS3AP47	-0.529672	2.77563	-5.74938	1.87328e-08	8.57857e-06	9.02212	stable
XBP1	-0.390456	8.19752	-5.7393	1.97857e-08	8.92053e-06	8.97089	stable
ADAMDEC1	-0.854262	4.52123	-5.73558	2.01882e-08	8.92053e-06	8.95202	down
LRRC19	-0.784696	3.80059	-5.73336	2.04328e-08	8.92053e-06	8.94074	down
CMC1	-0.293671	3.06052	-5.73192	2.05932e-08	8.92053e-06	8.93342	stable
ZSWIM9	0.375436	3.02009	5.72962	2.08513e-08	8.92053e-06	8.92175	stable
LYPLA1P3	-0.348492	0.768611	-5.71037	2.31383e-08	9.77037e-06	8.82427	stable
ST6GALNAC1	-0.893159	6.2845	-5.69845	2.46757e-08	1.0286e-05	8.76402	down
FAM3D	-0.816494	7.58499	-5.67853	2.74699e-08	1.13058e-05	8.66356	down
TBX19	0.249195	1.54585	5.67457	2.80601e-08	1.14043e-05	8.64366	stable
CASP1	-0.7088	5.02233	-5.67074	2.86441e-08	1.14979e-05	8.62437	down
MTMR8	-0.368823	1.6131	-5.66581	2.94119e-08	1.16622e-05	8.59961	stable
NDUFC2	-0.354756	4.73616	-5.66228	2.99738e-08	1.17399e-05	8.58189	stable
CAPZA2	-0.412206	5.843	-5.66008	3.03301e-08	1.17399e-05	8.57082	stable
RPS23	-0.411522	7.27058	-5.64927	3.21398e-08	1.22849e-05	8.51657	stable
CASP5	-0.674258	3.24317	-5.64722	3.24937e-08	1.22849e-05	8.50632	down
HOXC8	0.351965	0.502269	5.62768	3.60724e-08	1.3354e-05	8.40852	stable
ABCD3	-0.33785	4.83898	-5.62731	3.6143e-08	1.3354e-05	8.40669	stable
SAMD4B	0.303691	5.28714	5.62061	3.74579e-08	1.36843e-05	8.37324	stable
CPT2	-0.241509	2.7264	-5.61575	3.84428e-08	1.38881e-05	8.34895	stable
HDAC7	0.298721	4.2515	5.60882	3.98868e-08	1.40112e-05	8.31444	stable
C19orf54	0.267066	4.08503	5.60672	4.03358e-08	1.40112e-05	8.30397	stable
RPS3AP49	-0.464998	1.29052	-5.6058	4.05331e-08	1.40112e-05	8.2994	stable
SART1	0.30761	5.83099	5.60368	4.09945e-08	1.40112e-05	8.28881	stable
GDI1	0.273581	6.15723	5.60072	4.16454e-08	1.40112e-05	8.27407	stable
HMGN2P5	-0.654217	3.79365	-5.59995	4.18144e-08	1.40112e-05	8.27028	down
TTC39A	-0.442489	4.11435	-5.59887	4.20574e-08	1.40112e-05	8.26486	stable
RAB32	-0.559314	6.59945	-5.59631	4.26324e-08	1.40112e-05	8.25215	stable
NXPE1	-0.901458	2.74612	-5.59618	4.2662e-08	1.40112e-05	8.2515	down
SLC4A3	0.484976	1.21401	5.58997	4.40921e-08	1.43361e-05	8.22065	stable
HIRIP3	0.313866	4.10261	5.5847	4.53444e-08	1.45973e-05	8.19445	stable
NXPE4	-1.25757	3.85623	-5.57916	4.66952e-08	1.47603e-05	8.16698	down
PLOD1	0.321257	6.3122	5.57524	4.76772e-08	1.47603e-05	8.14751	stable
KLRB1	-0.533183	2.05422	-5.57502	4.77319e-08	1.47603e-05	8.14644	stable
ZNF646	0.325092	3.52479	5.57391	4.80133e-08	1.47603e-05	8.14094	stable
RETNLB	-1.21503	3.57582	-5.5715	4.86306e-08	1.47603e-05	8.12899	down
DNAJB2	0.304115	5.12152	5.5703	4.89419e-08	1.47603e-05	8.12302	stable
TNK2	0.396444	3.92637	5.56996	4.90284e-08	1.47603e-05	8.12137	stable
IGLV2-8	-1.3419	5.14766	-5.56806	4.95238e-08	1.47726e-05	8.11196	down
ALG14	-0.235717	2.63956	-5.56419	5.05506e-08	1.49418e-05	8.09277	stable
CLCA4	-1.24871	2.52589	-5.55423	5.3284e-08	1.56079e-05	8.04351	down
IGKV2-30	-1.26889	4.19071	-5.54402	5.62346e-08	1.63251e-05	7.9931	down
AGRN	0.465638	5.83242	5.53038	6.04273e-08	1.7387e-05	7.92585	stable
SPINK4	-1.71539	6.73695	-5.52134	6.33711e-08	1.80741e-05	7.88137	down
TNFRSF17	-0.743476	1.90111	-5.5157	6.52762e-08	1.83012e-05	7.85367	down
PXMP2	-0.579144	2.97675	-5.51565	6.5293e-08	1.83012e-05	7.85343	stable
COPS4	-0.299525	4.94018	-5.51139	6.67708e-08	1.85488e-05	7.8325	stable
HEXIM1	0.332652	4.97989	5.50921	6.75411e-08	1.85488e-05	7.82178	stable
SUPT6H	0.300879	5.18555	5.50823	6.78877e-08	1.85488e-05	7.81699	stable
DUOXA2	-1.23684	3.72551	-5.49082	7.43791e-08	1.9924e-05	7.73162	down
PPP1R9B	0.297831	5.52148	5.49002	7.46911e-08	1.9924e-05	7.72771	stable
EPB41L4B	-0.398193	5.23062	-5.48984	7.47595e-08	1.9924e-05	7.72685	stable
INSC	-0.367585	1.10053	-5.48709	7.58456e-08	2.00491e-05	7.71337	stable
CDR2L	0.498439	4.0473	5.47731	7.98228e-08	2.07832e-05	7.66559	stable
HOXC9	0.418083	0.677605	5.47651	8.01568e-08	2.07832e-05	7.66169	stable
MS4A12	-1.17391	2.3483	-5.4756	8.05401e-08	2.07832e-05	7.65723	down
APCDD1L	0.273029	0.425788	5.47284	8.17087e-08	2.09187e-05	7.64377	stable
SLC25A16	-0.249128	3.10075	-5.46772	8.3924e-08	2.11905e-05	7.61877	stable
AL645608.7	0.389448	1.11624	5.46738	8.40736e-08	2.11905e-05	7.6171	stable
PLEKHN1	0.427288	2.26656	5.46571	8.48088e-08	2.12113e-05	7.60896	stable
IL22	-0.216023	0.219935	-5.4612	8.6827e-08	2.15503e-05	7.58699	stable
PHF12	0.242484	3.58523	5.45938	8.7652e-08	2.15903e-05	7.57815	stable
STX4	0.24758	5.35717	5.45167	9.12447e-08	2.23062e-05	7.54061	stable
IGHV3-53	-1.10688	3.52584	-5.44883	9.26037e-08	2.24695e-05	7.52679	down
VWC2	-0.0478963	0.0688859	-5.43661	9.86777e-08	2.35386e-05	7.46743	stable
DRD4	0.37204	1.43977	5.43622	9.88814e-08	2.35386e-05	7.4655	stable
IGLJ2	-1.50822	3.18948	-5.43563	9.91816e-08	2.35386e-05	7.46267	down
NUDT12	-0.616791	3.39699	-5.43074	1.01736e-07	2.39699e-05	7.43891	down
HIGD1A	-0.388845	5.71229	-5.42665	1.03916e-07	2.4299e-05	7.41911	stable
C4orf19	-0.403073	3.77555	-5.42533	1.04628e-07	2.4299e-05	7.41273	stable
SETD1A	0.293796	4.56807	5.42266	1.06087e-07	2.44632e-05	7.39979	stable
ZNRF2	-0.328206	4.34468	-5.41518	1.10279e-07	2.52508e-05	7.36358	stable
IGLV7-43	-1.20402	3.75001	-5.40951	1.13568e-07	2.5822e-05	7.33614	down
PPL	0.517096	4.15712	5.39367	1.23257e-07	2.78303e-05	7.25967	stable
WASF1	0.525391	2.54569	5.38736	1.27335e-07	2.84234e-05	7.22927	stable
NFKB2	0.352707	5.17046	5.38537	1.28649e-07	2.84234e-05	7.21968	stable
ACIN1	0.284069	5.55818	5.38437	1.29312e-07	2.84234e-05	7.21488	stable
GPD1L	-0.320656	5.14629	-5.38395	1.29591e-07	2.84234e-05	7.21287	stable
AGAP3	0.288726	4.6784	5.38296	1.30254e-07	2.84234e-05	7.2081	stable
EPOP	0.503512	3.79677	5.37832	1.33409e-07	2.89177e-05	7.18575	stable
PCGF2	0.341932	3.98664	5.37271	1.37312e-07	2.95667e-05	7.15883	stable
B3GNT10	-0.355627	2.29246	-5.36588	1.42224e-07	3.04228e-05	7.12601	stable
FCGBP	-1.33564	5.72132	-5.36205	1.45055e-07	3.04997e-05	7.10761	down
LRRC31	-0.57081	3.4365	-5.36141	1.45533e-07	3.04997e-05	7.10454	stable
CASP6	-0.308122	6.4141	-5.36006	1.46547e-07	3.04997e-05	7.09805	stable
SLC27A1	0.379948	2.81444	5.35901	1.47338e-07	3.04997e-05	7.09303	stable
NUMBL	0.353749	2.96917	5.35826	1.47907e-07	3.04997e-05	7.08943	stable
CTDSP1	0.221535	6.54028	5.35786	1.48212e-07	3.04997e-05	7.08751	stable
SCGB2A1	-0.660983	1.58255	-5.35601	1.49625e-07	3.05969e-05	7.07865	down
PLBD2	0.370674	5.45902	5.35428	1.50957e-07	3.06764e-05	7.07037	stable
ANKRD22	-0.492277	5.23216	-5.34822	1.55722e-07	3.14482e-05	7.04136	stable
MPC1	-0.295893	6.12988	-5.33973	1.62649e-07	3.26442e-05	7.00074	stable
AC009570.2	-0.245968	0.325296	-5.33734	1.64655e-07	3.2844e-05	6.9893	stable
WNT4	-0.542394	2.15007	-5.33499	1.66646e-07	3.30385e-05	6.97808	stable
TMEM236	-0.653324	2.07065	-5.33141	1.69726e-07	3.34452e-05	6.96098	down
AC005387.1	0.318924	1.04162	5.32668	1.73877e-07	3.40568e-05	6.93843	stable
GABBR1	0.531342	2.50774	5.32482	1.75543e-07	3.41774e-05	6.92953	stable
AC135506.1	0.236783	0.902145	5.32136	1.78671e-07	3.45793e-05	6.91304	stable
CNOT3	0.261987	4.60853	5.31969	1.80199e-07	3.46687e-05	6.9051	stable
ARL8A	0.234501	6.11189	5.31834	1.81443e-07	3.47026e-05	6.89868	stable
DUOX2	-1.14802	4.43642	-5.31242	1.87009e-07	3.55579e-05	6.87048	down
CCS	0.258443	5.34869	5.30447	1.94741e-07	3.68128e-05	6.83268	stable
GTF3C1	0.285673	4.64154	5.30324	1.95969e-07	3.68309e-05	6.82681	stable
UQCRQ	-0.356884	7.36868	-5.29755	2.01725e-07	3.76947e-05	6.7998	stable
SF3B4	0.211392	7.26052	5.29043	2.09164e-07	3.87771e-05	6.76601	stable
RPSAP54	-0.534644	2.18525	-5.28974	2.09902e-07	3.87771e-05	6.76273	stable
TNIP3	-0.348678	0.90001	-5.27957	2.21027e-07	4.06016e-05	6.71455	stable
DTD2	-0.319164	2.49838	-5.27534	2.25823e-07	4.12494e-05	6.69453	stable
SALL1	-0.321087	1.15994	-5.26228	2.41268e-07	4.38246e-05	6.63282	stable
NFKBIL1	0.244867	4.78196	5.25999	2.44087e-07	4.40902e-05	6.62198	stable
SLC38A10	0.304005	5.77951	5.25637	2.48589e-07	4.46554e-05	6.60494	stable
INAFM1	0.317718	4.83226	5.24867	2.58456e-07	4.58992e-05	6.56864	stable
PHF1	0.287981	4.67131	5.24852	2.58657e-07	4.58992e-05	6.56791	stable
DBN1	0.523408	4.87689	5.24769	2.59748e-07	4.58992e-05	6.56399	stable
SMDT1	-0.242501	6.18307	-5.24455	2.63888e-07	4.63786e-05	6.54924	stable
NTSR1	0.634723	1.0544	5.24214	2.67118e-07	4.6602e-05	6.5379	up
IGKV4-1	-1.34983	7.46886	-5.24147	2.68025e-07	4.6602e-05	6.53474	down
IGHV6-1	-1.16398	4.47816	-5.23742	2.73562e-07	4.71956e-05	6.51567	down
EBF2	0.191047	0.345788	5.23632	2.75076e-07	4.71956e-05	6.51052	stable
CTBS	-0.272194	1.65548	-5.23581	2.75794e-07	4.71956e-05	6.50809	stable
CCL11	-0.768973	3.39893	-5.23323	2.79406e-07	4.75634e-05	6.49596	down
VSIG10L	0.358759	1.49933	5.22972	2.84389e-07	4.81595e-05	6.47948	stable
HDGFL2	0.263708	5.29756	5.22472	2.91639e-07	4.88852e-05	6.45601	stable
IGHV3-71	-0.692998	1.49699	-5.22469	2.91681e-07	4.88852e-05	6.45588	down
WDR91	0.267342	2.32299	5.22149	2.96407e-07	4.91958e-05	6.44089	stable
ATF5	0.309379	5.07923	5.22139	2.96561e-07	4.91958e-05	6.44041	stable
TMEM86B	0.273535	1.46807	5.21887	3.0035e-07	4.93322e-05	6.42857	stable
NDRG4	0.291463	1.17045	5.21882	3.00417e-07	4.93322e-05	6.42836	stable
IGHA1	-1.38002	9.54721	-5.21565	3.05241e-07	4.98724e-05	6.41351	down
CROCC	0.349557	3.01506	5.21262	3.09921e-07	5.03839e-05	6.39933	stable
MRPL22	-0.25495	4.2802	-5.2106	3.13086e-07	5.06451e-05	6.38986	stable
SUCLG1	-0.259622	6.75186	-5.20837	3.16612e-07	5.09621e-05	6.37942	stable
TBC1D8	0.364806	3.43059	5.20719	3.18492e-07	5.1012e-05	6.3739	stable
SLC40A1	-0.526402	7.28981	-5.2033	3.24776e-07	5.17636e-05	6.35569	stable
LAMA5	0.630029	4.26736	5.20175	3.273e-07	5.19113e-05	6.34847	up
PHRF1	0.311616	5.13305	5.19883	3.32131e-07	5.2421e-05	6.33482	stable
AHNAK2	0.649806	2.15878	5.19634	3.36313e-07	5.2421e-05	6.32316	up
GPSM1	0.443425	2.05526	5.1952	3.38239e-07	5.2421e-05	6.31783	stable
LYPLA1	-0.486253	6.1585	-5.19509	3.38417e-07	5.2421e-05	6.31734	stable
LINC00205	0.320816	2.02581	5.195	3.38575e-07	5.2421e-05	6.31691	stable
B3GALT1	-0.376684	0.747896	-5.19305	3.41896e-07	5.26844e-05	6.30781	stable
RARA	0.334456	4.52658	5.19048	3.46316e-07	5.31137e-05	6.29584	stable
TSPYL2	0.348609	3.41892	5.18867	3.49471e-07	5.3346e-05	6.28739	stable
SAFB2	0.26461	4.84059	5.18092	3.6329e-07	5.51964e-05	6.25125	stable
SEZ6L2	0.524487	5.38082	5.17698	3.70505e-07	5.60307e-05	6.23292	stable
SPOCD1	0.316054	1.05243	5.17325	3.77476e-07	5.65902e-05	6.21555	stable
APC2	0.225391	0.882462	5.17314	3.77686e-07	5.65902e-05	6.21504	stable
PIP5K1C	0.296913	4.52994	5.16967	3.84286e-07	5.71497e-05	6.19889	stable
ZNF385A	0.534102	3.6966	5.16933	3.84935e-07	5.71497e-05	6.19732	stable
IGLV3-10	-1.32613	4.85067	-5.16121	4.00836e-07	5.92399e-05	6.15961	down
LINC01843	-0.424366	4.05571	-5.15918	4.04927e-07	5.95737e-05	6.15015	stable
RPL37P23	-0.587201	2.42296	-5.15577	4.11854e-07	6.03199e-05	6.13435	down
SNRPGP10	-0.593142	3.04565	-5.15193	4.19805e-07	6.10452e-05	6.11653	down
AL645608.8	0.126287	0.151936	5.15157	4.20561e-07	6.10452e-05	6.11486	stable
RPL12P47	-1.09494	2.18739	-5.1478	4.28528e-07	6.19252e-05	6.09738	down
ULK1	0.299931	4.20352	5.14573	4.32962e-07	6.21056e-05	6.08779	stable
SERPINA1	-0.876349	6.99972	-5.14543	4.33597e-07	6.21056e-05	6.08642	down
ENHO	-0.341341	0.81546	-5.14393	4.36847e-07	6.22967e-05	6.07947	stable
AP003555.1	0.392211	0.887614	5.14106	4.43125e-07	6.27598e-05	6.06618	stable
MPC2	-0.370902	6.16604	-5.13985	4.45788e-07	6.27598e-05	6.0606	stable
IGHV3-47	-0.619762	1.28467	-5.13981	4.45885e-07	6.27598e-05	6.06039	down
TPK1	-0.288031	1.89968	-5.13812	4.4964e-07	6.30155e-05	6.05258	stable
COMMD10	-0.419713	4.88041	-5.12884	4.70836e-07	6.54513e-05	6.00968	stable
SMPD4BP	0.356821	3.79698	5.12838	4.7191e-07	6.54513e-05	6.00756	stable
FHL3	0.441517	4.47191	5.12764	4.73642e-07	6.54513e-05	6.00415	stable
MPRIP	0.307204	4.30623	5.12703	4.75073e-07	6.54513e-05	6.00134	stable
RPSAP61	-0.382283	1.33151	-5.12419	4.81812e-07	6.60997e-05	5.98822	stable
FAM118B	-0.293965	4.61395	-5.12025	4.91311e-07	6.71197e-05	5.97004	stable
AC016876.2	0.365779	2.8395	5.11709	4.99056e-07	6.78925e-05	5.95548	stable
CA4	-1.14922	2.63989	-5.11543	5.0316e-07	6.81656e-05	5.94785	down
DEFA6	-1.58421	4.32626	-5.11327	5.08578e-07	6.86137e-05	5.93788	down
PDLIM7	0.419036	5.14362	5.11232	5.10963e-07	6.86506e-05	5.93352	stable
CA11	0.421198	2.22744	5.11143	5.13207e-07	6.86684e-05	5.92944	stable
SLC35D2	-0.307553	3.50135	-5.10943	5.18328e-07	6.90693e-05	5.9202	stable
AC105219.3	0.305323	1.00216	5.10716	5.24169e-07	6.94814e-05	5.90976	stable
IPO11	-0.277538	3.50698	-5.10657	5.25695e-07	6.94814e-05	5.90706	stable
FBXO4	-0.304782	3.59134	-5.1042	5.31892e-07	7.00159e-05	5.89615	stable
SLC11A1	0.519087	1.91277	5.10317	5.346e-07	7.00886e-05	5.89142	stable
USB1	0.219646	4.39791	5.10232	5.36848e-07	7.01008e-05	5.88751	stable
PLEC	0.464627	6.60132	5.09906	5.45573e-07	7.09551e-05	5.8725	stable
SLC25A5	-0.342821	10.385	-5.0972	5.50587e-07	7.13218e-05	5.86399	stable
ZNF319	0.250845	3.28621	5.09475	5.5728e-07	7.19024e-05	5.85274	stable
SMIM22	-0.491512	5.67815	-5.08961	5.71582e-07	7.34562e-05	5.82915	stable
HOXC-AS1	0.253883	0.295281	5.08868	5.74225e-07	7.35053e-05	5.82485	stable
MAGOH3P	-0.427107	0.828671	-5.08344	5.89231e-07	7.51305e-05	5.80084	stable
RPL5P12	-0.427558	1.19097	-5.07944	6.00955e-07	7.60906e-05	5.7825	stable
AC245041.2	0.245142	0.247352	5.07927	6.01442e-07	7.60906e-05	5.78175	stable
RCHY1	-0.257117	3.51845	-5.07505	6.14044e-07	7.67597e-05	5.76245	stable
UGT2A3	-0.944909	2.56518	-5.07473	6.15018e-07	7.67597e-05	5.76097	down
INSL5	-0.593623	0.627729	-5.07461	6.15376e-07	7.67597e-05	5.76043	down
AL122125.1	0.185429	0.277998	5.07435	6.16174e-07	7.67597e-05	5.75923	stable
IGHV1-46	-1.19871	4.82214	-5.07208	6.23074e-07	7.7323e-05	5.74886	down
GNG12	-0.366088	6.41578	-5.06942	6.3129e-07	7.80447e-05	5.73667	stable
CIRBP-AS1	0.312724	1.65014	5.06718	6.38262e-07	7.83857e-05	5.72645	stable
LRRC26	-1.04845	2.76428	-5.06699	6.3887e-07	7.83857e-05	5.72556	down
ATP2A1	0.290871	1.00947	5.0632	6.50855e-07	7.9556e-05	5.70827	stable
IGLV3-9	-1.09679	3.51973	-5.05723	6.70195e-07	8.16132e-05	5.68102	down
PPP1R13L	0.381006	4.68236	5.05553	6.75822e-07	8.19914e-05	5.67324	stable
TMEM72	-0.382856	0.886765	-5.05458	6.78965e-07	8.20459e-05	5.66892	stable
PLXNB3	0.447675	1.00271	5.05362	6.82171e-07	8.20459e-05	5.66454	stable
FRMD6-AS1	0.126468	0.255373	5.05312	6.83842e-07	8.20459e-05	5.66226	stable
CPA3	-0.800503	3.24206	-5.04589	7.08476e-07	8.4689e-05	5.62933	down
IGHV3-23	-1.25853	6.91497	-5.0404	7.27766e-07	8.66761e-05	5.60434	down
SOWAHA	-0.509033	3.80305	-5.03649	7.41807e-07	8.8026e-05	5.58657	stable
CLDN8	-0.580894	0.687802	-5.03406	7.50674e-07	8.87542e-05	5.57551	stable
IGLON5	0.275311	0.53118	5.03313	7.54109e-07	8.87903e-05	5.57126	stable
CORO2B	0.308952	0.808048	5.03249	7.56441e-07	8.87903e-05	5.56839	stable
IGKV2D-29	-1.11517	3.33496	-5.028	7.73214e-07	9.04327e-05	5.54799	down
THBS3	0.319397	3.07405	5.02501	7.84589e-07	9.14342e-05	5.53441	stable
PLCB4	-0.847023	5.4325	-5.02346	7.90523e-07	9.17967e-05	5.5274	down
C12orf29	-0.298979	3.2965	-5.02201	7.9615e-07	9.2121e-05	5.5208	stable
TMED5	-0.394384	4.63743	-5.02106	7.99841e-07	9.222e-05	5.5165	stable
VPS29	-0.265708	6.09597	-5.02013	8.0347e-07	9.22565e-05	5.51229	stable
ATXN2L	0.250364	6.00962	5.0184	8.10277e-07	9.22565e-05	5.50444	stable
IGKJ5	-1.34955	4.11476	-5.01754	8.13658e-07	9.22565e-05	5.50057	down
WBP2	0.2297	5.93013	5.0164	8.18203e-07	9.22565e-05	5.49539	stable
HSPA1B	0.434888	6.85761	5.0164	8.18215e-07	9.22565e-05	5.49538	stable
SLC39A13	0.26018	4.62813	5.01578	8.20664e-07	9.22565e-05	5.4926	stable
ADGRB1	0.187524	0.366857	5.01555	8.21593e-07	9.22565e-05	5.49154	stable
LAMTOR5	-0.281306	6.13203	-5.01524	8.22857e-07	9.22565e-05	5.49011	stable
PRX	0.250993	1.12695	5.01259	8.33525e-07	9.30677e-05	5.47814	stable
CALB2	0.740962	1.93336	5.01203	8.35818e-07	9.30677e-05	5.47558	up
KCNE3	-0.398122	5.3685	-5.01115	8.39395e-07	9.31471e-05	5.47161	stable
CCDC9B	0.439181	2.69384	5.01011	8.43632e-07	9.31735e-05	5.46693	stable
AC105118.1	0.17504	0.193491	5.00916	8.47548e-07	9.31735e-05	5.46262	stable
C10orf99	-1.16523	7.16271	-5.00839	8.50742e-07	9.31735e-05	5.45912	down
GGH	-0.584567	5.12675	-5.00828	8.51181e-07	9.31735e-05	5.45864	stable
IGHV3-35	-0.671739	1.46129	-5.00751	8.54381e-07	9.31735e-05	5.45515	down
BOD1	-0.259071	6.05695	-5.00692	8.56827e-07	9.31735e-05	5.45249	stable
ALOX12	0.225619	1.08795	5.00564	8.62199e-07	9.34281e-05	5.44668	stable
HTR2B	0.32488	0.552229	5.00434	8.67646e-07	9.34281e-05	5.44082	stable
NIPAL1	-0.382784	3.78305	-5.00431	8.67789e-07	9.34281e-05	5.44067	stable
SOX13	0.34534	4.18291	5.00161	8.79255e-07	9.43501e-05	5.42847	stable
BRD2	0.256271	6.14333	5.00005	8.85939e-07	9.46299e-05	5.42142	stable
ASIC3	0.335491	1.03227	4.99842	8.92969e-07	9.46299e-05	5.41407	stable
ACVRL1	-0.425588	5.13485	-4.99805	8.9457e-07	9.46299e-05	5.41241	stable
TMEM62	-0.283977	4.61541	-4.99736	8.97588e-07	9.46299e-05	5.40928	stable
TMEM238L	-0.363975	1.59282	-4.99705	8.98926e-07	9.46299e-05	5.40789	stable
MOB2	0.236038	4.5508	4.99696	8.99325e-07	9.46299e-05	5.40748	stable
POLR2A	0.389287	6.17307	4.99289	9.17259e-07	9.62057e-05	5.38912	stable
AC133528.1	0.272538	0.743454	4.9918	9.22126e-07	9.64052e-05	5.3842	stable
F2RL2	-0.542374	2.60706	-4.9905	9.27976e-07	9.67058e-05	5.37832	stable
IGLV5-45	-1.10918	3.21983	-4.98979	9.31183e-07	9.673e-05	5.37511	down
ZBTB12	0.380054	3.79031	4.98798	9.39397e-07	9.72725e-05	5.36695	stable
SLC25A40	-0.358173	3.91942	-4.98546	9.5094e-07	9.81551e-05	5.35559	stable
CLK2	0.253135	4.9909	4.98276	9.63476e-07	9.91343e-05	5.34342	stable
EMID1	-0.466893	2.50588	-4.97932	9.79657e-07	0.000100481	5.32793	stable
AC002511.1	-0.237353	0.489761	-4.97814	9.85242e-07	0.000100736	5.32265	stable
MIR4477B	0.518973	0.749988	4.9724	1.013e-06	0.00010325	5.29682	stable
FSTL3	0.540671	4.43747	4.97078	1.02096e-06	0.000103736	5.28955	stable
KIAA1549L	0.440276	0.809284	4.96948	1.0274e-06	0.000104066	5.2837	stable
PAF1	0.23486	5.94327	4.96567	1.04649e-06	0.00010567	5.26659	stable
PLEKHH3	0.30173	3.73306	4.96474	1.05121e-06	0.000105817	5.26241	stable
HSD17B1P1	0.288014	1.32551	4.96061	1.07241e-06	0.000107318	5.24385	stable
HSD17B4	-0.299055	5.45659	-4.96055	1.07272e-06	0.000107318	5.24358	stable
PHGR1	-0.856711	8.68781	-4.9588	1.0818e-06	0.000107894	5.23575	down
IGKV3-15	-1.17239	6.33693	-4.95479	1.10295e-06	0.000109668	5.21775	down
IGLV7-46	-1.18281	4.32858	-4.95395	1.10742e-06	0.000109741	5.214	down
ZBTB22	0.247072	4.27248	4.953	1.11248e-06	0.000109741	5.20976	stable
NRG1	-0.186152	0.436376	-4.95206	1.11756e-06	0.000109741	5.20553	stable
AC090907.1	0.208575	0.418647	4.95162	1.11991e-06	0.000109741	5.20358	stable
SPRED3	0.230152	0.782332	4.9515	1.12056e-06	0.000109741	5.20304	stable
AL360181.2	0.410521	2.10917	4.95046	1.12619e-06	0.000109961	5.19838	stable
IGHJ3	-1.43226	5.52711	-4.94671	1.1467e-06	0.000111628	5.18161	down
NEK8	0.262461	2.43414	4.94285	1.16825e-06	0.000113386	5.16431	stable
CDKN2B-AS1	-0.186887	0.328075	-4.94165	1.17499e-06	0.000113701	5.15896	stable
LYPD8	-1.07812	4.50142	-4.94007	1.184e-06	0.000114233	5.15187	down
PI4K2A	0.207343	4.18735	4.9372	1.20044e-06	0.000115101	5.13905	stable
GLCE	-0.380534	5.08242	-4.93677	1.20293e-06	0.000115101	5.13712	stable
IGKV1-5	-1.2378	7.3654	-4.93665	1.20361e-06	0.000115101	5.1366	down
NPM1P47	-0.201181	0.298257	-4.93209	1.23029e-06	0.000117307	5.11623	stable
TTC39A-AS1	-0.229334	0.781039	-4.92864	1.25083e-06	0.000118917	5.10084	stable
C5orf46	0.470846	0.918632	4.92414	1.27816e-06	0.000121161	5.08077	stable
MT-TC	-1.72144	6.20404	-4.92343	1.28252e-06	0.00012122	5.07761	down
RTN2	0.394156	2.70105	4.9192	1.30877e-06	0.000123208	5.05878	stable
ARHGEF4	0.381512	0.905633	4.91883	1.31113e-06	0.000123208	5.05711	stable
PRR3	0.250299	3.19331	4.91655	1.32552e-06	0.00012418	5.04697	stable
IGHV3-11	-1.18989	5.0776	-4.91594	1.32944e-06	0.00012418	5.04423	down
MAPK11	0.408052	2.4847	4.91539	1.33292e-06	0.00012418	5.0418	stable
PRELID2	-0.303502	3.28756	-4.91446	1.33889e-06	0.000124379	5.03765	stable
KIFC3	0.419724	2.63709	4.91284	1.34932e-06	0.00012499	5.03045	stable
SRGAP2	0.305617	2.12872	4.91046	1.36476e-06	0.000126062	5.01987	stable
IGHJ2	-1.25797	4.36705	-4.90944	1.37143e-06	0.000126145	5.01534	down
NOL3	0.30231	4.56711	4.90912	1.37358e-06	0.000126145	5.01389	stable
LCAT	0.339472	2.2728	4.90855	1.3773e-06	0.000126145	5.01138	stable
CRY2	0.247711	3.79852	4.90409	1.40698e-06	0.000128501	4.99158	stable
TAF15	0.307525	6.54957	4.9019	1.4218e-06	0.000129491	4.98185	stable
IGHV3-72	-1.11164	3.93733	-4.89813	1.44767e-06	0.00013148	4.9651	down
TAF9	-0.251767	5.86443	-4.89435	1.47402e-06	0.0001335	4.94835	stable
PANK1	-0.353827	3.44717	-4.89318	1.48231e-06	0.000133877	4.94315	stable
APLP1	0.337423	1.07195	4.89145	1.49462e-06	0.000134365	4.93546	stable
WASHC1	0.398077	2.63257	4.89126	1.49598e-06	0.000134365	4.93462	stable
SLC30A5	-0.235141	4.75063	-4.88795	1.51977e-06	0.000135557	4.91997	stable
IGHV3-73	-1.13079	4.02682	-4.88784	1.52059e-06	0.000135557	4.91947	down
LAMB2	0.449479	5.29208	4.88764	1.52198e-06	0.000135557	4.91862	stable
SEMA4C	0.388123	4.42809	4.8871	1.52593e-06	0.000135557	4.91622	stable
CCDC78	0.438751	1.68457	4.88331	1.55379e-06	0.000137656	4.89942	stable
FUS	0.22916	6.88204	4.88204	1.56321e-06	0.000137851	4.8938	stable
MIR210	0.616394	1.43056	4.88187	1.56446e-06	0.000137851	4.89306	up
RAMP1	0.961412	4.49363	4.87997	1.57868e-06	0.000138728	4.88466	up
PIGR	-1.40586	9.79709	-4.87906	1.58556e-06	0.000138956	4.88063	down
WASH6P	0.294153	2.12632	4.87494	1.61699e-06	0.00014133	4.8624	stable
REP15	-0.466315	0.97913	-4.87395	1.62461e-06	0.000141615	4.85804	stable
MIR4458HG	-0.33189	1.46405	-4.87288	1.63289e-06	0.000141957	4.85332	stable
SNAI1	0.385735	3.65326	4.87094	1.648e-06	0.000142888	4.84477	stable
SHANK3	0.371806	2.59521	4.86717	1.67783e-06	0.000145088	4.82811	stable
IL7	-0.418018	2.61787	-4.86589	1.68804e-06	0.000145584	4.82248	stable
AL022718.1	-1.47358	3.51915	-4.86091	1.7285e-06	0.000148678	4.8005	down
RETREG1	-0.504869	4.16178	-4.85777	1.75441e-06	0.000150154	4.78669	stable
FAM92A1P1	-0.296355	1.0787	-4.85772	1.75489e-06	0.000150154	4.78643	stable
ASRGL1	-0.518689	2.81996	-4.85627	1.767e-06	0.000150496	4.78005	stable
CNP	0.226343	5.23575	4.85613	1.76815e-06	0.000150496	4.77945	stable
CAVIN1	0.516403	6.45322	4.85545	1.77384e-06	0.000150586	4.77647	stable
CCDC9	0.276004	4.61406	4.85228	1.80075e-06	0.00015208	4.76249	stable
NLGN2	0.449367	2.8378	4.85227	1.80079e-06	0.00015208	4.76247	stable
PIP5KL1	0.216215	0.603428	4.85133	1.80891e-06	0.00015237	4.7583	stable
PEX11A	-0.274185	3.72452	-4.84823	1.83564e-06	0.000154222	4.74468	stable
MED15	0.255788	4.97522	4.84451	1.86825e-06	0.000156558	4.72834	stable
MORC2	0.233358	3.94109	4.84198	1.8908e-06	0.00015804	4.71721	stable
RGS18	-0.290593	0.94422	-4.84115	1.8982e-06	0.000158251	4.71358	stable
WASH4P	0.276692	0.884946	4.83932	1.91472e-06	0.00015922	4.70554	stable
IGKJ4	-1.57346	4.92004	-4.83817	1.92517e-06	0.000159681	4.70049	down
SFSWAP	0.218309	3.78007	4.83709	1.93509e-06	0.000160096	4.69572	stable
RBM3	-0.308429	7.27273	-4.83304	1.97248e-06	0.000162774	4.67797	stable
C15orf48	-0.679009	6.20902	-4.82933	2.0073e-06	0.000165018	4.66173	down
HINT1	-0.237574	6.863	-4.82907	2.00982e-06	0.000165018	4.66057	stable
VAV3	-0.768214	4.77233	-4.82678	2.03165e-06	0.000166391	4.65054	down
ARMC5	0.260064	3.37977	4.82187	2.07931e-06	0.000169506	4.62903	stable
TSPAN6	-0.481616	6.62962	-4.82179	2.08012e-06	0.000169506	4.62867	stable
TMEM144	-0.305429	3.09751	-4.82035	2.09429e-06	0.000170234	4.62238	stable
XK	-0.436848	4.21306	-4.81841	2.11348e-06	0.000170569	4.61391	stable
RP9P	0.269571	3.61227	4.81803	2.11725e-06	0.000170569	4.61226	stable
IGKJ3	-1.32663	3.5748	-4.81687	2.12895e-06	0.000170569	4.60715	down
REXO2	-0.275748	5.11332	-4.81665	2.13109e-06	0.000170569	4.60621	stable
UCHL3	-0.450238	2.93908	-4.81611	2.13652e-06	0.000170569	4.60386	stable
AC027307.2	0.305182	3.61246	4.81589	2.13874e-06	0.000170569	4.60289	stable
CCDC125	-0.273063	3.15422	-4.81582	2.13949e-06	0.000170569	4.60257	stable
TMEM81	0.225997	2.33033	4.81573	2.14038e-06	0.000170569	4.60218	stable
NOS2	-0.846559	4.45758	-4.80673	2.23302e-06	0.000177517	4.56288	down
IGKC	-1.16116	12.1865	-4.80483	2.25313e-06	0.000178679	4.55456	down
AP001024.1	-0.918972	2.75684	-4.80335	2.26887e-06	0.000179489	4.54811	down
SAMD13	-0.429257	2.43663	-4.80037	2.30083e-06	0.000181576	4.53513	stable
LINC01752	-0.446018	1.35401	-4.79976	2.30744e-06	0.000181657	4.53247	stable
ATP5MG	-0.342626	5.01355	-4.79779	2.32891e-06	0.000182904	4.52389	stable
PPFIA4	0.209343	0.55961	4.79531	2.35616e-06	0.000184598	4.5131	stable
IGKV7-3	-0.555606	1.01733	-4.79169	2.39662e-06	0.000187112	4.49731	stable
KCTD13	0.207682	3.56377	4.79087	2.4058e-06	0.000187112	4.49376	stable
SHLD3	-0.292316	2.38896	-4.79044	2.41064e-06	0.000187112	4.4919	stable
IGHV3-6	-0.637452	1.49878	-4.79039	2.41127e-06	0.000187112	4.49166	down
IGHV3-64D	-1.14458	3.64279	-4.78896	2.42744e-06	0.000187896	4.48546	down
GUCA2B	-0.845743	1.79495	-4.78848	2.43293e-06	0.000187896	4.48337	down
ZNF622	-0.219271	6.43439	-4.78639	2.45691e-06	0.000189218	4.47427	stable
LBX2-AS1	0.291897	3.72779	4.78598	2.46168e-06	0.000189218	4.47247	stable
UBE2O	0.251747	4.65192	4.78498	2.47317e-06	0.000189653	4.46815	stable
AP002498.1	-0.663704	1.34788	-4.78375	2.48758e-06	0.000190308	4.46277	down
ZNF513	0.268747	4.5019	4.7831	2.49507e-06	0.000190433	4.45998	stable
AP002761.3	0.118156	0.302454	4.78255	2.50151e-06	0.000190478	4.45759	stable
NR1D1	0.339851	4.71242	4.78122	2.51726e-06	0.000191229	4.45177	stable
RPL37P2	-0.696202	3.37488	-4.78039	2.52695e-06	0.000191518	4.44821	down
GAS1	0.697509	2.20984	4.77956	2.53685e-06	0.000191821	4.44459	up
SNX7	-0.307616	5.80485	-4.77834	2.55141e-06	0.000192157	4.43928	stable
CLSTN3	0.340529	4.01994	4.7782	2.55311e-06	0.000192157	4.43866	stable
FPGT	-0.32844	3.44137	-4.77569	2.58323e-06	0.000193975	4.42779	stable
MPP2	0.233029	0.78756	4.77417	2.60163e-06	0.000194161	4.42121	stable
GAU1	-0.674077	4.30605	-4.77346	2.61035e-06	0.000194161	4.41811	down
LRATD1	-0.52496	6.4613	-4.77341	2.611e-06	0.000194161	4.41788	stable
DCBLD2	0.492386	2.86252	4.77334	2.61176e-06	0.000194161	4.4176	stable
IGHJ4	-1.44343	5.4488	-4.77303	2.61557e-06	0.000194161	4.41626	down
SCAF1	0.291519	5.97967	4.77235	2.62398e-06	0.000194342	4.41328	stable
IGLJ3	-1.14782	2.18448	-4.77046	2.64726e-06	0.000195457	4.40509	down
AMACR	-0.458725	2.35825	-4.77015	2.65105e-06	0.000195457	4.40376	stable
C4orf33	-0.321834	2.78123	-4.76914	2.66357e-06	0.000195935	4.3994	stable
FAM234B	0.297996	1.28144	4.76815	2.67598e-06	0.000196116	4.39509	stable
IGLC3	-1.13446	7.58067	-4.76755	2.68355e-06	0.000196116	4.39247	down
RINT1	-0.249682	3.94584	-4.7675	2.68413e-06	0.000196116	4.39227	stable
TXNDC12	-0.264883	3.49014	-4.76319	2.73874e-06	0.000199598	4.3736	stable
WASH2P	0.292842	1.83777	4.76277	2.74405e-06	0.000199598	4.3718	stable
IGHV3-7	-1.16441	5.88512	-4.75816	2.80388e-06	0.000203494	4.35181	down
RHBDF2	0.316444	4.57952	4.75675	2.82226e-06	0.000204372	4.34575	stable
CEP131	0.305943	3.8939	4.75568	2.83643e-06	0.000204942	4.34111	stable
SIN3B	0.217183	3.95549	4.75456	2.85128e-06	0.000205295	4.33628	stable
SLC41A1	0.358193	3.50656	4.75436	2.85395e-06	0.000205295	4.33541	stable
LZTS2	0.275629	4.70918	4.75279	2.8749e-06	0.000206239	4.32863	stable
KCNC3	0.253532	0.965265	4.75243	2.87976e-06	0.000206239	4.32706	stable
ABCD1	0.362412	4.17515	4.75061	2.90428e-06	0.000207538	4.31921	stable
CYP39A1	-0.515164	3.36921	-4.74892	2.92723e-06	0.000208719	4.31191	stable
IGHV1-18	-1.21173	6.23733	-4.74837	2.93483e-06	0.000208804	4.30951	down
VWA5A	-0.450944	4.11253	-4.74754	2.94609e-06	0.000209146	4.30596	stable
N4BP3	0.339477	1.8151	4.74623	2.96424e-06	0.000209977	4.30027	stable
ABHD17B	-0.255946	4.50168	-4.74548	2.97454e-06	0.000210248	4.29705	stable
DERA	-0.276905	5.69295	-4.74397	2.99553e-06	0.000211273	4.29054	stable
AHDC1	0.325328	3.07598	4.74169	3.02745e-06	0.000213062	4.28072	stable
SAFB	0.23332	5.69829	4.73928	3.06162e-06	0.000215001	4.27032	stable
AUH	-0.22558	4.53282	-4.73876	3.06904e-06	0.000215058	4.26807	stable
KDM4B	0.252964	3.38831	4.73467	3.12793e-06	0.000217866	4.25046	stable
SKIV2L	0.224084	5.02905	4.73453	3.13001e-06	0.000217866	4.24985	stable
HOXC-AS2	0.194202	0.224555	4.73431	3.13317e-06	0.000217866	4.24891	stable
IGKV3-11	-1.20675	6.83707	-4.73413	3.13592e-06	0.000217866	4.2481	down
FKBP8	0.270765	7.95924	4.73013	3.19472e-06	0.000221478	4.23089	stable
YEATS4	-0.333068	5.41176	-4.72439	3.2809e-06	0.000226946	4.20623	stable
PCOLCE2	0.414028	0.75588	4.72396	3.28756e-06	0.000226946	4.20435	stable
RPS7P1	-0.464103	5.69395	-4.72334	3.2969e-06	0.000227109	4.20172	stable
AC124248.1	-0.344866	1.62281	-4.72094	3.33385e-06	0.000229169	4.1914	stable
ARHGEF2	0.2675	4.74709	4.70514	3.58691e-06	0.000246044	4.12363	stable
IGHV3-66	-0.901741	2.96104	-4.7045	3.59752e-06	0.000246252	4.1209	down
TRMT10C	-0.310276	5.8439	-4.7033	3.61768e-06	0.000246686	4.11572	stable
CLK3	0.177698	2.96362	4.70322	3.61903e-06	0.000246686	4.11538	stable
UBE2D2	-0.178761	6.5467	-4.70171	3.64423e-06	0.000247884	4.10895	stable
ULBP2	0.573969	2.11887	4.70062	3.66273e-06	0.000248622	4.10426	stable
SLC12A4	0.339675	3.48978	4.69666	3.73036e-06	0.000251717	4.08732	stable
ZNF627	-0.274604	3.93567	-4.69633	3.73607e-06	0.000251717	4.0859	stable
RPS15AP17	-0.65936	1.75604	-4.69617	3.73874e-06	0.000251717	4.08524	down
TMEM165	-0.27067	5.3595	-4.69614	3.73929e-06	0.000251717	4.0851	stable
ABCA7	0.355587	3.06414	4.69446	3.76833e-06	0.000253148	4.07794	stable
AL713899.1	0.354977	0.495314	4.69149	3.82043e-06	0.000256118	4.06523	stable
DHX16	0.204295	5.33693	4.69049	3.83815e-06	0.000256777	4.06094	stable
GFM2	-0.275917	4.2918	-4.6893	3.85916e-06	0.000257289	4.05589	stable
FENDRR	-0.429068	2.3812	-4.68916	3.86163e-06	0.000257289	4.05529	stable
PAQR6	0.385045	2.07342	4.68319	3.96937e-06	0.000263927	4.02982	stable
IGHV3-52	-0.496619	1.04117	-4.68267	3.97895e-06	0.000264023	4.02759	stable
ARV1	-0.2734	4.8068	-4.6801	4.02631e-06	0.000266622	4.01663	stable
TGFB3	0.548396	2.38683	4.6782	4.06181e-06	0.000268426	4.0085	stable
UBA3	-0.265235	5.10111	-4.6726	4.16781e-06	0.000274559	3.98466	stable
IGLV2-23	-1.18082	6.43465	-4.6724	4.1715e-06	0.000274559	3.98384	down
PMPCB	-0.195904	5.3669	-4.67004	4.21704e-06	0.000276996	3.97379	stable
HOXC10	0.357854	0.392697	4.6658	4.30008e-06	0.000280878	3.95574	stable
SAP30BP	0.171478	4.38474	4.66577	4.30069e-06	0.000280878	3.95561	stable
MB	-0.55539	1.96407	-4.6657	4.30207e-06	0.000280878	3.95531	stable
PTPN14	0.31185	1.90817	4.66498	4.31627e-06	0.000281241	3.95226	stable
CRABP2	0.703928	3.78165	4.6642	4.3318e-06	0.000281688	3.94894	up
PRKD2	0.244293	5.1718	4.65911	4.43418e-06	0.00028777	3.92732	stable
NANS	-0.253234	5.44654	-4.65804	4.45605e-06	0.000288613	3.92276	stable
IGHV3-62	-0.72165	2.01795	-4.6573	4.47111e-06	0.000289013	3.91964	down
IGLV2-5	-0.798864	2.28419	-4.65575	4.50305e-06	0.0002905	3.91305	down
AC020612.3	0.167128	0.399534	4.64752	4.67613e-06	0.0002995	3.87815	stable
CRLF1	0.294901	0.796467	4.64702	4.68672e-06	0.0002995	3.87606	stable
PKM	0.302013	8.89657	4.64666	4.69455e-06	0.0002995	3.87451	stable
LZTS1	0.370209	1.92467	4.64647	4.69864e-06	0.0002995	3.87371	stable
FOXD4	0.222548	0.589915	4.64618	4.70495e-06	0.0002995	3.87247	stable
ABHD18	-0.240909	2.91002	-4.646	4.70873e-06	0.0002995	3.87172	stable
SFRP2	1.18027	4.90132	4.64597	4.70928e-06	0.0002995	3.87162	up
ORMDL3	0.284069	6.28643	4.64565	4.71625e-06	0.0002995	3.87025	stable
AL831711.1	0.325946	1.27235	4.64467	4.73745e-06	0.000300052	3.8661	stable
ARHGAP4	0.678351	4.5114	4.6444	4.7434e-06	0.000300052	3.86494	up
IGHV3-33	-1.1225	4.88553	-4.6435	4.76282e-06	0.000300696	3.86116	down
NSMCE4A	-0.246598	5.09035	-4.64153	4.80606e-06	0.000302838	3.85279	stable
BCAS1	-0.607124	3.51041	-4.64067	4.8249e-06	0.000303437	3.84917	down
GLYATL1	-0.386919	1.10596	-4.63866	4.86945e-06	0.000305648	3.84067	stable
MMAA	-0.206019	2.36587	-4.6355	4.94039e-06	0.000309057	3.82729	stable
AL365181.2	0.487757	2.10945	4.63505	4.95054e-06	0.000309057	3.82539	stable
IGHJ5	-1.08688	3.2458	-4.63497	4.95228e-06	0.000309057	3.82506	down
PIP5K1B	-0.310559	4.81618	-4.63185	5.02339e-06	0.000312731	3.81188	stable
OGFR-AS1	0.229936	0.658605	4.63155	5.0304e-06	0.000312731	3.81059	stable
SLC39A7	0.265561	7.58893	4.63057	5.05276e-06	0.000313522	3.80648	stable
COX5A	-0.250379	8.61597	-4.62983	5.06989e-06	0.000313986	3.80335	stable
MIR210HG	0.467749	3.26906	4.6291	5.08682e-06	0.000314435	3.80027	stable
PMM2	-0.209692	3.16526	-4.62852	5.10031e-06	0.000314671	3.79782	stable
ALKAL2	-0.29094	0.770191	-4.62763	5.1211e-06	0.000314954	3.79405	stable
PHYHIP	0.321406	0.89242	4.62749	5.12427e-06	0.000314954	3.79348	stable
ELFN1	0.283994	1.58632	4.62567	5.16701e-06	0.000316981	3.7858	stable
AP1M1	0.221748	3.32659	4.62353	5.2177e-06	0.000319488	3.77677	stable
PRIM1	-0.304213	3.2048	-4.62216	5.2505e-06	0.000320893	3.77097	stable
COMMD3	-0.25503	3.43114	-4.62102	5.2779e-06	0.000321506	3.76616	stable
CYP2J2	-0.354724	5.03845	-4.62092	5.28032e-06	0.000321506	3.76574	stable
CIRBP	0.254084	6.03667	4.61824	5.345e-06	0.000324836	3.75447	stable
LINC00114	-0.408858	1.33802	-4.61653	5.38693e-06	0.000326774	3.74725	stable
KCTD1	0.346094	1.65193	4.61474	5.43091e-06	0.000328828	3.73973	stable
LNCOC1	0.0599054	0.132847	4.61367	5.45739e-06	0.000329817	3.73523	stable
IGHV3OR15-7	-0.562575	1.3163	-4.61307	5.47235e-06	0.000330108	3.7327	stable
GRIPAP1	0.261451	4.62536	4.61203	5.49847e-06	0.000331069	3.72829	stable
HACL1	-0.225929	4.34046	-4.60973	5.55623e-06	0.000333874	3.71863	stable
RPL17P50	0.324409	2.12883	4.60869	5.58255e-06	0.000333874	3.71426	stable
MYH10	0.477061	2.91278	4.60859	5.58513e-06	0.000333874	3.71383	stable
PRELID1	-0.383459	6.64581	-4.60855	5.58613e-06	0.000333874	3.71367	stable
JAG2	0.451071	4.35389	4.60616	5.64724e-06	0.00033683	3.70361	stable
AL022328.2	0.33973	1.57135	4.60578	5.65688e-06	0.00033683	3.70203	stable
GPA33	-0.538504	7.69915	-4.60532	5.66877e-06	0.00033683	3.70009	stable
HCN2	0.291753	0.686312	4.60496	5.67794e-06	0.00033683	3.69859	stable
IGHV3-74	-1.08076	4.95033	-4.60433	5.69423e-06	0.00033683	3.69594	down
GUCA2A	-1.0106	4.98	-4.6042	5.69775e-06	0.00033683	3.69537	down
UCHL1	0.581912	2.35041	4.60321	5.72322e-06	0.000337429	3.69125	stable
CLC	-0.882599	2.06564	-4.60263	5.73836e-06	0.000337429	3.68881	down
SNRPGP2	-0.402598	5.48223	-4.60261	5.73902e-06	0.000337429	3.6887	stable
GNL1	0.19057	4.55035	4.6022	5.74965e-06	0.000337444	3.68699	stable
SMIM41	-0.189406	0.370721	-4.6006	5.7916e-06	0.000339294	3.68027	stable
MFSD4A	-0.480276	2.41913	-4.59696	5.8882e-06	0.000344333	3.66497	stable
POC1B	-0.340059	4.20131	-4.59601	5.9134e-06	0.000345185	3.66102	stable
RPL5P4	-0.347107	1.83338	-4.59485	5.94474e-06	0.000346393	3.65614	stable
PRRT1	0.214941	1.00555	4.59392	5.96991e-06	0.000347237	3.65223	stable
HOXC4	0.403647	0.83273	4.58968	6.0857e-06	0.00035334	3.63447	stable
SPTAN1	0.28364	6.11867	4.58923	6.09818e-06	0.000353434	3.63258	stable
Z97653.1	0.227183	0.434276	4.5877	6.14064e-06	0.000355261	3.62616	stable
IGHV1-45	-0.670719	1.51637	-4.58534	6.20651e-06	0.000358096	3.6163	down
DUSP5P1	0.241351	0.443879	4.58516	6.21167e-06	0.000358096	3.61553	stable
LINC01555	-0.310407	0.895463	-4.58471	6.22416e-06	0.000358181	3.61367	stable
ADH5	-0.234982	6.49936	-4.58287	6.27649e-06	0.000360554	3.60593	stable
GSKIP	-0.395045	5.67486	-4.58247	6.28769e-06	0.000360561	3.60429	stable
IPP	-0.215032	3.4633	-4.5817	6.30973e-06	0.000360811	3.60105	stable
MADD	0.239096	4.59337	4.5808	6.33545e-06	0.000360811	3.59729	stable
ENDOV	0.224285	2.17306	4.58077	6.33617e-06	0.000360811	3.59719	stable
CBLIF	-0.567256	1.2082	-4.58077	6.33644e-06	0.000360811	3.59715	stable
IL17F	-0.245159	0.354766	-4.57737	6.43451e-06	0.000365755	3.58295	stable
PELP1	0.280019	5.02586	4.57665	6.4556e-06	0.000365758	3.57993	stable
NCKAP5L	0.304096	2.73589	4.5766	6.45706e-06	0.000365758	3.57972	stable
IGKV3-7	-0.752755	2.25764	-4.57428	6.52496e-06	0.000368961	3.57005	down
TRAPPC13	-0.249835	3.17704	-4.57286	6.56689e-06	0.000369771	3.56413	stable
IGHV4-55	-0.936109	3.30562	-4.57244	6.57947e-06	0.000369771	3.56236	down
ARHGAP10	0.368425	1.6089	4.57237	6.58151e-06	0.000369771	3.56207	stable
SEMA6C	0.279479	1.6127	4.57226	6.58477e-06	0.000369771	3.56162	stable
TMEM126A	-0.230318	5.86534	-4.56686	6.74744e-06	0.000378252	3.53906	stable
RNA5SP18	0.521724	0.986003	4.5644	6.82289e-06	0.000381823	3.52879	stable
AMZ1	0.11926	0.23333	4.55816	7.01743e-06	0.000392035	3.50281	stable
AC106876.1	-0.441117	3.06696	-4.55351	7.16596e-06	0.000399647	3.48346	stable
IGHV3-48	-1.0917	5.55124	-4.55075	7.25552e-06	0.000403949	3.47198	down
RNF187	0.203512	6.8436	4.54653	7.39477e-06	0.000410998	3.45442	stable
GATC	-0.213594	4.28294	-4.54453	7.46139e-06	0.000413992	3.44613	stable
TDRD7	-0.233762	4.64723	-4.54323	7.50536e-06	0.000415723	3.44071	stable
CDX1	-0.427845	8.4123	-4.5413	7.57075e-06	0.000418631	3.43269	stable
RPL5P1	-0.487528	1.81649	-4.5399	7.61847e-06	0.000420018	3.42689	stable
SPEG	0.357183	0.808391	4.5398	7.62165e-06	0.000420018	3.4265	stable
TTPA	-0.572874	2.55717	-4.53707	7.71562e-06	0.00042345	3.41518	stable
NGF	0.26197	0.7791	4.53691	7.72127e-06	0.00042345	3.41451	stable
RPSAP5	-0.304276	0.81425	-4.53686	7.72301e-06	0.00042345	3.4143	stable
DPH5	-0.251683	4.647	-4.53428	7.81295e-06	0.000427661	3.4036	stable
GMPPA	0.17646	5.1157	4.53248	7.87652e-06	0.000430415	3.39612	stable
MYH3	0.179966	0.584964	4.53162	7.90692e-06	0.000430921	3.39256	stable
PRKAR2A	-0.25126	5.42041	-4.53111	7.92507e-06	0.000430921	3.39044	stable
ATN1	0.262991	6.47912	4.53109	7.92553e-06	0.000430921	3.39039	stable
PHF21A	0.229496	2.81739	4.53026	7.9551e-06	0.000431253	3.38695	stable
LINC02560	0.337344	0.620757	4.53018	7.95817e-06	0.000431253	3.3866	stable
ATG2A	0.270698	4.40979	4.52924	7.99183e-06	0.000432357	3.3827	stable
IGLV1-51	-0.768266	2.07363	-4.52561	8.12292e-06	0.000438202	3.36767	down
PRELP	0.697913	2.39542	4.52516	8.1393e-06	0.000438202	3.36581	up
HMGCLL1	-0.0467005	0.0960619	-4.52508	8.14202e-06	0.000438202	3.3655	stable
HOXD4	0.411608	1.46272	4.5245	8.1634e-06	0.000438202	3.36308	stable
AC002511.2	-0.348626	0.892811	-4.52439	8.16727e-06	0.000438202	3.36264	stable
MMP14	0.45906	7.46333	4.52369	8.19284e-06	0.00043885	3.35976	stable
IRAK4	-0.239363	3.94409	-4.52316	8.21229e-06	0.000439169	3.35757	stable
ELOVL3	0.269723	0.58437	4.5226	8.23308e-06	0.000439557	3.35523	stable
MRPL37	-0.198858	7.23402	-4.52178	8.26329e-06	0.000440447	3.35185	stable
AC010761.4	0.291538	1.00833	4.52105	8.29041e-06	0.000441169	3.34882	stable
MYOSLID	0.076959	0.178245	4.51421	8.54793e-06	0.00045413	3.32058	stable
SLC38A7	0.214438	3.65328	4.51313	8.58953e-06	0.000455596	3.3161	stable
IGKV1D-8	-0.824751	2.61705	-4.51265	8.60785e-06	0.000455823	3.31413	down
IGHV3-41	-0.552062	1.29842	-4.51165	8.64643e-06	0.000457122	3.31	stable
RBM7	-0.268635	3.49526	-4.51084	8.67778e-06	0.000458034	3.30666	stable
FAM189B	0.253114	4.94578	4.50983	8.71691e-06	0.000459354	3.30251	stable
AL513320.1	0.298406	1.18483	4.50861	8.76447e-06	0.000461113	3.29748	stable
AC090152.1	-0.309444	1.0651	-4.50808	8.78542e-06	0.000461469	3.29528	stable
BRD4	0.208561	4.7366	4.50704	8.82616e-06	0.000462284	3.29101	stable
SHKBP1	0.222197	6.1583	4.50668	8.84063e-06	0.000462284	3.28949	stable
KLF4	-0.453297	5.77138	-4.5066	8.84359e-06	0.000462284	3.28918	stable
EDNRB	-0.379069	2.41459	-4.50387	8.95212e-06	0.000467206	3.27792	stable
FAM78B	0.220608	1.04328	4.50103	9.0663e-06	0.000472407	3.26622	stable
GSDME	0.306214	1.11512	4.49911	9.1442e-06	0.000475703	3.25833	stable
SH2B1	0.248035	4.47681	4.49829	9.17762e-06	0.000475995	3.25496	stable
TUT1	0.207259	3.58312	4.49826	9.17909e-06	0.000475995	3.25481	stable
SH3BGRL2	-0.301179	6.27743	-4.49782	9.19706e-06	0.000476167	3.25301	stable
ISX	-0.718435	3.75896	-4.49598	9.27287e-06	0.000479329	3.24543	down
FAM171A2	0.243611	0.904396	4.4938	9.36311e-06	0.000482465	3.23649	stable
NPR3	0.341601	0.660233	4.4938	9.36321e-06	0.000482465	3.23648	stable
SAMD4A	0.323675	2.03893	4.48968	9.53678e-06	0.000490631	3.21953	stable
RIPK3	-0.214881	4.02851	-4.48884	9.57209e-06	0.00049167	3.21612	stable
AP001434.1	0.282781	0.405238	4.48706	9.64858e-06	0.000494541	3.20877	stable
IGHV1-69D	-1.11121	4.65542	-4.48683	9.65841e-06	0.000494541	3.20783	down
PICART1	0.12005	0.283666	4.48612	9.68876e-06	0.000495315	3.20494	stable
RAET1K	0.195094	0.512686	4.48501	9.73699e-06	0.000496999	3.20035	stable
LINC01081	-0.197343	0.739532	-4.48426	9.7693e-06	0.000497867	3.1973	stable
PIANP	0.198294	0.538568	4.48336	9.8085e-06	0.000499066	3.1936	stable
B3GNT7	-0.781266	3.94228	-4.48302	9.82353e-06	0.000499066	3.19219	down
AL844908.1	0.205851	0.539612	4.48187	9.87381e-06	0.000500638	3.18748	stable
GADD45B	0.365663	4.9246	4.48138	9.89511e-06	0.000500638	3.18549	stable
MMP17	0.466949	1.5852	4.48126	9.90066e-06	0.000500638	3.18497	stable
STX1A	0.345159	3.13037	4.4793	9.98713e-06	0.000504226	3.17695	stable
PLIN4	0.597724	1.11316	4.47639	1.01171e-05	0.000509531	3.16502	up
CIC	0.287765	4.54957	4.47625	1.01236e-05	0.000509531	3.16443	stable
AL359265.2	-0.157714	0.227212	-4.47588	1.014e-05	0.000509572	3.16293	stable
CACNB1	0.24533	1.71306	4.47349	1.02481e-05	0.000513959	3.15314	stable
GNB5	0.247078	1.6785	4.47315	1.02635e-05	0.000513959	3.15175	stable
CXCL2	-0.622404	5.34443	-4.47291	1.02748e-05	0.000513959	3.15075	down
CHD2	0.301486	3.76737	4.47166	1.03316e-05	0.000515416	3.14565	stable
FLNA	0.570273	7.25352	4.47158	1.03356e-05	0.000515416	3.1453	stable
NACA4P	-0.25656	1.15263	-4.47106	1.0359e-05	0.000515795	3.14321	stable
RAP1B	-0.222008	3.31557	-4.4698	1.04174e-05	0.000517385	3.13803	stable
SLC2A6	0.369224	2.44103	4.46946	1.04331e-05	0.000517385	3.13663	stable
FBRS	0.249217	5.30091	4.46934	1.04387e-05	0.000517385	3.13614	stable
OBSL1	0.534532	2.48389	4.46833	1.04857e-05	0.000518921	3.132	stable
AL355309.1	-1.04552	3.08695	-4.46685	1.05544e-05	0.000521526	3.12598	down
FOXD2	-0.485308	3.55136	-4.46569	1.0609e-05	0.00052343	3.12121	stable
BGN	0.622625	7.9786	4.46391	1.06927e-05	0.000526489	3.11396	up
AF111169.3	0.155503	0.426527	4.46369	1.07034e-05	0.000526489	3.11304	stable
SMG9	0.19992	4.06405	4.46238	1.07655e-05	0.000528745	3.1077	stable
IGLV3-1	-1.16618	6.89853	-4.46137	1.08139e-05	0.000530086	3.10357	down
CCL24	-0.721804	6.55367	-4.46113	1.08254e-05	0.000530086	3.10258	down
MYO9B	0.262388	4.75133	4.45961	1.08986e-05	0.000532869	3.09636	stable
PPP1R26	0.261209	4.61879	4.45855	1.09497e-05	0.000534564	3.09205	stable
PPA1	-0.241401	7.75741	-4.45759	1.09966e-05	0.000536046	3.08811	stable
KRI1	0.241408	4.60405	4.45674	1.10378e-05	0.000536254	3.08466	stable
HOXC6	0.506429	1.01199	4.45668	1.10406e-05	0.000536254	3.08443	stable
LINC02870	0.327008	1.05823	4.45648	1.10503e-05	0.000536254	3.08361	stable
NRARP	-0.378283	6.31725	-4.45531	1.11077e-05	0.000537441	3.07884	stable
CYTH2	0.20565	4.54995	4.45531	1.11078e-05	0.000537441	3.07883	stable
SURF6	0.252811	5.63986	4.45403	1.11708e-05	0.000539686	3.07361	stable
HSPA6	0.505744	2.46194	4.45266	1.12389e-05	0.000541659	3.068	stable
C11orf54	-0.321005	3.37794	-4.45254	1.1245e-05	0.000541659	3.06751	stable
SRRM3	0.289684	0.836735	4.45191	1.12761e-05	0.000542352	3.06496	stable
PACS1	0.271977	4.34134	4.44877	1.14336e-05	0.000549115	3.05217	stable
RAB3A	0.355542	2.47068	4.44692	1.15277e-05	0.000552821	3.0446	stable
SCG2	0.52089	1.87326	4.44613	1.15678e-05	0.000553259	3.0414	stable
AL627309.7	0.641968	1.973	4.44564	1.15927e-05	0.000553259	3.03942	up
ATPSCKMT	-0.213864	3.81319	-4.44552	1.15988e-05	0.000553259	3.03894	stable
AC026740.1	0.454623	1.94172	4.44541	1.16049e-05	0.000553259	3.03845	stable
PARS2	-0.219884	4.04199	-4.44398	1.16783e-05	0.000555249	3.03264	stable
GPR34	-0.472026	2.49318	-4.44393	1.16808e-05	0.000555249	3.03244	stable
PAQR8	-0.402334	5.52726	-4.44309	1.17239e-05	0.000556485	3.02904	stable
PACSIN3	0.547108	4.24638	4.4424	1.17598e-05	0.000557372	3.02623	stable
WASH7P	0.379777	1.05701	4.44198	1.17817e-05	0.000557389	3.02451	stable
CLRN3	-0.363993	7.01533	-4.44174	1.17944e-05	0.000557389	3.02351	stable
STC1	0.476249	3.33676	4.43849	1.19643e-05	0.000564596	3.01033	stable
GYG1	-0.222286	4.38071	-4.43687	1.20501e-05	0.000567823	3.00373	stable
SMIM33	-0.465293	1.41617	-4.43588	1.21028e-05	0.000568045	2.99971	stable
CEND1	0.199162	0.540832	4.4358	1.21075e-05	0.000568045	2.99936	stable
PYY	-0.667899	1.274	-4.4356	1.21177e-05	0.000568045	2.99858	down
NPTXR	0.502976	1.6129	4.43547	1.21247e-05	0.000568045	2.99804	stable
TAF1C	0.269901	4.26279	4.43456	1.21735e-05	0.00056951	2.99434	stable
NDFIP2	-0.340762	6.16653	-4.43344	1.22337e-05	0.000571504	2.98979	stable
ERLIN1	-0.224079	6.2739	-4.43266	1.22761e-05	0.00057266	2.9866	stable
UXT	-0.258672	7.17646	-4.43169	1.23283e-05	0.000574271	2.98269	stable
RECQL5	0.239678	3.30174	4.43117	1.23569e-05	0.000574782	2.98055	stable
VAT1	0.333663	6.38259	4.42981	1.24311e-05	0.000576673	2.97503	stable
GOLGA7	-0.291212	4.22627	-4.4297	1.24368e-05	0.000576673	2.97461	stable
AL158801.4	-0.289713	0.469356	-4.42945	1.24508e-05	0.000576673	2.97358	stable
DAPK3	0.253224	5.61896	4.42765	1.255e-05	0.000580301	2.96626	stable
IGKV1-9	-1.12853	5.42021	-4.42738	1.25648e-05	0.000580301	2.96517	down
NECTIN2	0.256358	6.82944	4.42679	1.25973e-05	0.000580979	2.96279	stable
FAM86FP	0.339353	1.36812	4.42616	1.2632e-05	0.000581228	2.96025	stable
MYCBP	-0.209324	5.13623	-4.42605	1.26385e-05	0.000581228	2.95978	stable
IGKV3D-11	-0.80668	2.76046	-4.42561	1.26631e-05	0.000581539	2.95798	down
ZSWIM8	0.272167	3.55579	4.42177	1.28788e-05	0.000590609	2.94242	stable
DAXX	0.173848	6.08305	4.42104	1.29198e-05	0.000591656	2.93948	stable
AL360181.1	0.379355	1.00125	4.41997	1.29811e-05	0.000593624	2.93512	stable
HSD17B11	-0.30746	6.83678	-4.41938	1.30147e-05	0.000594327	2.93274	stable
MT-TY	-1.42271	6.80239	-4.41897	1.30383e-05	0.000594569	2.93107	down
AP000864.2	0.145212	0.207882	4.41493	1.32715e-05	0.000603931	2.91473	stable
CASKIN2	0.279392	3.99633	4.41477	1.32808e-05	0.000603931	2.91409	stable
GIT1	0.262423	5.95466	4.41424	1.33117e-05	0.000604491	2.91194	stable
AL122020.1	-0.856631	3.96688	-4.4126	1.34078e-05	0.000608009	2.90531	down
IGLV1-40	-1.12609	6.58717	-4.41167	1.34628e-05	0.000609653	2.90154	down
DHX38	0.241604	5.05081	4.41078	1.35155e-05	0.000610517	2.89794	stable
CWF19L1	-0.192031	4.29864	-4.41071	1.35195e-05	0.000610517	2.89767	stable
HSPB1	0.421343	9.0466	4.40928	1.36049e-05	0.000613522	2.89186	stable
PMS2CL	0.210635	2.16482	4.40828	1.36647e-05	0.000615365	2.88782	stable
AC009549.1	0.154456	0.283056	4.40568	1.38209e-05	0.00062154	2.87734	stable
PCAT6	0.328334	2.95154	4.40514	1.38536e-05	0.000622151	2.87516	stable
IRF7	0.379916	4.94447	4.40423	1.39091e-05	0.000623779	2.87148	stable
MGST1	-0.373937	5.53456	-4.40389	1.39298e-05	0.000623847	2.87011	stable
GHITM	-0.211539	8.4249	-4.40186	1.40547e-05	0.000628575	2.86189	stable
TDGF1	-0.743579	4.44008	-4.4005	1.41385e-05	0.000631455	2.85641	down
INTS3	0.217613	4.40331	4.39882	1.4243e-05	0.000635247	2.84962	stable
ACSL5	-0.300296	7.66516	-4.3976	1.4319e-05	0.000637331	2.84472	stable
RPS19P7	-0.609238	1.53237	-4.39744	1.43289e-05	0.000637331	2.84408	down
TLN1	0.306173	6.5519	4.39643	1.43926e-05	0.00063843	2.83999	stable
SCARA5	-0.471719	1.4332	-4.39623	1.44054e-05	0.00063843	2.83917	stable
COX7A2	-0.242959	7.88402	-4.39611	1.44125e-05	0.00063843	2.83872	stable
IL13RA2	-0.394556	1.33393	-4.39309	1.46043e-05	0.000646046	2.82654	stable
AC010327.6	0.213455	1.16595	4.39071	1.47573e-05	0.00065193	2.81693	stable
COG2	-0.216741	3.28841	-4.38944	1.48393e-05	0.000654662	2.81183	stable
IGKV2-4	-0.395433	0.686679	-4.38836	1.49097e-05	0.000656873	2.80747	stable
CBLN2	-0.109327	0.247102	-4.38753	1.49635e-05	0.000658356	2.80415	stable
AL162274.2	0.303302	1.62004	4.38681	1.50107e-05	0.000659538	2.80125	stable
BAIAP2	0.345414	3.25666	4.38523	1.51148e-05	0.000663214	2.79489	stable
MRPS18C	-0.213864	2.55305	-4.38429	1.51767e-05	0.000664201	2.79112	stable
SNRNP70	0.215989	6.95888	4.38408	1.51911e-05	0.000664201	2.79025	stable
CXCL3	-0.582063	5.64132	-4.38396	1.51985e-05	0.000664201	2.78979	stable
CHST12	0.209606	2.1476	4.38336	1.52388e-05	0.000664754	2.78736	stable
TNRC6A	0.257702	3.33556	4.38316	1.52521e-05	0.000664754	2.78655	stable
IGKV2OR22-4	-0.624601	1.47251	-4.38282	1.52745e-05	0.000664838	2.7852	down
IGKV1-27	-0.999727	4.63903	-4.38229	1.53102e-05	0.000665502	2.78305	down
SRGAP2C	0.221316	0.759315	4.38125	1.53798e-05	0.000667466	2.77887	stable
LINC01678	0.102567	0.190089	4.381	1.53964e-05	0.000667466	2.77788	stable
KRT17	0.833272	3.70245	4.37933	1.55088e-05	0.000670927	2.77118	up
MRPL15	-0.282852	7.07335	-4.3792	1.55175e-05	0.000670927	2.77066	stable
FBXL5	-0.269803	5.25233	-4.37742	1.56387e-05	0.000675267	2.7635	stable
GNAI2	0.288681	6.311	4.37632	1.5714e-05	0.00067762	2.75907	stable
SPCS1	-0.196386	6.05152	-4.373	1.5943e-05	0.000686584	2.74575	stable
RASA4B	0.158668	0.546392	4.37195	1.60163e-05	0.000688828	2.74152	stable
GRAMD1B	0.360232	1.06392	4.37002	1.61514e-05	0.000693722	2.73378	stable
NDUFB5	-0.285896	5.43896	-4.36753	1.63275e-05	0.00070036	2.7238	stable
HNRNPA1P48	-0.307305	3.20236	-4.36501	1.65072e-05	0.000707135	2.71372	stable
PEX2	-0.313006	5.01514	-4.36312	1.66437e-05	0.000712045	2.70613	stable
OMA1	-0.27955	3.5332	-4.36096	1.68004e-05	0.000717805	2.6975	stable
AC012640.4	-0.285132	2.02518	-4.35945	1.69109e-05	0.000721578	2.69147	stable
PTGES3P1	-0.297335	4.90288	-4.35851	1.69802e-05	0.000723222	2.68771	stable
MAPK8IP3	0.344601	3.9925	4.35826	1.6999e-05	0.000723222	2.68668	stable
P3H3	0.440545	3.52658	4.35802	1.70162e-05	0.000723222	2.68575	stable
AL021392.1	0.130753	0.362662	4.35591	1.71735e-05	0.000728956	2.67728	stable
VAX2	0.162443	0.264999	4.35517	1.72284e-05	0.000730331	2.67434	stable
NCDN	0.254773	4.09423	4.3543	1.72935e-05	0.000731845	2.67087	stable
KIAA0556	0.224619	3.23647	4.35408	1.73101e-05	0.000731845	2.66999	stable
TCF7L1	0.25853	2.19029	4.35367	1.7341e-05	0.000731845	2.66835	stable
ZBTB17	0.228002	3.9983	4.3535	1.73541e-05	0.000731845	2.66765	stable
RASGEF1B	-0.291248	2.46967	-4.35191	1.74741e-05	0.000735951	2.6613	stable
NDUFA2	-0.273367	6.06536	-4.35131	1.75194e-05	0.000736902	2.65892	stable
HSPA7	0.410735	1.53558	4.35013	1.76097e-05	0.000738823	2.65419	stable
ORC5	-0.222093	4.53921	-4.35012	1.76105e-05	0.000738823	2.65415	stable
IGLV2-18	-0.993962	3.55459	-4.34969	1.76428e-05	0.000738977	2.65246	down
MYRIP	-0.500137	2.41737	-4.34938	1.76671e-05	0.000738977	2.65119	stable
AC093157.1	-0.193208	1.25018	-4.34918	1.76823e-05	0.000738977	2.6504	stable
GRN	0.278309	8.73626	4.34842	1.77406e-05	0.000739068	2.64737	stable
AVPR2	0.319278	0.762165	4.34828	1.77511e-05	0.000739068	2.64683	stable
METTL9	-0.225469	5.4572	-4.34826	1.77527e-05	0.000739068	2.64674	stable
AL049873.2	-0.464133	1.56505	-4.34779	1.77894e-05	0.000739646	2.64484	stable
CCDC40	0.192331	0.914239	4.34713	1.784e-05	0.000740479	2.64223	stable
MFN1	-0.229229	4.52651	-4.34693	1.78559e-05	0.000740479	2.64141	stable
HNRNPKP2	-0.245275	1.02419	-4.34664	1.78777e-05	0.000740479	2.64028	stable
AP001994.3	-0.676335	2.09363	-4.34561	1.79581e-05	0.000741857	2.63615	down
ADSL	-0.185701	1.49241	-4.34543	1.79719e-05	0.000741857	2.63545	stable
RPL15P20	-0.339996	0.82688	-4.3453	1.79823e-05	0.000741857	2.63492	stable
GLUD1P2	0.124387	0.2561	4.34504	1.80022e-05	0.000741857	2.63389	stable
IGHV3-69-1	-0.722158	2.27867	-4.34433	1.80576e-05	0.000743196	2.63107	down
G6PD	0.264729	5.58765	4.34289	1.81709e-05	0.000745823	2.62531	stable
AL928646.1	-0.930849	1.68061	-4.34271	1.81854e-05	0.000745823	2.62457	down
CXCL1	-0.616239	7.0413	-4.34265	1.81902e-05	0.000745823	2.62433	down
OSR1	0.277867	0.663182	4.34106	1.83158e-05	0.000749846	2.618	stable
FBXL16	0.563475	2.41348	4.34082	1.83345e-05	0.000749846	2.61706	stable
PRKCSH	0.211066	7.81101	4.33909	1.84728e-05	0.000754532	2.61014	stable
STX1B	0.212981	0.723597	4.3388	1.84955e-05	0.000754532	2.60901	stable
PER1	0.372903	3.32108	4.33434	1.88563e-05	0.000768288	2.59123	stable
ACTN1	0.269266	6.4921	4.33381	1.88993e-05	0.000769077	2.58913	stable
PKD1	0.327069	2.97165	4.33307	1.89597e-05	0.000770152	2.58619	stable
TMEM19	-0.299813	3.96347	-4.33269	1.89915e-05	0.000770152	2.58465	stable
MAP2K6	-0.332563	3.14325	-4.33262	1.89968e-05	0.000770152	2.5844	stable
FBXW4	0.212385	4.81103	4.33211	1.90388e-05	0.000770893	2.58237	stable
AC027808.2	0.136978	0.251671	4.33142	1.9096e-05	0.000772247	2.5796	stable
REG3A	-1.39643	4.07823	-4.33059	1.91643e-05	0.000773496	2.57632	down
SARDH	0.248572	1.03602	4.33047	1.91744e-05	0.000773496	2.57583	stable
AL356317.1	-0.149029	0.492096	-4.32649	1.95067e-05	0.000785705	2.56002	stable
NR3C2	-0.432994	3.10053	-4.32627	1.95254e-05	0.000785705	2.55914	stable
SAR1B	-0.196367	3.97227	-4.32529	1.96081e-05	0.000788057	2.55525	stable
MED31	-0.308946	2.46632	-4.3242	1.97006e-05	0.000790796	2.55092	stable
EIF2B3	-0.201536	4.51299	-4.32218	1.98732e-05	0.000796743	2.54289	stable
CAPN9	-0.672017	2.67041	-4.31996	2.00647e-05	0.000802915	2.53407	down
KMT5C	0.251035	3.48999	4.31982	2.00766e-05	0.000802915	2.53352	stable
AC107983.1	0.691134	2.71695	4.31794	2.02396e-05	0.000808439	2.52608	up
GUCY2C	-0.4868	5.45758	-4.31642	2.03732e-05	0.000812778	2.52003	stable
CEP170B	0.304396	5.68534	4.31442	2.05498e-05	0.000818818	2.51209	stable
C6orf47	0.196339	5.03284	4.31279	2.06938e-05	0.000823546	2.50567	stable
GLRX3	-0.24099	5.56016	-4.31142	2.08166e-05	0.000827421	2.50022	stable
AC005330.1	0.244425	0.558209	4.311	2.08545e-05	0.000827536	2.49855	stable
PDE1B	0.227377	0.697118	4.31066	2.08847e-05	0.000827536	2.49722	stable
TFE3	0.223761	5.29092	4.31054	2.08958e-05	0.000827536	2.49673	stable
CTIF	0.297332	3.15553	4.30935	2.10027e-05	0.000830756	2.49203	stable
ZNF142	0.209006	3.18148	4.30841	2.10879e-05	0.000831777	2.48831	stable
HCFC1R1	0.215749	5.5998	4.30825	2.11027e-05	0.000831777	2.48766	stable
C22orf46	0.301008	3.06008	4.30816	2.11108e-05	0.000831777	2.48731	stable
DHX58	0.30542	3.37298	4.30794	2.11308e-05	0.000831777	2.48644	stable
SRGAP2B	0.117824	0.408759	4.30502	2.13977e-05	0.000840786	2.47489	stable
AL138785.2	-1.09732	3.37856	-4.30477	2.14213e-05	0.000840786	2.47388	down
FBXL19	0.27217	4.40065	4.30429	2.14656e-05	0.000840786	2.47198	stable
CRBN	-0.225131	3.46382	-4.30428	2.14665e-05	0.000840786	2.47194	stable
AKAP5	-0.325857	1.504	-4.30403	2.1489e-05	0.000840786	2.47098	stable
SLC25A46	-0.270167	4.36338	-4.30319	2.15667e-05	0.000842813	2.46766	stable
CAMK2N2	0.419542	1.35308	4.30137	2.17365e-05	0.00084843	2.46044	stable
AL589880.1	-0.525896	2.75674	-4.29988	2.18765e-05	0.000852867	2.45454	stable
SELENOF	-0.310076	7.93261	-4.29871	2.19861e-05	0.000856113	2.44994	stable
FSCN2	0.226477	0.879834	4.29831	2.20243e-05	0.000856576	2.44835	stable
PARTICL	0.272512	2.39871	4.29703	2.21456e-05	0.000859089	2.4433	stable
PTMS	0.359672	8.6849	4.29688	2.21594e-05	0.000859089	2.44272	stable
CAPRIN2	0.293254	2.48125	4.29679	2.21682e-05	0.000859089	2.44236	stable
WIPF3	0.385182	0.910753	4.29487	2.23517e-05	0.000865171	2.43477	stable
FRS3	0.208382	2.85311	4.2941	2.24261e-05	0.000867018	2.43172	stable
AC245041.1	0.30156	0.331755	4.29154	2.26735e-05	0.000875543	2.42163	stable
ARHGEF17	0.374606	2.93295	4.29057	2.27687e-05	0.000878174	2.41778	stable
S100A2	0.595187	3.70957	4.28861	2.29602e-05	0.000884513	2.41007	up
APOBEC1	-0.561368	3.82295	-4.28722	2.30975e-05	0.000888748	2.40459	stable
MAP1A	0.398101	1.97715	4.28662	2.31572e-05	0.000889993	2.40222	stable
SHH	-0.444537	3.94822	-4.28594	2.32247e-05	0.000891533	2.39954	stable
ARRDC2	0.197427	4.31216	4.28556	2.32622e-05	0.00089192	2.39806	stable
PPARD	0.255281	5.3611	4.2838	2.34382e-05	0.0008974	2.39113	stable
SYVN1	0.202771	5.57982	4.28358	2.34604e-05	0.0008974	2.39026	stable
IGLV8-61	-1.1115	4.43359	-4.28287	2.35318e-05	0.000899074	2.38746	down
AL132838.2	0.160479	0.310076	4.28	2.38234e-05	0.000909145	2.37614	stable
MEIS2	0.330452	1.10015	4.27972	2.38513e-05	0.000909145	2.37506	stable
IGKV3-20	-1.04235	7.80644	-4.27897	2.39286e-05	0.000910519	2.37209	down
SERPINH1	0.290358	6.79576	4.27882	2.39433e-05	0.000910519	2.37152	stable
GLIS2	0.430131	2.87222	4.2781	2.40173e-05	0.000911511	2.36869	stable
PTPRN	0.248862	0.586148	4.27802	2.40255e-05	0.000911511	2.36837	stable
IGHV3-19	-0.596648	1.57413	-4.27747	2.40825e-05	0.000912608	2.3662	down
LMNA	0.263551	7.3882	4.2765	2.41824e-05	0.000915327	2.36239	stable
AC009108.3	0.0668439	0.136041	4.27595	2.42396e-05	0.000916426	2.36022	stable
CCT2	-0.202112	7.52084	-4.27496	2.43429e-05	0.000919263	2.35631	stable
SRRM2	0.297046	7.05743	4.27421	2.44211e-05	0.000920823	2.35336	stable
TMEM267	-0.285437	3.9273	-4.27383	2.44601e-05	0.000920823	2.35189	stable
DEPP1	0.496032	4.69478	4.27375	2.44692e-05	0.000920823	2.35155	stable
ZNF532	0.368863	2.46998	4.27148	2.47072e-05	0.000928706	2.34265	stable
TMBIM4	-0.332371	3.33091	-4.27092	2.47666e-05	0.000929864	2.34044	stable
ZNF777	0.213958	4.74434	4.27	2.48645e-05	0.000932464	2.33682	stable
GPR160	-0.440733	5.90286	-4.26957	2.49101e-05	0.000933095	2.33513	stable
OVGP1	-0.319073	3.02322	-4.26794	2.5084e-05	0.000938527	2.32874	stable
IPO5P1	-0.346829	3.07237	-4.26664	2.52236e-05	0.000942667	2.32364	stable
PIP4K2B	0.224713	4.87795	4.26599	2.52939e-05	0.000944207	2.32108	stable
IGHV4-28	-0.879606	3.52893	-4.26438	2.54682e-05	0.000949627	2.31477	down
MAOB	0.62301	2.59942	4.26206	2.57217e-05	0.000957977	2.30567	up
PBXIP1	0.310348	5.96015	4.26178	2.57517e-05	0.000957998	2.30459	stable
CCDC102A	0.302781	2.81117	4.25902	2.60572e-05	0.000968143	2.29375	stable
TRUB2	-0.186226	4.79999	-4.25878	2.60839e-05	0.000968143	2.29281	stable
LINC00702	0.139861	0.27398	4.25792	2.61794e-05	0.000969922	2.28945	stable
AC104841.1	0.216417	0.692983	4.25781	2.61915e-05	0.000969922	2.28903	stable
AL355388.1	0.195559	0.906708	4.25753	2.62229e-05	0.000969978	2.28793	stable
KYAT3	-0.279593	5.14851	-4.25701	2.62816e-05	0.000969982	2.28587	stable
IGHV3-38	-0.532427	1.22152	-4.25692	2.62912e-05	0.000969982	2.28554	stable
SLC46A2	0.0853972	0.180176	4.25673	2.63125e-05	0.000969982	2.28479	stable
AC079298.3	0.083373	0.118432	4.25584	2.64125e-05	0.000972567	2.28131	stable
IGHV1-58	-0.851485	2.68554	-4.25435	2.65814e-05	0.000977679	2.27545	down
DIPK1A	-0.295333	3.94552	-4.25292	2.67428e-05	0.000982505	2.26989	stable
FRZB	-0.549273	3.66161	-4.25187	2.68631e-05	0.00098553	2.26576	stable
FAM219A	0.248239	3.93611	4.25156	2.68989e-05	0.00098553	2.26454	stable
NDUFB6	-0.236904	6.52014	-4.25141	2.69161e-05	0.00098553	2.26395	stable
ISM1	0.468207	1.37087	4.25056	2.70137e-05	0.000987194	2.26063	stable
NAB2	0.30335	4.06718	4.25048	2.70223e-05	0.000987194	2.26033	stable
CEACAM7	-1.05771	6.06437	-4.2488	2.72165e-05	0.000993173	2.25375	down
USP3	-0.199743	3.50391	-4.24785	2.73267e-05	0.000996078	2.25004	stable
IGHV3-21	-1.07606	5.85116	-4.24743	2.73757e-05	0.000996746	2.24839	down
H2BC18	0.201219	0.654235	4.24642	2.74938e-05	0.000999232	2.24444	stable
CISD1	-0.229131	5.26557	-4.24587	2.75573e-05	0.000999232	2.24232	stable
MEGF8	0.305523	3.56052	4.24558	2.75922e-05	0.000999232	2.24116	stable
MAFK	0.308207	4.84914	4.24547	2.76047e-05	0.000999232	2.24074	stable
FAM43B	0.154832	0.305678	4.24545	2.76068e-05	0.000999232	2.24067	stable
TRIM46	0.199474	0.834336	4.24527	2.76284e-05	0.000999232	2.23995	stable
ATP5PB	-0.228066	7.46434	-4.24419	2.77559e-05	0.00100273	2.23572	stable
PLAAT3	0.506973	4.96545	4.24388	2.77922e-05	0.00100293	2.23452	stable
VDAC3	-0.256922	6.98391	-4.24101	2.81334e-05	0.00101318	2.22331	stable
AC026471.4	0.330944	3.0651	4.24096	2.81387e-05	0.00101318	2.22314	stable
CDIPT	0.190213	6.41383	4.23804	2.849e-05	0.0010247	2.21174	stable
MIR4668	0.338179	0.53154	4.23653	2.86731e-05	0.00103014	2.20585	stable
ARFIP1	-0.300126	5.36897	-4.23555	2.87932e-05	0.00103331	2.20202	stable
AC018638.2	0.478435	4.66157	4.23512	2.8846e-05	0.00103407	2.20033	stable
FZD2	0.375022	2.31132	4.23434	2.89408e-05	0.00103632	2.19732	stable
PSMC5	0.179477	6.16316	4.23326	2.90738e-05	0.0010388	2.19311	stable
C8orf76	-0.267686	2.73316	-4.23301	2.91047e-05	0.0010388	2.19213	stable
CLTA	-0.176348	8.03724	-4.233	2.91057e-05	0.0010388	2.1921	stable
BPNT1	-0.23954	5.7107	-4.23186	2.92478e-05	0.00104272	2.18763	stable
IGLV4-69	-1.06875	4.85875	-4.23143	2.93008e-05	0.00104347	2.18596	down
TOB2P1	0.22279	0.812107	4.23098	2.93571e-05	0.00104433	2.1842	stable
LMTK3	0.319041	2.34091	4.2292	2.9579e-05	0.00105107	2.17728	stable
CD163L1	-0.371971	1.82885	-4.22773	2.97633e-05	0.00105647	2.17158	stable
KMT2D	0.351528	3.88028	4.22722	2.98277e-05	0.00105712	2.16959	stable
MPP7	-0.374017	3.74048	-4.22684	2.98767e-05	0.00105712	2.16809	stable
IGKV1-16	-1.01088	4.94553	-4.22682	2.98793e-05	0.00105712	2.16801	down
DDX10P2	-0.0569797	0.093114	-4.22625	2.99513e-05	0.00105852	2.1658	stable
ZNF815P	0.202196	1.3941	4.22492	3.01205e-05	0.00106334	2.16062	stable
AGA	-0.268059	4.37659	-4.22394	3.02458e-05	0.00106481	2.15681	stable
ZEB1-AS1	0.226493	1.55674	4.22378	3.02666e-05	0.00106481	2.15618	stable
ENO3	0.249762	1.96779	4.2236	3.0289e-05	0.00106481	2.1555	stable
COQ2	-0.239525	4.4148	-4.22357	3.02931e-05	0.00106481	2.15537	stable
FRMD8	0.218345	5.22056	4.22088	3.06406e-05	0.00107586	2.1449	stable
CRYL1	-0.347282	6.0339	-4.22039	3.07038e-05	0.00107692	2.14301	stable
IGSF9B	0.333422	1.06325	4.21933	3.08413e-05	0.00108058	2.1389	stable
IRF3	0.192641	5.80261	4.21679	3.11744e-05	0.00109107	2.12904	stable
NMNAT1	-0.207118	3.3818	-4.21587	3.1296e-05	0.00109415	2.12547	stable
FN1	0.770184	6.74057	4.21438	3.14941e-05	0.00109854	2.11967	up
BSPRY	-0.258606	6.15429	-4.21428	3.1507e-05	0.00109854	2.11929	stable
DHX32	-0.210183	5.26111	-4.21416	3.15231e-05	0.00109854	2.11883	stable
DPH3	-0.211774	4.29678	-4.21212	3.17959e-05	0.00110653	2.11092	stable
C3orf18	0.26642	1.79797	4.21194	3.18202e-05	0.00110653	2.11021	stable
BCL9L	0.323195	3.77751	4.2111	3.19334e-05	0.00110928	2.10695	stable
CEACAM5	-0.492982	11.1946	-4.21058	3.20041e-05	0.00111054	2.10492	stable
TMEM240	0.199681	0.979042	4.20894	3.22263e-05	0.00111686	2.09857	stable
SQOR	-0.275582	6.18362	-4.20873	3.22548e-05	0.00111686	2.09776	stable
ZNF408	0.185312	4.40406	4.20843	3.22952e-05	0.00111707	2.09661	stable
POLM	0.214338	4.20305	4.20731	3.24485e-05	0.00112118	2.09226	stable
AC069148.1	0.171831	0.364773	4.20631	3.25862e-05	0.00112474	2.08837	stable
POGZ	0.23632	4.13399	4.20421	3.28765e-05	0.00113356	2.08023	stable
TNNT1	0.691514	1.70503	4.20381	3.29318e-05	0.00113426	2.07869	up
CCN5	0.286314	0.487138	4.2027	3.30867e-05	0.00113839	2.07438	stable
IGHV5-51	-1.10371	6.44085	-4.20137	3.32719e-05	0.00114356	2.06926	down
ANKRD11	0.253554	3.92468	4.20068	3.33695e-05	0.0011457	2.06657	stable
PFDN2	0.212946	8.05034	4.20026	3.34284e-05	0.00114651	2.06495	stable
CDC25C	-0.249456	3.41021	-4.19907	3.3596e-05	0.00115104	2.06036	stable
FUCA1	-0.239402	6.95771	-4.19852	3.36742e-05	0.00115251	2.05822	stable
OLFM4	-1.42196	8.89944	-4.19626	3.39969e-05	0.00116233	2.04947	down
KLC2	0.251714	4.02881	4.19579	3.40633e-05	0.00116237	2.04768	stable
CMPK1	-0.330238	7.59054	-4.19575	3.40696e-05	0.00116237	2.04751	stable
CCNA2	-0.310117	5.78578	-4.19539	3.4122e-05	0.0011626	2.0461	stable
CLASP1	0.212956	3.73897	4.1952	3.41489e-05	0.0011626	2.04537	stable
NXPE2	-0.521977	1.89304	-4.19472	3.42181e-05	0.0011626	2.04352	stable
SYT3	0.129163	0.214565	4.19471	3.42195e-05	0.0011626	2.04348	stable
ADAMTS4	0.418965	2.65951	4.19445	3.4256e-05	0.00116263	2.0425	stable
AC131212.2	0.222893	0.741318	4.19414	3.43011e-05	0.00116295	2.0413	stable
RNF215	0.154494	1.7525	4.19344	3.44019e-05	0.00116509	2.0386	stable
IGKV2D-24	-0.607549	1.4996	-4.19321	3.4436e-05	0.00116509	2.03769	down
ITGB4	0.351942	7.6278	4.19058	3.48189e-05	0.00117682	2.02754	stable
PLEKHM1P1	0.257849	2.70466	4.18957	3.49673e-05	0.00118061	2.02364	stable
SLC51B	-0.617254	3.42472	-4.1865	3.54222e-05	0.00119473	2.01178	down
PLS1	-0.319419	6.56285	-4.18603	3.54914e-05	0.00119582	2.00999	stable
TRIM39	0.170819	2.93793	4.18544	3.55805e-05	0.00119758	2.00769	stable
CCNG1	-0.321992	6.85294	-4.18519	3.56172e-05	0.00119758	2.00674	stable
LIMK1	0.24666	4.59208	4.18478	3.56782e-05	0.00119768	2.00517	stable
MIR1244-4	1.42312	3.70752	4.18468	3.56938e-05	0.00119768	2.00477	up
ZNF316	0.26542	4.26805	4.18394	3.58044e-05	0.00120015	2.00193	stable
PRR12	0.267084	4.52364	4.18219	3.60696e-05	0.00120779	1.99516	stable
PDHB	-0.178787	5.14603	-4.18	3.64022e-05	0.00121768	1.98674	stable
PTPRD-AS1	-0.356994	1.11973	-4.17942	3.64915e-05	0.00121941	1.98449	stable
HOXD3	0.216978	0.759639	4.17889	3.65726e-05	0.00122058	1.98245	stable
RPL24P2	-0.446908	3.40654	-4.1787	3.66018e-05	0.00122058	1.98172	stable
NOTCH3	0.430541	4.59824	4.17675	3.69021e-05	0.00122934	1.97422	stable
ABCF3	0.148682	5.17299	4.17559	3.70827e-05	0.00123382	1.96974	stable
ABRAXAS1	-0.210841	1.81618	-4.1754	3.71126e-05	0.00123382	1.969	stable
GIGYF1	0.296836	4.85251	4.17448	3.72558e-05	0.00123732	1.96547	stable
AC004449.1	0.187343	0.402753	4.17378	3.73653e-05	0.00123969	1.96278	stable
IGFL1P1	0.434471	0.704266	4.17301	3.74859e-05	0.00124242	1.95982	stable
CYTH3	0.274862	3.92602	4.17153	3.77188e-05	0.00124887	1.95414	stable
TRPV6	0.271363	0.29925	4.16837	3.82214e-05	0.00126422	1.942	stable
SLC25A3	-0.177054	7.48881	-4.16654	3.85169e-05	0.00127206	1.93493	stable
TNRC6C	0.244098	2.2405	4.16641	3.85365e-05	0.00127206	1.93447	stable
MZF1-AS1	0.167646	1.21315	4.16584	3.86293e-05	0.00127383	1.93226	stable
WTIP	0.214161	1.02519	4.16559	3.8669e-05	0.00127385	1.93132	stable
SIRT7	0.211137	4.30695	4.16496	3.87726e-05	0.00127596	1.92886	stable
BMS1P1	0.190461	0.862195	4.16378	3.89633e-05	0.00128094	1.92436	stable
BRSK1	0.242669	1.44719	4.16249	3.9174e-05	0.00128657	1.91942	stable
GOLGA2	0.23772	5.10618	4.16142	3.93501e-05	0.00129105	1.9153	stable
KCND1	0.210451	1.06126	4.16013	3.95632e-05	0.00129673	1.91035	stable
PSMD4	0.163739	7.27283	4.15814	3.98943e-05	0.00130576	1.9027	stable
TCAIM	-0.223468	3.47251	-4.15799	3.99191e-05	0.00130576	1.90213	stable
ZFHX4	0.20921	0.438525	4.15768	3.99703e-05	0.00130612	1.90096	stable
YPEL4	0.119306	0.340848	4.1573	4.00344e-05	0.00130691	1.89949	stable
PHLDB3	0.271105	2.69661	4.15678	4.01219e-05	0.00130845	1.89749	stable
MAT2B	-0.227631	5.7754	-4.15592	4.02657e-05	0.00131182	1.8942	stable
WWC3	0.299427	4.10142	4.15542	4.03494e-05	0.00131323	1.8923	stable
PLPPR2	0.311251	3.73388	4.15348	4.06781e-05	0.00132261	1.88486	stable
IGLV3-19	-1.08895	6.44579	-4.15322	4.07228e-05	0.00132274	1.88385	down
TSSC4	0.236491	5.40019	4.15231	4.08777e-05	0.00132645	1.88037	stable
ITGA7	0.352445	2.70232	4.15055	4.11799e-05	0.00133492	1.87362	stable
SHQ1	-0.181608	3.80464	-4.14998	4.12774e-05	0.00133675	1.87145	stable
MRPS35	-0.263976	7.76298	-4.14944	4.13702e-05	0.00133785	1.86939	stable
ZNF778	0.141181	1.18198	4.1493	4.13938e-05	0.00133785	1.86887	stable
TLE6	0.273968	1.04428	4.14847	4.1538e-05	0.00134118	1.86568	stable
BAG3	0.255223	5.93037	4.14623	4.1928e-05	0.00135057	1.85711	stable
USP38	-0.245923	4.08632	-4.1462	4.19327e-05	0.00135057	1.85701	stable
CBX2	0.433697	3.12405	4.14589	4.1988e-05	0.00135057	1.8558	stable
C3orf38	-0.250678	4.31108	-4.14585	4.19949e-05	0.00135057	1.85565	stable
AL359880.1	0.193506	0.356835	4.14539	4.20761e-05	0.00135184	1.85388	stable
AAMP	0.152712	7.44372	4.1437	4.23729e-05	0.00136003	1.84743	stable
LGALS2	-0.681432	3.94616	-4.14182	4.27058e-05	0.00136937	1.84026	down
DENND6B	0.228597	1.94793	4.14151	4.27609e-05	0.00136978	1.83908	stable
PPP1R1A	0.268357	0.45568	4.13989	4.30504e-05	0.0013777	1.83289	stable
PTGDR2	-0.309061	1.27166	-4.13943	4.31329e-05	0.00137898	1.83113	stable
RPL15	-0.201131	8.61744	-4.13611	4.37334e-05	0.00139671	1.81846	stable
AC011676.1	0.30521	1.23643	4.13589	4.37734e-05	0.00139671	1.81762	stable
C19orf44	0.170794	1.88019	4.13525	4.38908e-05	0.00139908	1.81517	stable
IGLV3-25	-1.08746	6.19004	-4.13295	4.43132e-05	0.00141116	1.80639	down
C4orf47	0.182974	0.586899	4.13171	4.45416e-05	0.00141705	1.80167	stable
AKAP8L	0.175007	4.06237	4.13067	4.47349e-05	0.00142181	1.7977	stable
AC004130.2	-0.378073	3.11404	-4.13042	4.47818e-05	0.00142191	1.79675	stable
SNX19P3	-0.0816477	0.14545	-4.12889	4.50676e-05	0.00142956	1.79091	stable
TPT1P9	-0.58273	3.20021	-4.12866	4.51106e-05	0.00142956	1.79004	stable
IGKV6-21	-0.775297	2.64198	-4.12766	4.5299e-05	0.00143343	1.78622	down
NUP37	-0.216382	4.79987	-4.12754	4.5321e-05	0.00143343	1.78577	stable
YEATS2	0.219636	3.79864	4.12604	4.56038e-05	0.00144097	1.78007	stable
SHLD1	-0.343597	3.81993	-4.12352	4.60845e-05	0.00145343	1.77046	stable
ZDHHC11	0.319149	0.885753	4.1235	4.60873e-05	0.00145343	1.77041	stable
NTM	0.469362	2.0544	4.1224	4.62991e-05	0.00145832	1.76621	stable
GSR	-0.307637	6.71399	-4.12223	4.63321e-05	0.00145832	1.76555	stable
SIX4	0.267217	0.706162	4.12146	4.64804e-05	0.00146039	1.76262	stable
PSMA5	-0.193504	6.29171	-4.12128	4.65144e-05	0.00146039	1.76196	stable
PBLD	-0.394022	3.53401	-4.12119	4.65327e-05	0.00146039	1.76159	stable
GFPT2	0.499686	2.0756	4.12021	4.67213e-05	0.00146471	1.75789	stable
NIT2	-0.20371	4.258	-4.12001	4.67603e-05	0.00146471	1.75712	stable
NLRP7	-0.104084	0.19711	-4.11963	4.68341e-05	0.00146472	1.75568	stable
MYO18A	0.309604	4.03235	4.11954	4.68509e-05	0.00146472	1.75535	stable
IGKV1-17	-0.990814	4.84056	-4.1188	4.69958e-05	0.00146784	1.75252	down
AC130371.2	0.275378	1.12114	4.11831	4.70903e-05	0.00146938	1.75068	stable
TMEM25	0.323518	1.56172	4.11727	4.72957e-05	0.00147438	1.74669	stable
CCDC187	0.169517	0.300204	4.1165	4.74463e-05	0.00147765	1.74378	stable
PTPRD	-0.611087	2.93768	-4.11546	4.76514e-05	0.00148262	1.73983	down
AC083862.2	0.225241	1.00461	4.11401	4.79379e-05	0.00149011	1.73433	stable
SNAPC4	0.239031	4.0485	4.11309	4.81218e-05	0.00149439	1.73082	stable
CYP1B1	0.497193	1.39968	4.11284	4.81717e-05	0.00149452	1.72987	stable
PPP1R14D	-0.551407	6.71551	-4.11213	4.83127e-05	0.00149746	1.7272	stable
NEURL1	-0.553908	2.38042	-4.11169	4.84007e-05	0.00149876	1.72553	stable
AL161909.1	-0.467458	1.85633	-4.111	4.85395e-05	0.00150163	1.72291	stable
AL033381.2	0.169733	0.284381	4.10984	4.87727e-05	0.00150534	1.71851	stable
LEFTY1	-1.02559	4.83729	-4.1098	4.87823e-05	0.00150534	1.71833	down
AJUBA	0.273996	3.82954	4.10972	4.87983e-05	0.00150534	1.71803	stable
AC087854.2	-0.198351	0.595183	-4.10928	4.88877e-05	0.00150667	1.71636	stable
AL162586.1	0.261772	1.23825	4.10779	4.91895e-05	0.00151453	1.71072	stable
DGKI	0.0993403	0.23514	4.10747	4.92535e-05	0.00151507	1.70953	stable
COL4A5	-0.288097	0.918587	-4.10611	4.95329e-05	0.00152094	1.70434	stable
JCAD	0.421155	2.48764	4.10608	4.9538e-05	0.00152094	1.70425	stable
PRDX4	-0.259208	7.92356	-4.1043	4.99047e-05	0.00153076	1.69749	stable
WASH9P	0.272266	2.1832	4.10351	5.00684e-05	0.00153433	1.69449	stable
MOB3B	-0.286953	3.70917	-4.10295	5.01849e-05	0.00153645	1.69237	stable
RPS27AP5	-0.440098	2.03461	-4.10246	5.0287e-05	0.0015365	1.6905	stable
PFKFB3	0.293727	4.97145	4.10237	5.03053e-05	0.0015365	1.69017	stable
CHST14	0.267438	4.45651	4.10226	5.03283e-05	0.0015365	1.68975	stable
ABHD5	-0.202236	3.19541	-4.10144	5.04991e-05	0.00153901	1.68665	stable
LINC00261	-0.718832	3.33324	-4.10139	5.05094e-05	0.00153901	1.68646	down
HMGCS2	-1.00949	6.58778	-4.10111	5.05672e-05	0.00153901	1.68541	down
SPHK1	0.503552	3.12581	4.10085	5.0622e-05	0.00153901	1.68442	stable
CDS1	-0.266103	5.16776	-4.10073	5.0647e-05	0.00153901	1.68397	stable
KIF7	0.265018	1.78853	4.0978	5.12648e-05	0.00155632	1.67286	stable
RPS23P8	-0.457073	4.67168	-4.09628	5.15876e-05	0.00156466	1.66712	stable
ZDHHC3	-0.174601	5.17839	-4.0957	5.17093e-05	0.00156689	1.66496	stable
ADD2	0.130158	0.209833	4.09516	5.18264e-05	0.00156898	1.66288	stable
TSPAN1	-0.45471	8.42812	-4.09478	5.19077e-05	0.00156998	1.66145	stable
VSTM2A	-0.0858208	0.114559	-4.09452	5.19626e-05	0.00157018	1.66048	stable
LINC02362	-0.239997	0.884472	-4.09415	5.20426e-05	0.00157114	1.65907	stable
COX19	0.206417	3.73363	4.0924	5.24185e-05	0.00158102	1.65248	stable
LDB1	0.198921	5.63881	4.09038	5.28572e-05	0.00159197	1.64485	stable
OXSM	-0.195668	4.29003	-4.09028	5.28796e-05	0.00159197	1.64446	stable
TRIM40	-0.356992	1.45104	-4.0898	5.29839e-05	0.00159363	1.64266	stable
TIMP1	0.323187	9.30531	4.08929	5.30973e-05	0.00159557	1.6407	stable
RAP1GDS1	-0.207478	4.80891	-4.08655	5.37001e-05	0.00161219	1.63036	stable
DEPDC1B	-0.312671	3.8099	-4.08503	5.40378e-05	0.00162084	1.62462	stable
ZNF552	-0.242919	3.59888	-4.08434	5.41897e-05	0.00162389	1.62205	stable
BCORL1	0.28884	3.16495	4.08377	5.43182e-05	0.00162608	1.61988	stable
TTC7A	0.237522	4.04596	4.08357	5.43627e-05	0.00162608	1.61913	stable
SCAF4	0.204596	4.79627	4.08265	5.45692e-05	0.00163076	1.61566	stable
SINHCAFP1	-0.230992	0.697185	-4.08157	5.48128e-05	0.00163437	1.61158	stable
NSMCE2	-0.279172	4.56013	-4.08146	5.48378e-05	0.00163437	1.61116	stable
MEPCE	0.187573	6.1061	4.08145	5.48408e-05	0.00163437	1.61111	stable
AL022328.1	0.300093	1.50413	4.08005	5.51571e-05	0.00164229	1.60585	stable
ICAM5	0.219401	0.62228	4.07851	5.55081e-05	0.00165123	1.60004	stable
DIRAS3	0.243966	0.869407	4.07768	5.5698e-05	0.00165517	1.59691	stable
AC008687.4	0.133316	0.275094	4.07748	5.57424e-05	0.00165517	1.59618	stable
DLG4	0.238992	1.52849	4.07681	5.58963e-05	0.00165822	1.59366	stable
AC011455.6	0.108675	0.233769	4.07653	5.59604e-05	0.00165861	1.59261	stable
ALG1L9P	0.259727	1.02406	4.07616	5.60462e-05	0.00165964	1.59121	stable
RNF216	0.205838	4.58039	4.07578	5.61343e-05	0.00166074	1.58977	stable
SNAP23	-0.216568	3.06661	-4.07511	5.62884e-05	0.00166378	1.58726	stable
IGLV6-57	-1.05433	5.55172	-4.0747	5.63844e-05	0.00166511	1.5857	down
COL22A1	0.239741	0.681349	4.07429	5.64804e-05	0.00166629	1.58414	stable
PCDH18	-0.362714	2.99938	-4.07408	5.65269e-05	0.00166629	1.58339	stable
NEURL4	0.241701	3.08826	4.07377	5.66006e-05	0.00166695	1.5822	stable
IGLC2	-0.942079	8.6399	-4.07279	5.68295e-05	0.00167048	1.5785	down
AL139095.2	-0.596919	2.84787	-4.0727	5.68498e-05	0.00167048	1.57817	down
HOXC5	0.0558835	0.0591089	4.07247	5.69037e-05	0.00167048	1.57731	stable
CAD	0.268655	5.34118	4.07237	5.69262e-05	0.00167048	1.57695	stable
AL138799.2	-0.122565	0.168782	-4.07207	5.69971e-05	0.00167094	1.57581	stable
MAP3K10	0.237318	3.3791	4.07187	5.70443e-05	0.00167094	1.57505	stable
CADM4	0.370407	3.66481	4.07099	5.72494e-05	0.00167543	1.57176	stable
MARCO	0.727298	2.11569	4.06964	5.75678e-05	0.00168324	1.56669	up
ATP5MF	-0.338456	6.47799	-4.0674	5.81e-05	0.00169558	1.55826	stable
BCAR1	0.237406	5.20798	4.0674	5.81008e-05	0.00169558	1.55825	stable
CBX4	0.267251	5.53349	4.06696	5.82068e-05	0.00169558	1.55658	stable
RFX1	0.215898	3.92566	4.06686	5.8229e-05	0.00169558	1.55623	stable
VSIG2	-0.933233	4.55856	-4.06677	5.82507e-05	0.00169558	1.55589	down
UQCR11	-0.389811	5.26921	-4.06519	5.86297e-05	0.00170509	1.54996	stable
AC010422.2	0.192993	0.679616	4.06422	5.8864e-05	0.00171037	1.54631	stable
RPS8	-0.212053	10.5795	-4.06386	5.89509e-05	0.00171137	1.54496	stable
RHOG	0.194606	6.71988	4.06336	5.90718e-05	0.00171335	1.54308	stable
IGLV3-32	-0.315673	0.428531	-4.06254	5.92712e-05	0.00171635	1.54	stable
PPM1N	0.299575	1.79696	4.0625	5.92811e-05	0.00171635	1.53984	stable
PRKRIP1	0.182356	4.29565	4.06189	5.94306e-05	0.00171718	1.53754	stable
CX3CL1	0.454011	3.60115	4.06165	5.94881e-05	0.00171718	1.53665	stable
FAM162B	-0.239829	1.10131	-4.06153	5.95167e-05	0.00171718	1.53621	stable
RIMKLB	0.281871	1.18448	4.06133	5.9566e-05	0.00171718	1.53546	stable
GTF2IP1	0.156615	0.377709	4.0613	5.95737e-05	0.00171718	1.53534	stable
AP000695.2	0.18985	0.577384	4.05741	6.05317e-05	0.00174306	1.52074	stable
IGHV4-61	-0.904722	3.28963	-4.05722	6.05788e-05	0.00174306	1.52003	down
AEBP1	0.619961	6.5596	4.05565	6.09693e-05	0.00175275	1.51415	up
CDC42SE2	-0.2423	5.81118	-4.05496	6.11421e-05	0.00175616	1.51156	stable
REG4	-1.37391	6.51872	-4.05456	6.12422e-05	0.00175658	1.51006	down
NOG	0.146055	0.28583	4.05447	6.12646e-05	0.00175658	1.50973	stable
RAB6B	0.28097	1.44618	4.0532	6.15838e-05	0.00176417	1.50497	stable
RUNDC3A-AS1	0.0550203	0.105395	4.05264	6.17244e-05	0.00176664	1.50288	stable
UBE2E1	-0.228454	4.49466	-4.05161	6.19853e-05	0.00177218	1.49902	stable
FFAR4	-0.640473	3.17654	-4.05128	6.20707e-05	0.00177218	1.49776	down
HAPLN1	-0.252582	1.03097	-4.05113	6.21075e-05	0.00177218	1.49722	stable
GGT5	0.423126	3.27438	4.05102	6.2136e-05	0.00177218	1.4968	stable
KCNE4	0.377769	2.06145	4.05049	6.22701e-05	0.00177426	1.49483	stable
IGHM	-0.966442	7.08284	-4.0503	6.2318e-05	0.00177426	1.49413	down
PERM1	0.0791571	0.102329	4.04969	6.24748e-05	0.00177717	1.49183	stable
FCF1P7	0.120677	0.243106	4.0489	6.26782e-05	0.00177912	1.48885	stable
TMIGD2	-0.292891	1.2545	-4.04886	6.26882e-05	0.00177912	1.48871	stable
AC093525.4	0.121393	0.203395	4.04878	6.27076e-05	0.00177912	1.48842	stable
Z97653.2	0.132493	0.247078	4.04839	6.28074e-05	0.0017804	1.48697	stable
PYCR2	0.171096	5.02898	4.04765	6.29977e-05	0.00178424	1.4842	stable
KCNIP2	0.2036	0.89679	4.04735	6.30754e-05	0.00178489	1.48307	stable
LINC02381	0.193346	0.772024	4.04615	6.33861e-05	0.00179212	1.47858	stable
DYNC1H1	0.278229	4.67076	4.04356	6.40615e-05	0.00180942	1.46888	stable
AC009093.2	0.118012	0.332692	4.04326	6.41383e-05	0.00180942	1.46779	stable
RPS10	-0.599339	2.84186	-4.04316	6.4165e-05	0.00180942	1.4674	down
IGHV1-67	-0.630938	1.73595	-4.04269	6.42873e-05	0.00181113	1.46566	down
DCK	-0.294495	4.76594	-4.04251	6.43369e-05	0.00181113	1.46496	stable
TPP1	0.229683	5.91503	4.04165	6.4563e-05	0.00181592	1.46175	stable
BCAM	0.403937	4.09349	4.04042	6.4888e-05	0.00182348	1.45715	stable
NBPF20	0.0710941	0.333202	4.0401	6.49735e-05	0.00182431	1.45595	stable
GPR161	0.304977	1.71917	4.03982	6.50463e-05	0.00182478	1.45493	stable
TSPAN12	-0.344227	5.27864	-4.03912	6.52316e-05	0.00182641	1.45232	stable
AC113143.2	-0.0968792	0.247967	-4.03912	6.52323e-05	0.00182641	1.45231	stable
NEK9	0.22886	3.92034	4.03897	6.52729e-05	0.00182641	1.45174	stable
HSPG2	0.477978	5.06414	4.03809	6.55077e-05	0.00183127	1.44846	stable
KIAA1324	-0.63393	4.82164	-4.0379	6.55592e-05	0.00183127	1.44774	down
DEF6	0.258881	4.87609	4.03716	6.57558e-05	0.00183518	1.445	stable
MTX1P1	0.309115	2.57012	4.03637	6.59694e-05	0.00183956	1.44204	stable
IRAK1BP1	-0.237759	2.02893	-4.03572	6.61453e-05	0.00184289	1.4396	stable
MZB1	-0.653074	3.52427	-4.035	6.63382e-05	0.00184668	1.43694	down
CLEC16A	0.195053	3.29099	4.03436	6.65133e-05	0.00184984	1.43453	stable
SLC26A3	-1.11246	5.27893	-4.03416	6.65657e-05	0.00184984	1.43381	down
AL513477.1	0.262579	1.20618	4.03384	6.66531e-05	0.00185069	1.4326	stable
AL023882.1	0.162335	0.470375	4.03232	6.70682e-05	0.00186063	1.42693	stable
CCDC60	-0.396845	0.841074	-4.03078	6.74906e-05	0.00187075	1.42119	stable
S100B	-0.411522	2.22762	-4.03034	6.76113e-05	0.00187222	1.41955	stable
DENND2A	-0.295058	2.49002	-4.03017	6.76587e-05	0.00187222	1.41891	stable
MOB4	-0.254867	4.32412	-4.02919	6.79296e-05	0.00187812	1.41526	stable
MRPS36	-0.239244	5.54944	-4.02883	6.80294e-05	0.00187817	1.41391	stable
EN1	0.133197	0.14468	4.02841	6.81435e-05	0.00187817	1.41238	stable
AC004951.3	0.108033	0.256807	4.02839	6.8151e-05	0.00187817	1.41228	stable
ATG4B	0.181425	4.99439	4.02816	6.82146e-05	0.00187817	1.41143	stable
FTLP3	-0.676861	4.93511	-4.02814	6.82205e-05	0.00187817	1.41135	down
ANKRD24	0.219829	0.823197	4.02779	6.83165e-05	0.00187922	1.41006	stable
MARVELD2	-0.204148	4.56756	-4.02741	6.84231e-05	0.00188016	1.40864	stable
IGHV1OR15-2	-0.58557	1.679	-4.02725	6.84664e-05	0.00188016	1.40806	down
SPATA20P1	0.30429	0.604229	4.02695	6.85519e-05	0.00188093	1.40692	stable
AC141586.2	0.131765	0.237131	4.02662	6.86422e-05	0.00188182	1.40571	stable
PRRT2	0.227658	1.04115	4.02418	6.93291e-05	0.00189904	1.39661	stable
ACTL6A	-0.218249	5.88805	-4.02328	6.95819e-05	0.00190437	1.39328	stable
ZNF469	0.353364	1.47623	4.02285	6.97061e-05	0.00190616	1.39165	stable
AC010343.1	-0.586111	4.53614	-4.02234	6.98506e-05	0.00190851	1.38975	down
ANO8	0.270224	3.04042	4.01835	7.09918e-05	0.00193806	1.37494	stable
SELENBP1	-0.571404	7.50537	-4.01786	7.11352e-05	0.00193915	1.37309	stable
DOC2GP	0.183903	0.634006	4.0178	7.1151e-05	0.00193915	1.37289	stable
PDCL3P5	0.154766	0.659103	4.01752	7.12328e-05	0.00193975	1.37184	stable
AP006621.2	0.428234	1.99763	4.01697	7.1392e-05	0.00194166	1.3698	stable
AC018738.1	1.12421	4.16508	4.01686	7.14224e-05	0.00194166	1.36941	up
BCL6	0.303847	3.1637	4.01551	7.18178e-05	0.00195078	1.36436	stable
CHD8	0.211859	3.36259	4.01476	7.20362e-05	0.00195508	1.36159	stable
RING1	0.175194	5.88968	4.01436	7.21524e-05	0.0019566	1.36011	stable
KIF3C	0.310153	2.61571	4.01298	7.25573e-05	0.00196594	1.355	stable
LINC01871	-0.509638	2.6839	-4.0125	7.26996e-05	0.00196816	1.35321	stable
IBA57-DT	0.231391	0.82734	4.01203	7.28377e-05	0.00196891	1.35147	stable
SYNGR3	0.419988	1.63914	4.012	7.28487e-05	0.00196891	1.35133	stable
ZNF37BP	0.285989	2.1598	4.01117	7.30922e-05	0.00197385	1.34828	stable
INTS1	0.280517	5.91274	4.01076	7.32166e-05	0.00197557	1.34673	stable
NPRL3	0.220407	4.76698	4.00993	7.34631e-05	0.00197619	1.34365	stable
H1FX-AS1	0.131787	0.615053	4.00987	7.34808e-05	0.00197619	1.34343	stable
IGHV3-60	-0.438217	1.04615	-4.00977	7.35089e-05	0.00197619	1.34309	stable
RNU6-403P	0.488691	1.09016	4.00975	7.35164e-05	0.00197619	1.34299	stable
AC011352.1	0.121206	0.14134	4.00966	7.35436e-05	0.00197619	1.34265	stable
YAE1	-0.326594	4.81103	-4.00943	7.36127e-05	0.00197642	1.3418	stable
VAMP3	-0.213923	7.00141	-4.00911	7.37083e-05	0.00197696	1.34061	stable
AL109615.1	-0.281732	0.660865	-4.00878	7.38054e-05	0.00197696	1.33941	stable
GALNS	0.232221	3.39101	4.00874	7.38176e-05	0.00197696	1.33925	stable
NYAP1	0.166275	0.460563	4.00855	7.38761e-05	0.00197696	1.33853	stable
TOMM5	-0.452024	2.26434	-4.00824	7.39689e-05	0.00197782	1.33738	stable
AC040977.1	0.292937	2.73986	4.00798	7.40471e-05	0.00197828	1.33642	stable
AL645728.2	0.197388	0.738085	4.00774	7.41178e-05	0.00197854	1.33554	stable
CCNB1	-0.285596	6.88626	-4.00659	7.44654e-05	0.00198619	1.33127	stable
IGLV2-11	-1.04152	6.16265	-4.00542	7.48186e-05	0.00199398	1.32694	down
ABTB2	0.318596	3.48795	4.00493	7.49674e-05	0.00199631	1.32513	stable
NXPH4	0.730883	2.05603	4.00459	7.50711e-05	0.00199743	1.32386	up
MYL6B	0.260068	4.16051	4.00158	7.59935e-05	0.00202032	1.3127	stable
KMT2A	0.253572	2.64269	4.00117	7.61196e-05	0.00202171	1.31119	stable
COL10A1	0.823832	3.36203	4.00074	7.62514e-05	0.00202171	1.30961	up
AC067942.1	-0.362744	0.888825	-4.00061	7.62907e-05	0.00202171	1.30913	stable
AL606834.1	0.27795	1.41273	4.0006	7.62944e-05	0.00202171	1.30909	stable
KRT16	0.562844	1.19155	3.99993	7.65018e-05	0.0020242	1.30661	stable
SMARCD1	0.194718	5.62754	3.99989	7.6513e-05	0.0020242	1.30648	stable
AL360181.3	0.128978	0.514389	3.99873	7.68754e-05	0.00203213	1.30216	stable
OSCAR	0.405729	2.49519	3.99776	7.71763e-05	0.00203843	1.29859	stable
PRR29	0.1418	0.62781	3.99742	7.72834e-05	0.00203943	1.29732	stable
TMEM126B	-0.264759	5.46623	-3.99724	7.73396e-05	0.00203943	1.29666	stable
ZNF707	0.250835	2.85256	3.997	7.74136e-05	0.00203973	1.29578	stable
EVPL	0.400184	5.67794	3.99559	7.78588e-05	0.0020498	1.29054	stable
SLC44A3	-0.289785	5.97266	-3.99409	7.8331e-05	0.00205924	1.28502	stable
ZSCAN16-AS1	0.154624	1.11643	3.99405	7.8344e-05	0.00205924	1.28487	stable
BMS1	0.225428	4.72943	3.99333	7.85717e-05	0.00206355	1.28221	stable
TNS1	0.523158	3.52716	3.9924	7.88673e-05	0.00206965	1.27878	stable
CDH2	0.249669	0.729647	3.99008	7.96116e-05	0.00208749	1.2702	stable
AC107956.1	0.691399	3.33137	3.9884	8.01545e-05	0.00210003	1.26399	up
AL354836.1	0.345739	2.5591	3.98726	8.05243e-05	0.00210802	1.25978	stable
OTUD7B	0.192427	3.0385	3.9868	8.06731e-05	0.00211022	1.2581	stable
NEBL	-0.317623	4.15049	-3.98646	8.07861e-05	0.00211148	1.25682	stable
CSPG4	0.367406	2.85682	3.98487	8.13065e-05	0.00212337	1.25095	stable
DCUN1D2-AS	0.238313	0.750677	3.9845	8.1427e-05	0.00212481	1.2496	stable
SLC35D1	-0.275225	4.92177	-3.98381	8.16525e-05	0.0021279	1.24707	stable
PTH1R	0.20791	0.554166	3.98374	8.16762e-05	0.0021279	1.24681	stable
P4HA3	0.346947	1.4108	3.98337	8.18002e-05	0.00212943	1.24542	stable
NGFR	0.391323	1.17925	3.98179	8.23207e-05	0.00214126	1.23963	stable
MED18	-0.211307	5.04443	-3.98132	8.24774e-05	0.00214362	1.23789	stable
COMP	0.816826	3.21929	3.98077	8.26605e-05	0.00214584	1.23586	up
RPL13AP5	-0.42368	6.88896	-3.98067	8.26948e-05	0.00214584	1.23549	stable
MRPS16	-0.156963	6.72489	-3.97944	8.31067e-05	0.00215481	1.23095	stable
AP000695.1	0.248135	0.823868	3.97914	8.32079e-05	0.00215571	1.22984	stable
KIAA0825	-0.0797983	0.348127	-3.9782	8.35213e-05	0.00216211	1.2264	stable
KMT2B	0.255385	4.5441	3.9778	8.36583e-05	0.00216394	1.2249	stable
RPS6	-0.255698	11.6958	-3.9766	8.40643e-05	0.00217271	1.22048	stable
CCDC8	0.379882	1.80087	3.97596	8.42798e-05	0.00217352	1.21814	stable
TRIB2	0.444539	3.80825	3.97586	8.43157e-05	0.00217352	1.21776	stable
AC034213.1	0.282215	0.346772	3.97573	8.4359e-05	0.00217352	1.21729	stable
MRPS28	-0.309682	3.684	-3.97572	8.43633e-05	0.00217352	1.21724	stable
NDUFAF5	-0.221257	2.92472	-3.97497	8.4616e-05	0.00217831	1.21451	stable
SCYL1	0.176802	5.92205	3.97446	8.4791e-05	0.00218035	1.21262	stable
MAP7D3	0.344183	1.83618	3.97435	8.48294e-05	0.00218035	1.21221	stable
UQCRFS1P1	-0.619484	1.97898	-3.97408	8.49224e-05	0.00218102	1.21121	down
ASPHD1	0.446342	3.50003	3.97385	8.49996e-05	0.00218124	1.21038	stable
PDSS2	-0.198346	4.58907	-3.97366	8.50652e-05	0.00218124	1.20967	stable
IGLV2-28	-0.85847	3.24997	-3.97281	8.53567e-05	0.00218699	1.20655	down
AGT	-0.502825	4.94613	-3.97252	8.5456e-05	0.00218781	1.20549	stable
CCDC136	0.24559	0.910124	3.97154	8.57958e-05	0.00219395	1.20186	stable
RPS13P2	-0.462406	3.8494	-3.97137	8.58525e-05	0.00219395	1.20126	stable
AC099789.1	-0.490057	1.28446	-3.97124	8.58984e-05	0.00219395	1.20077	stable
PLAC8	-0.653275	4.4934	-3.97085	8.60323e-05	0.00219565	1.19935	down
PPP1R18	0.34584	4.7988	3.97005	8.63108e-05	0.00219966	1.1964	stable
ATP6V0B	-0.230304	7.18165	-3.97001	8.6325e-05	0.00219966	1.19625	stable
CA1	-0.730847	1.57423	-3.96909	8.66459e-05	0.00220611	1.19286	down
UNC5CL	-0.404249	3.86675	-3.96761	8.71615e-05	0.00221694	1.18744	stable
IGHV3-49	-0.958054	4.82564	-3.96748	8.72074e-05	0.00221694	1.18696	down
LINC02747	-0.447916	3.69761	-3.96719	8.7309e-05	0.00221778	1.1859	stable
MLH1	-0.331935	3.40822	-3.96674	8.74672e-05	0.00222007	1.18424	stable
P3H4	0.299831	4.87819	3.96578	8.78044e-05	0.00222689	1.18073	stable
PANX2	0.263498	0.616679	3.96242	8.90002e-05	0.00225546	1.16838	stable
AC132872.1	0.312865	3.00884	3.96088	8.95531e-05	0.0022677	1.16272	stable
L1CAM	0.576933	1.68742	3.95916	9.01749e-05	0.00228167	1.1564	stable
JTB	-0.302609	5.0916	-3.95858	9.03819e-05	0.00228513	1.15431	stable
KIF2A	-0.221208	3.5379	-3.95758	9.07479e-05	0.00229255	1.15062	stable
PTMAP12	0.457844	1.12768	3.95723	9.08753e-05	0.00229255	1.14934	stable
RPS3AP5	-0.401474	2.42603	-3.9572	9.08868e-05	0.00229255	1.14923	stable
CAAP1	-0.272868	4.92787	-3.95662	9.10976e-05	0.00229608	1.14711	stable
PIWIL2	-0.370943	1.85923	-3.95524	9.16019e-05	0.00230701	1.14207	stable
SRL	0.154315	0.421145	3.95441	9.19083e-05	0.00231293	1.13902	stable
ARL3	-0.186618	4.19385	-3.95396	9.20735e-05	0.0023153	1.13738	stable
CHD3	0.312892	4.74862	3.95352	9.22368e-05	0.00231761	1.13576	stable
SUGP1	0.127919	4.38193	3.95053	9.33496e-05	0.00234376	1.12482	stable
MSTO2P	0.255192	1.85337	3.94958	9.37077e-05	0.00235093	1.12132	stable
CELF1	0.219858	4.92138	3.94785	9.43564e-05	0.00236526	1.11503	stable
GAA	0.38007	5.3743	3.94768	9.4424e-05	0.00236526	1.11437	stable
AP2M1	0.162044	7.47366	3.94617	9.49938e-05	0.0023777	1.10888	stable
KRT19	0.324414	10.1482	3.94526	9.53418e-05	0.00238457	1.10554	stable
IGHV3-20	-0.846574	3.04241	-3.9447	9.55576e-05	0.00238771	1.10348	down
AC073957.3	0.329524	2.09631	3.94442	9.56644e-05	0.00238771	1.10246	stable
HOXC13	0.216634	0.156044	3.94436	9.56878e-05	0.00238771	1.10224	stable
AC104046.1	0.198218	0.617001	3.94292	9.62412e-05	0.00239968	1.09697	stable
TBC1D17	0.180864	4.57959	3.94239	9.64444e-05	0.00240291	1.09505	stable
AL049840.2	0.283197	2.0871	3.94116	9.6921e-05	0.00241293	1.09055	stable
AC138028.6	0.155237	0.716944	3.94078	9.70687e-05	0.00241476	1.08916	stable
U2AF1	0.0908204	0.278592	3.94001	9.73653e-05	0.00242005	1.08638	stable
RPL9	-0.32368	8.43739	-3.93985	9.743e-05	0.00242005	1.08577	stable
PCP2	0.265539	0.900802	3.93919	9.76862e-05	0.00242225	1.08337	stable
MC1R	0.249799	1.17515	3.9391	9.77219e-05	0.00242225	1.08304	stable
AC002456.1	0.0314455	0.0559632	3.93905	9.77424e-05	0.00242225	1.08285	stable
TLX2	0.169031	0.370678	3.93844	9.79819e-05	0.00242634	1.08062	stable
BRF1	0.187431	3.11926	3.9372	9.84654e-05	0.00243646	1.07612	stable
BTBD19	0.288037	1.8439	3.93606	9.89178e-05	0.00244454	1.07194	stable
BSG	0.202532	9.39815	3.93599	9.89425e-05	0.00244454	1.07171	stable
KCTD2	0.178281	4.14709	3.93489	9.93805e-05	0.0024535	1.06768	stable
AC124067.4	-0.493082	4.56866	-3.93439	9.95788e-05	0.00245653	1.06586	stable
USP11	0.259981	5.20795	3.9336	9.98938e-05	0.00246243	1.06298	stable
DDC	-0.514858	5.76534	-3.93305	0.000100112	0.00246595	1.06099	stable
LATS2	0.303389	3.37418	3.93254	0.000100316	0.00246909	1.05914	stable
FMC1	-0.403472	1.836	-3.93224	0.000100438	0.00247024	1.05802	stable
TRAF2	0.201232	4.94576	3.93184	0.000100599	0.00247232	1.05656	stable
AC006272.1	0.117751	0.244655	3.93128	0.000100822	0.00247592	1.05454	stable
CERNA2	-0.511959	1.34932	-3.93109	0.0001009	0.00247598	1.05383	stable
DIS3L2	0.146724	3.12448	3.9307	0.000101058	0.00247799	1.05241	stable
FOXS1	0.310254	2.494	3.93004	0.000101323	0.00248259	1.05002	stable
CCM2	0.199241	4.30809	3.92902	0.000101737	0.00249088	1.0463	stable
CD82	0.30319	5.46172	3.92653	0.000102755	0.00251218	1.03722	stable
RNF213-AS1	0.11073	0.577381	3.92651	0.000102762	0.00251218	1.03716	stable
MDFI	0.37747	4.20786	3.92584	0.000103037	0.00251702	1.03471	stable
AC026471.6	0.151488	0.501747	3.92459	0.000103551	0.00252459	1.03018	stable
USP20	0.195165	4.19101	3.92456	0.000103562	0.00252459	1.03008	stable
AL590714.1	-0.447328	2.04526	-3.92452	0.00010358	0.00252459	1.02992	stable
AC103563.3	-0.506138	1.18727	-3.92421	0.00010371	0.00252586	1.02878	stable
HS6ST1	0.287366	4.23869	3.92285	0.000104271	0.00253763	1.02385	stable
COL13A1	0.200398	0.925624	3.92082	0.00010512	0.00255636	1.01646	stable
HELZ2	0.343942	4.6591	3.92048	0.00010526	0.00255787	1.01524	stable
CCT4	-0.205455	7.73439	-3.91999	0.000105469	0.00256102	1.01344	stable
TIMM8B	-0.252513	6.74721	-3.91859	0.000106057	0.00257338	1.00837	stable
SACM1L	-0.218364	4.3706	-3.9183	0.00010618	0.00257444	1.00731	stable
PBX2	0.246091	4.72985	3.91744	0.000106545	0.00258137	1.00418	stable
IGHV3-15	-1.00232	5.8702	-3.91715	0.000106666	0.00258181	1.00314	down
MUC2	-1.10131	6.10936	-3.91691	0.000106771	0.00258181	1.00225	down
HIF1A-AS3	0.210218	0.839292	3.91683	0.000106801	0.00258181	1.00199	stable
ANKDD1B	-0.354259	1.67981	-3.91574	0.000107266	0.00259113	0.998023	stable
MTHFSD	0.16863	3.12579	3.915	0.000107581	0.00259681	0.995349	stable
WDR54	0.268515	3.75272	3.91428	0.000107893	0.00260241	0.992708	stable
LINC02649	0.0975815	0.337464	3.91283	0.000108518	0.00261554	0.987443	stable
SS18	0.24346	4.61957	3.91223	0.000108776	0.00261809	0.985277	stable
DCHS2	0.147967	0.186406	3.91199	0.00010888	0.00261809	0.984404	stable
AC009093.1	0.180536	0.494856	3.91179	0.000108965	0.00261809	0.983693	stable
C9orf40	-0.238961	4.32208	-3.91176	0.000108977	0.00261809	0.983591	stable
SELENOT	-0.221165	6.02402	-3.91129	0.000109184	0.00261809	0.98186	stable
HIGD2A	-0.191036	8.17042	-3.91128	0.000109188	0.00261809	0.981833	stable
ZNF385C	0.207904	0.931495	3.91128	0.000109188	0.00261809	0.981832	stable
P3H1	0.231731	3.82111	3.9106	0.00010948	0.00262154	0.979391	stable
IGHV1OR15-9	-0.582292	1.70984	-3.91058	0.000109493	0.00262154	0.979287	stable
IGKV1D-16	-0.721424	2.41136	-3.9101	0.000109699	0.0026227	0.977577	down
AL139099.3	0.217483	0.759746	3.91009	0.000109703	0.0026227	0.977541	stable
LINC02587	0.168073	0.215697	3.90905	0.000110159	0.00263167	0.97376	stable
MEIS3	0.320046	2.07052	3.9085	0.000110398	0.00263546	0.971778	stable
ANXA3	-0.338376	6.01134	-3.90789	0.000110668	0.00263826	0.969554	stable
RASD1	-0.571852	3.62808	-3.90778	0.000110716	0.00263826	0.969162	stable
GTF2F1	0.173418	6.90028	3.90768	0.000110759	0.00263826	0.968803	stable
RPS20P33	0.294058	1.48257	3.90363	0.000112558	0.00267914	0.954113	stable
STAMBPL1	-0.231332	3.83418	-3.90206	0.00011326	0.00269388	0.948446	stable
SRRM5	0.142276	0.731066	3.90161	0.000113464	0.00269675	0.946806	stable
ANO7	-0.440813	2.03306	-3.8999	0.000114234	0.00271308	0.940637	stable
KCNRG	0.154549	0.610492	3.89965	0.000114349	0.00271383	0.93972	stable
PTGER4	-0.322849	4.33796	-3.89922	0.000114545	0.00271508	0.938162	stable
AC112721.1	0.162312	0.321035	3.89916	0.000114569	0.00271508	0.937969	stable
AL390955.1	-0.141806	0.212407	-3.89869	0.000114783	0.00271818	0.936266	stable
RPS14	-0.252552	9.50028	-3.89763	0.000115267	0.00272765	0.93243	stable
BCL10	-0.273878	4.78418	-3.89708	0.000115517	0.00273158	0.930455	stable
NACC1	0.23769	5.70975	3.89601	0.000116009	0.00274121	0.926585	stable
GPR135	0.127924	0.593196	3.89569	0.00011616	0.00274279	0.925397	stable
DAGLB	0.15233	3.91351	3.8948	0.000116567	0.00274794	0.922206	stable
TG	-0.433491	1.62755	-3.89467	0.000116626	0.00274794	0.921748	stable
AGAP13P	0.271468	0.886792	3.8945	0.000116709	0.00274794	0.921101	stable
AL353759.1	0.0986887	0.32179	3.89431	0.000116794	0.00274794	0.920433	stable
ICOSLG	0.174121	0.498771	3.8943	0.0001168	0.00274794	0.920384	stable
CHTF8	-0.246716	1.02472	-3.89309	0.00011736	0.00275912	0.916024	stable
NOA1	-0.182688	5.93808	-3.89217	0.000117787	0.00276714	0.912719	stable
MMP2-AS1	0.216341	0.518154	3.89189	0.000117917	0.0027682	0.91171	stable
ZIC2	0.733248	1.87572	3.89079	0.000118435	0.00277836	0.907714	up
NALCN	0.0810008	0.143008	3.88882	0.00011936	0.00279803	0.900626	stable
SRRT	0.170795	6.50039	3.88739	0.000120037	0.00281132	0.895473	stable
NUAK1	0.343799	2.49974	3.88715	0.000120154	0.00281132	0.894582	stable
AL928654.1	0.227852	1.19637	3.88708	0.000120186	0.00281132	0.894337	stable
UBE2A	-0.220008	5.79143	-3.88661	0.000120409	0.0028145	0.892653	stable
ATP13A1	0.188032	5.40332	3.88582	0.000120788	0.00282133	0.889789	stable
PHF5A	-0.204372	6.51786	-3.88516	0.000121102	0.00282663	0.887422	stable
MRAP2	-0.49592	3.48772	-3.88494	0.000121208	0.00282707	0.886627	stable
CD48	-0.41001	2.11606	-3.88435	0.00012149	0.00283162	0.884508	stable
NGLY1	-0.183544	3.71748	-3.88394	0.00012169	0.00283408	0.88301	stable
AC092597.1	-0.291951	1.33559	-3.88367	0.000121816	0.00283408	0.882063	stable
MEP1A	-0.745773	5.94158	-3.88359	0.000121857	0.00283408	0.881759	down
RGS16	0.382977	4.5588	3.88338	0.000121955	0.00283434	0.881026	stable
LCN2	-0.772817	9.38548	-3.88313	0.000122076	0.00283514	0.880117	down
ZMIZ2	0.238441	6.18992	3.8829	0.00012219	0.00283575	0.87927	stable
NDUFB2	-0.180355	5.51989	-3.88217	0.000122544	0.00284193	0.876635	stable
FLYWCH2	0.231091	5.29444	3.88164	0.000122798	0.00284565	0.874746	stable
CLASRP	0.20158	4.59109	3.88147	0.000122879	0.00284565	0.874144	stable
SPEN	0.272841	4.16294	3.88129	0.00012297	0.00284572	0.873472	stable
MS4A2	-0.261243	0.755916	-3.88014	0.00012353	0.00285665	0.869333	stable
TMEM214	0.169939	6.58372	3.87935	0.000123915	0.00286351	0.866497	stable
NBPF14	0.10956	0.574718	3.87879	0.000124188	0.00286779	0.86449	stable
CTXN1	0.534897	2.8873	3.87833	0.000124413	0.00287094	0.862842	stable
PPP1R12C	0.209503	4.73537	3.87795	0.000124604	0.00287167	0.861445	stable
ZC3H12C	-0.337686	1.99317	-3.8778	0.000124675	0.00287167	0.860926	stable
TP53RK	-0.300163	5.25143	-3.87773	0.000124709	0.00287167	0.860673	stable
LINC01614	0.484298	1.34052	3.87726	0.000124943	0.00287397	0.858971	stable
TNS2	0.288845	3.59168	3.87717	0.000124986	0.00287397	0.858655	stable
SPDYE12P	0.214793	1.28886	3.8762	0.000125465	0.00288295	0.855166	stable
NRIR	0.0985717	0.196675	3.87596	0.000125584	0.00288335	0.854303	stable
LINC02544	0.308256	0.612496	3.87564	0.000125743	0.00288335	0.853151	stable
KIF9	-0.194518	2.90681	-3.87558	0.000125771	0.00288335	0.85295	stable
CENPK	-0.323325	3.22386	-3.87536	0.00012588	0.00288335	0.852159	stable
COL1A1	0.611452	9.19524	3.87527	0.000125926	0.00288335	0.851828	up
AL353662.2	-0.495959	1.51365	-3.87484	0.000126141	0.00288623	0.850276	stable
POF1B	-0.334288	6.97537	-3.87289	0.000127112	0.00290642	0.843285	stable
TMSB4XP8	-0.520716	6.91455	-3.872	0.000127563	0.00291467	0.840063	stable
BCHE	0.287641	0.613695	3.87181	0.000127655	0.00291472	0.839405	stable
IGHV4-34	-0.923435	5.2274	-3.87159	0.000127767	0.00291524	0.838603	down
CAPN13	-0.453132	2.14256	-3.87114	0.000127993	0.00291835	0.836995	stable
JUP	0.238877	8.60022	3.87052	0.000128309	0.0029235	0.834748	stable
AL445487.1	-0.0896827	0.160083	-3.87028	0.000128432	0.00292425	0.833877	stable
VEGFA	0.258998	5.16716	3.86949	0.000128828	0.00293096	0.831071	stable
AC113608.1	-0.384418	0.883003	-3.86934	0.000128907	0.00293096	0.830514	stable
SSR4P1	0.14566	0.914452	3.86863	0.000129268	0.00293713	0.827962	stable
AC231533.2	-0.223766	0.784559	-3.86817	0.000129502	0.00294039	0.826315	stable
CRADD	-0.162005	2.74142	-3.86725	0.000129974	0.00294765	0.823005	stable
SERPINE1	0.530698	4.90799	3.86719	0.000130003	0.00294765	0.822797	stable
AL627095.2	0.155296	0.370218	3.86531	0.000130967	0.00296744	0.816067	stable
LRRC28	-0.147857	2.64132	-3.86429	0.000131497	0.00297599	0.812392	stable
SYTL2	-0.356857	3.88712	-3.86423	0.000131528	0.00297599	0.812178	stable
OGFR	0.248281	5.68036	3.86389	0.000131701	0.00297682	0.810978	stable
REG1A	-1.42852	6.16482	-3.8638	0.000131748	0.00297682	0.810656	down
MFSD10	0.223119	6.61347	3.86325	0.000132037	0.00298129	0.808656	stable
TLCD4	-0.40633	3.23216	-3.86259	0.000132378	0.0029869	0.806311	stable
PRDX3	-0.23569	7.34881	-3.86052	0.000133463	0.00300794	0.798877	stable
MRC2	0.462592	4.41997	3.86046	0.000133495	0.00300794	0.798657	stable
PPCS	-0.191088	5.7445	-3.85995	0.000133762	0.00301186	0.796839	stable
LRRC4C	0.129859	0.239837	3.85961	0.000133942	0.00301289	0.795614	stable
SFXN3	0.246501	5.163	3.85951	0.000133993	0.00301289	0.795267	stable
IGHV5-10-1	-1.05641	3.76885	-3.85864	0.000134451	0.00302111	0.792155	down
MRPL48	-0.198332	5.03225	-3.85836	0.000134602	0.0030224	0.791139	stable
FGD5-AS1	-0.221338	6.34634	-3.85774	0.000134928	0.00302764	0.788931	stable
SLC25A20	-0.228983	5.11269	-3.85652	0.000135577	0.00304011	0.784561	stable
COX6A1P2	-0.474232	4.31161	-3.85618	0.000135759	0.00304054	0.783342	stable
MRPS27	-0.200391	5.41	-3.85613	0.000135783	0.00304054	0.783178	stable
RPSAP49	-0.277137	0.826236	-3.85556	0.000136091	0.00304532	0.781118	stable
VGF	0.497049	1.88566	3.85526	0.000136248	0.00304675	0.780066	stable
RAI1	0.281524	3.69276	3.85497	0.000136406	0.00304818	0.779013	stable
PCNA	-0.283865	8.717	-3.8537	0.00013709	0.00306135	0.77446	stable
GON7	-0.234866	5.0523	-3.85319	0.000137364	0.00306537	0.772641	stable
RPL41P1	1.81891	5.27624	3.8529	0.00013752	0.00306676	0.771604	up
ANKRD6	0.170188	0.636107	3.85251	0.000137731	0.00306934	0.770212	stable
LRRC8A	0.257564	5.60206	3.85201	0.000138002	0.00307329	0.768419	stable
RNU6-26P	0.259108	0.401064	3.84979	0.000139209	0.00309805	0.760489	stable
C2CD4B	-0.582516	3.36353	-3.84954	0.000139344	0.00309893	0.759608	stable
ANGPT4	0.0439188	0.0889443	3.84924	0.00013951	0.0031005	0.758522	stable
FAM27B	0.201734	0.333412	3.84791	0.000140242	0.00311463	0.753762	stable
NISCH	0.216004	4.5531	3.84755	0.00014044	0.00311691	0.752474	stable
IGLV2-14	-0.991934	7.10289	-3.84721	0.000140626	0.00311741	0.751268	down
CEP170P1	0.0353672	0.0679434	3.84716	0.000140654	0.00311741	0.751087	stable
ZSWIM4	0.248035	2.55688	3.84562	0.000141507	0.00313417	0.745585	stable
H19	0.804976	3.70663	3.84462	0.000142063	0.00314434	0.742013	up
GGN	0.121928	0.479882	3.84377	0.000142537	0.00315268	0.738983	stable
RPS3P6	-0.517794	1.68041	-3.84346	0.000142711	0.00315438	0.737873	stable
MAPK12	0.317065	1.33623	3.84203	0.000143513	0.00316995	0.732771	stable
TCF3	0.228885	6.1546	3.84153	0.000143794	0.003174	0.730991	stable
NOX1	-0.631048	7.3563	-3.84114	0.000144011	0.00317664	0.729619	down
AC006064.3	0.198658	0.601101	3.84072	0.000144246	0.00317966	0.728135	stable
IGKV1OR2-108	-0.677968	2.64765	-3.83988	0.000144721	0.00318798	0.725138	down
PRELID3B	-0.28972	7.73029	-3.83932	0.000145042	0.00319288	0.723125	stable
ADK	-0.244902	4.71407	-3.83911	0.000145159	0.0031933	0.72239	stable
SKP1	-0.203456	5.14599	-3.83873	0.00014538	0.00319599	0.721005	stable
PCDHGB1	0.135106	0.206116	3.83812	0.000145722	0.00320136	0.718863	stable
RAB17	0.246998	4.23188	3.83787	0.000145867	0.00320238	0.717959	stable
IGHV3-30	-0.95429	5.64464	-3.83732	0.000146183	0.00320515	0.715988	down
PCNT	0.248424	3.39386	3.8373	0.00014619	0.00320515	0.715944	stable
AC068580.3	0.0957546	0.3112	3.8364	0.00014671	0.00321438	0.712712	stable
AP000759.1	0.292526	2.47177	3.83516	0.00014742	0.00322584	0.708321	stable
SELENOTP1	-0.270173	0.765951	-3.83514	0.000147432	0.00322584	0.708247	stable
PPIH	-0.189036	4.22265	-3.83488	0.000147584	0.00322699	0.707309	stable
EHMT2	0.218502	4.86047	3.83439	0.000147865	0.00323098	0.705575	stable
DVL3	0.165341	5.67415	3.83371	0.00014826	0.00323744	0.703146	stable
GTPBP3	0.18827	4.17396	3.8333	0.000148498	0.00323996	0.701687	stable
GNPNAT1	-0.278698	4.80259	-3.83317	0.000148576	0.00323996	0.701214	stable
FAS	-0.356303	3.06163	-3.83159	0.000149494	0.00325781	0.695605	stable
MAP2	0.182347	0.430855	3.83114	0.00014976	0.00326142	0.693986	stable
MUC6	0.631593	0.903712	3.83076	0.00014998	0.00326402	0.692654	up
AP002784.1	0.117372	0.593375	3.83021	0.000150304	0.00326889	0.690687	stable
CLDN11	0.23607	0.674103	3.82944	0.000150759	0.00327658	0.68794	stable
GALNT8	-0.414564	1.34627	-3.82924	0.000150873	0.00327687	0.687252	stable
ATPAF1	-0.185012	4.9923	-3.82815	0.000151519	0.00328674	0.683361	stable
AC023794.5	0.104249	0.220422	3.82813	0.000151529	0.00328674	0.683301	stable
ZNF23	0.0729601	0.380601	3.82713	0.000152125	0.00329745	0.679731	stable
RPTOR	0.220939	3.78427	3.82657	0.000152455	0.00330242	0.677756	stable
TCF21	-0.262439	1.48267	-3.82445	0.000153721	0.00332455	0.67023	stable
WASH3P	0.253184	2.6886	3.82443	0.000153736	0.00332455	0.670146	stable
AARS2	0.205923	4.0661	3.82431	0.000153806	0.00332455	0.66973	stable
FOXD1	0.46141	1.11886	3.82418	0.000153886	0.00332455	0.669257	stable
C1orf210	-0.232097	5.56652	-3.82369	0.000154181	0.0033281	0.667514	stable
ATP10B	-0.396773	5.58082	-3.82357	0.000154255	0.0033281	0.667079	stable
IGHMBP2	0.177544	2.91391	3.82303	0.00015458	0.00333289	0.665165	stable
ITGA5	0.441477	4.66758	3.82285	0.000154685	0.00333295	0.664545	stable
PRKACB	-0.467555	4.11159	-3.82263	0.00015482	0.00333366	0.663749	stable
CCL15	-0.287255	1.89318	-3.82211	0.000155135	0.00333822	0.661905	stable
PLXND1	0.358755	4.44713	3.82161	0.00015544	0.00334257	0.660116	stable
CD58	-0.227762	4.90411	-3.82141	0.000155558	0.00334291	0.659423	stable
NIPSNAP2	-0.275563	5.59263	-3.82076	0.000155956	0.0033476	0.6571	stable
DTNB-AS1	-0.250949	0.601075	-3.82071	0.000155983	0.0033476	0.656945	stable
NRAP	-0.124959	0.201641	-3.82034	0.000156206	0.00334801	0.655641	stable
GNG8	0.306579	0.857257	3.82029	0.000156237	0.00334801	0.655462	stable
BID	-0.214139	5.47061	-3.8201	0.000156356	0.00334801	0.654766	stable
HOXD9	0.538471	3.25194	3.82	0.000156413	0.00334801	0.654435	stable
IGKV1-6	-0.905943	4.77031	-3.8195	0.000156722	0.00335163	0.652639	down
CORO6	0.152964	0.567768	3.81935	0.000156812	0.00335163	0.65212	stable
ANKRD13D	0.204257	3.95379	3.81909	0.000156972	0.00335163	0.651194	stable
VIPR1	-0.340776	3.6454	-3.81893	0.000157071	0.00335163	0.65062	stable
CDK11B	0.208808	5.04557	3.81888	0.000157098	0.00335163	0.650463	stable
UBE2CP2	0.172991	0.512347	3.81754	0.000157924	0.00336631	0.645691	stable
AC102953.2	0.284794	1.74752	3.81743	0.000157993	0.00336631	0.645294	stable
PLA2G10	-0.439827	3.47987	-3.81693	0.000158299	0.00337062	0.643532	stable
IGKV2OR22-3	-0.390475	0.776134	-3.81507	0.00015945	0.0033929	0.636944	stable
SPINDOC	0.257506	4.9395	3.81476	0.000159644	0.00339481	0.635838	stable
WASIR2	0.220922	0.53988	3.8142	0.000159989	0.00339993	0.633871	stable
ERF	0.214099	5.85362	3.81329	0.000160559	0.00340894	0.63064	stable
TIMM10B	-0.200094	5.47621	-3.81305	0.00016071	0.00340894	0.629786	stable
AC105020.1	0.153165	0.663472	3.81302	0.000160728	0.00340894	0.629683	stable
LGALS4	-0.324685	10.5096	-3.81237	0.000161135	0.00341535	0.627381	stable
NXN	0.420952	2.96267	3.81173	0.000161537	0.00342165	0.625112	stable
IGLV3-13	-0.346938	0.6161	-3.81127	0.000161829	0.00342342	0.623471	stable
AC079953.1	-0.0937738	0.11432	-3.81126	0.000161832	0.00342342	0.623456	stable
FCRLB	0.21534	0.989915	3.80993	0.000162674	0.00343899	0.618737	stable
REG1B	-1.10872	2.98517	-3.8092	0.000163136	0.00344411	0.616155	down
L1TD1	-0.893995	2.77151	-3.80917	0.000163153	0.00344411	0.616058	down
WNT2B	-0.198738	1.20543	-3.80905	0.000163234	0.00344411	0.615611	stable
UNC5A	0.298731	0.572247	3.80861	0.000163514	0.00344596	0.614051	stable
UQCR10	-0.267413	6.57912	-3.80858	0.000163533	0.00344596	0.613944	stable
HAP1	0.136423	0.330621	3.80824	0.000163748	0.00344824	0.612752	stable
CD177	-0.677469	2.23963	-3.80768	0.000164107	0.00345358	0.610757	down
VDAC2P3	-0.076812	0.118892	-3.80745	0.000164248	0.00345431	0.609976	stable
LINC02656	0.10897	0.340271	3.8069	0.000164601	0.00345941	0.608022	stable
OR11H7	0.0703795	0.11356	3.80667	0.000164751	0.00345941	0.607196	stable
ANKS4B	-0.298181	5.1767	-3.80658	0.00016481	0.00345941	0.606872	stable
LINC02257	0.249566	0.618713	3.8063	0.000164985	0.00346086	0.605905	stable
RPS3AP39	-0.0856605	0.117281	-3.80609	0.000165122	0.0034615	0.605148	stable
COX7A2L	-0.195494	6.01886	-3.80511	0.000165754	0.00346887	0.601677	stable
PPP1R15A	0.26842	6.41736	3.80508	0.000165774	0.00346887	0.601568	stable
TENM3	0.303478	0.852251	3.80505	0.000165794	0.00346887	0.601456	stable
UBTF	0.180371	5.79524	3.80465	0.000166051	0.00347201	0.600049	stable
NCOR2	0.274701	5.56785	3.8032	0.000166987	0.00348934	0.594937	stable
STK36	0.236822	3.52214	3.80233	0.000167553	0.00349891	0.591861	stable
NUMA1	0.238274	5.06294	3.80194	0.000167809	0.00350201	0.590472	stable
MMP10	-0.530548	2.44277	-3.80161	0.000168021	0.0035042	0.589321	stable
TMEM183A	-0.194057	5.11839	-3.8013	0.000168222	0.00350613	0.588237	stable
GRPEL2	-0.234873	4.2194	-3.80103	0.000168402	0.00350763	0.587266	stable
S100P	-0.516652	10.3868	-3.80051	0.000168743	0.0035125	0.585423	stable
TSPEAR-AS1	0.257727	0.698815	3.79874	0.000169906	0.00353444	0.579177	stable
AC006435.2	0.223784	0.987987	3.79813	0.000170305	0.00354047	0.577046	stable
RPL15P3	-0.277788	4.7796	-3.79689	0.000171132	0.0035554	0.572639	stable
CRYM	-0.405018	2.60725	-3.79602	0.000171708	0.00356082	0.569586	stable
VWDE	0.209953	0.318974	3.79598	0.000171735	0.00356082	0.569441	stable
PI4K2B	-0.27214	5.36331	-3.79589	0.000171797	0.00356082	0.569117	stable
ZNF629	0.229613	4.45197	3.79584	0.000171832	0.00356082	0.568932	stable
ZNF687	0.195782	4.44114	3.79541	0.000172116	0.00356445	0.567427	stable
SUSD2	0.372674	1.90157	3.79478	0.000172536	0.0035693	0.565211	stable
EXTL1	0.0729458	0.150732	3.79473	0.00017257	0.0035693	0.565033	stable
MMP25-AS1	0.251384	1.47472	3.79437	0.000172812	0.00357204	0.563758	stable
ZNF365	0.116208	0.208687	3.79398	0.000173073	0.00357377	0.562388	stable
SLC30A3	0.0907533	0.136845	3.79381	0.000173185	0.00357377	0.561799	stable
NUDCD2	-0.191407	3.55496	-3.79375	0.000173226	0.00357377	0.561586	stable
DPP7	0.258613	6.85975	3.79205	0.000174372	0.00359513	0.55559	stable
TRIP10	0.186642	5.65212	3.79136	0.000174841	0.00360252	0.553149	stable
AMPD1	-0.153522	0.373675	-3.79061	0.000175346	0.00360891	0.550526	stable
ALG1L6P	0.311237	2.03387	3.79028	0.000175571	0.00360891	0.549359	stable
ZNF425	0.201293	1.3185	3.79025	0.000175596	0.00360891	0.54923	stable
CDCA7	-0.325691	6.91424	-3.79014	0.000175669	0.00360891	0.548852	stable
DERL3	-0.368162	1.94575	-3.79	0.000175764	0.00360891	0.548362	stable
GLG1	0.192574	5.70287	3.78992	0.000175817	0.00360891	0.548087	stable
ACP2	0.189161	5.15649	3.78877	0.000176606	0.00362282	0.544015	stable
VPS26C	-0.164198	4.23769	-3.78826	0.000176952	0.00362726	0.542236	stable
EML2	0.221679	4.63078	3.78812	0.000177046	0.00362726	0.541756	stable
GLB1	-0.182475	6.41534	-3.78761	0.000177402	0.00363227	0.539931	stable
FTH1P2	0.454985	1.84418	3.7868	0.000177953	0.00364127	0.537108	stable
PSME2P2	-0.371813	3.54564	-3.7862	0.000178368	0.00364645	0.534992	stable
C11orf45	0.225695	1.10098	3.78611	0.000178431	0.00364645	0.534672	stable
ELN-AS1	-0.320151	1.22867	-3.7855	0.000178856	0.003651	0.532508	stable
DACH1	-0.536013	4.08647	-3.78546	0.000178878	0.003651	0.532396	stable
SPAG7	0.197403	5.19651	3.78518	0.000179075	0.00365153	0.531399	stable
GNG5	-0.437154	5.07936	-3.7851	0.000179129	0.00365153	0.531124	stable
GCSAML	-0.0818943	0.199511	-3.78382	0.00018002	0.0036674	0.526612	stable
MED25	0.186712	4.79968	3.78322	0.000180437	0.00367187	0.524511	stable
AC099336.2	0.865882	3.48613	3.78318	0.000180465	0.00367187	0.524368	up
IGHV3-22	-0.332257	0.715733	-3.78292	0.000180645	0.00367323	0.523464	stable
PTPN6	0.163882	5.18871	3.78255	0.00018091	0.00367412	0.522131	stable
TRIQK	-0.312801	3.82034	-3.78226	0.000181112	0.00367412	0.521118	stable
ITGA8	-0.238141	1.37695	-3.78223	0.00018113	0.00367412	0.521025	stable
IARS1	-0.201547	6.37032	-3.78206	0.000181252	0.00367412	0.520416	stable
DUXAP9	0.109631	0.206473	3.78205	0.000181254	0.00367412	0.520405	stable
DIP2A	0.194052	3.21014	3.78155	0.000181607	0.00367899	0.518635	stable
SPRN	0.0975972	0.328201	3.78121	0.000181847	0.00368012	0.517436	stable
STK25	0.164869	5.44008	3.78115	0.000181889	0.00368012	0.517225	stable
GIPC2	-0.347622	4.7426	-3.78028	0.000182502	0.00369022	0.514168	stable
TTC39B	-0.220257	3.26164	-3.7798	0.000182842	0.0036948	0.512474	stable
ESCO2	-0.326553	2.57203	-3.77938	0.00018314	0.00369751	0.510994	stable
FOXC1	0.446175	2.13384	3.77929	0.000183204	0.00369751	0.51068	stable
COX6A1	-0.240764	6.81434	-3.77894	0.000183453	0.00370024	0.509446	stable
SLC4A4	-0.521111	1.75806	-3.77866	0.000183647	0.00370166	0.508484	stable
AL356019.2	0.142579	0.700203	3.7784	0.000183831	0.00370166	0.507576	stable
AGAP4	0.207567	1.25857	3.77833	0.000183881	0.00370166	0.507328	stable
NR1H2	0.183287	5.4177	3.7782	0.000183978	0.00370166	0.506845	stable
CD24	-0.402578	9.67339	-3.77727	0.00018464	0.00370822	0.503582	stable
GREB1	0.141093	0.488016	3.77718	0.0001847	0.00370822	0.503289	stable
TREX2	0.162547	0.724531	3.7771	0.00018476	0.00370822	0.502992	stable
SLC9A2	-0.489772	3.09787	-3.77708	0.000184773	0.00370822	0.502931	stable
ILRUN	0.172881	6.38716	3.77684	0.000184945	0.00370822	0.502083	stable
SLC12A2	-0.366161	7.20411	-3.77676	0.000185005	0.00370822	0.501787	stable
PTPMT1	-0.302781	2.31385	-3.77662	0.000185103	0.00370822	0.501308	stable
HGS	0.195904	4.70441	3.77627	0.00018535	0.00371088	0.500096	stable
IGHV3-13	-0.796091	2.99147	-3.7759	0.000185621	0.00371185	0.49877	down
AC010198.2	0.129835	0.225607	3.77589	0.000185627	0.00371185	0.49874	stable
AC004938.2	0.167213	0.90486	3.77569	0.000185766	0.00371235	0.49806	stable
KLHL17	0.298389	3.01949	3.77521	0.000186112	0.00371325	0.496368	stable
AGMAT	-0.286615	5.50267	-3.7752	0.000186119	0.00371325	0.496333	stable
AC114341.1	0.208407	0.828536	3.77515	0.000186154	0.00371325	0.496165	stable
IGLV3-27	-0.822724	3.07171	-3.77434	0.000186739	0.00372264	0.493312	down
RNF40	0.210897	5.0986	3.77284	0.000187826	0.00374202	0.488039	stable
DENND3	0.200906	2.59793	3.77256	0.000188026	0.00374372	0.487069	stable
AC084871.1	0.117008	0.262144	3.77228	0.000188231	0.0037455	0.486081	stable
SH3BP5L	0.170246	4.41338	3.77134	0.000188915	0.00375681	0.482785	stable
CA15P1	0.0888286	0.170872	3.77094	0.000189205	0.00376018	0.481393	stable
BAHCC1	0.338002	2.17463	3.77068	0.000189394	0.00376018	0.480484	stable
BAIAP2-DT	0.286267	3.78741	3.77063	0.000189431	0.00376018	0.480305	stable
TRAM2-AS1	-0.172729	1.72614	-3.77026	0.0001897	0.00376289	0.479018	stable
RNFT1P3	-0.148453	0.277439	-3.77013	0.000189799	0.00376289	0.478542	stable
GCG	-0.431942	0.732544	-3.76953	0.000190237	0.00376926	0.476451	stable
AC093840.1	-0.690701	2.74725	-3.76929	0.000190411	0.00377042	0.475618	down
AL135910.1	0.139043	0.525574	3.76831	0.000191135	0.00378244	0.472173	stable
ASL	-0.256514	4.90196	-3.76675	0.000192287	0.00380293	0.466711	stable
PCDHGA12	0.169232	0.588802	3.76538	0.000193307	0.0038187	0.461907	stable
PLPP4	0.400546	1.45085	3.76536	0.000193319	0.0038187	0.461848	stable
KCNJ14	0.17908	1.2688	3.76457	0.00019391	0.00382804	0.459078	stable
TMEM59	-0.209984	6.61084	-3.76401	0.00019433	0.003834	0.457113	stable
IGLV3-21	-0.983009	6.39385	-3.76344	0.000194761	0.00383961	0.455097	down
MKKS	-0.232748	3.85297	-3.76332	0.00019485	0.00383961	0.454683	stable
NSA2P7	-0.232196	0.953647	-3.76314	0.000194982	0.00383988	0.454068	stable
FLYWCH1	0.190915	3.66424	3.76217	0.000195713	0.00384843	0.450667	stable
AL589669.1	-0.557465	1.71469	-3.76197	0.000195865	0.00384843	0.449966	stable
CXCR6	-0.360558	2.08458	-3.76196	0.00019587	0.00384843	0.449942	stable
GBAP1	0.184168	1.564	3.76194	0.00019589	0.00384843	0.44985	stable
SF3B2	0.16797	6.2363	3.76125	0.000196406	0.0038558	0.447459	stable
WDR77	-0.237088	5.77696	-3.76113	0.000196502	0.0038558	0.447016	stable
AL353593.2	0.0847852	0.15024	3.76083	0.000196725	0.00385786	0.445983	stable
CNOT8	-0.185029	5.83382	-3.76034	0.0001971	0.00386288	0.444254	stable
FOXC2	0.26381	0.722275	3.75964	0.000197632	0.00387096	0.441808	stable
RHD	0.100981	0.329183	3.75889	0.000198201	0.00387749	0.439193	stable
AC012358.3	0.162758	1.27316	3.75889	0.000198203	0.00387749	0.439184	stable
ADGRL3	-0.134849	0.450037	-3.75741	0.000199332	0.00389584	0.434027	stable
SPA17	-0.188174	1.60751	-3.75722	0.000199474	0.00389584	0.433378	stable
FLT1	0.299209	2.86714	3.75719	0.000199501	0.00389584	0.433257	stable
ATG10	-0.157823	2.34312	-3.75452	0.00020156	0.00393369	0.423932	stable
TMEM38B	-0.302744	4.23669	-3.75422	0.000201796	0.00393592	0.422872	stable
PDZD4	0.229501	0.737513	3.75401	0.000201958	0.00393673	0.42214	stable
MACIR	-0.242183	4.56326	-3.75324	0.000202554	0.00394599	0.419463	stable
SEMA7A	0.390139	3.0996	3.75289	0.000202828	0.00394822	0.418238	stable
PLXNA3	0.28927	4.06786	3.75273	0.000202953	0.00394822	0.417679	stable
MIER2	0.165561	3.10976	3.75263	0.000203033	0.00394822	0.417319	stable
WWP1P1	-0.0656239	0.140464	-3.75181	0.000203668	0.00395819	0.414484	stable
CPXM2	0.465522	2.23419	3.75114	0.000204196	0.0039646	0.412133	stable
ZNF276	0.199792	2.81567	3.75108	0.000204242	0.0039646	0.41193	stable
PRSS53	0.0969441	0.36125	3.75083	0.000204437	0.00396603	0.411062	stable
CFTR	-0.523865	5.53337	-3.75059	0.000204627	0.00396734	0.41022	stable
AC004156.1	0.0709432	0.176318	3.75025	0.000204891	0.0039701	0.409047	stable
NAV1	0.295285	2.10907	3.7496	0.000205405	0.0039777	0.40677	stable
CICP14	0.317767	2.41148	3.74908	0.000205815	0.00398326	0.40496	stable
ARSH	-0.167834	0.47721	-3.74717	0.000207333	0.00401024	0.39829	stable
RPSAP45	-0.183883	0.599456	-3.74699	0.000207478	0.00401067	0.397654	stable
AC021739.3	0.13338	0.30454	3.746	0.000208269	0.00402356	0.394201	stable
HOTTIP	-0.480897	2.84063	-3.74563	0.00020856	0.0040247	0.392932	stable
IFITM1	-0.41351	9.21194	-3.74561	0.000208575	0.0040247	0.392866	stable
AC124283.2	0.286325	1.64761	3.74424	0.000209673	0.00404348	0.388099	stable
ANAPC15	-0.21073	3.00383	-3.74166	0.000211766	0.00408142	0.379082	stable
STXBP6	-0.307393	3.22083	-3.74118	0.000212148	0.00408411	0.377444	stable
TMEM59L	0.209655	0.500329	3.74114	0.000212186	0.00408411	0.377285	stable
HMGCR	-0.261062	5.68583	-3.74096	0.000212331	0.00408411	0.376661	stable
ASNSD1	-0.202584	4.52368	-3.74085	0.000212421	0.00408411	0.376278	stable
CROCCP3	0.145188	0.774361	3.74071	0.000212534	0.00408411	0.375797	stable
RAB11FIP5	0.223157	4.08719	3.74019	0.00021296	0.0040899	0.373976	stable
AC021218.1	-0.424717	4.46355	-3.73982	0.000213263	0.00409329	0.372686	stable
EIF4A2P3	-0.116975	0.247091	-3.73965	0.000213399	0.00409349	0.372106	stable
OTX1	0.309323	1.50004	3.73875	0.000214133	0.00410337	0.36899	stable
METRN	0.446194	3.86906	3.73871	0.000214167	0.00410337	0.368847	stable
RPSA	-0.206772	9.53512	-3.73808	0.00021469	0.00410923	0.366631	stable
UBXN1	0.166892	6.84822	3.738	0.000214756	0.00410923	0.366353	stable
RPL24P4	-0.422711	5.01183	-3.73788	0.000214852	0.00410923	0.36595	stable
CBX8	0.193217	3.80009	3.7373	0.000215331	0.00411598	0.363926	stable
NOTCH4	0.236708	2.2565	3.73623	0.00021621	0.0041288	0.360227	stable
CTSZ	0.235448	8.67303	3.73611	0.000216317	0.0041288	0.359781	stable
CCDC137	0.204249	5.52057	3.73603	0.000216383	0.0041288	0.359503	stable
AC006449.5	0.180432	0.828366	3.73514	0.000217122	0.00414048	0.356407	stable
IGLL5	-0.419011	1.45464	-3.73435	0.000217779	0.00414881	0.353667	stable
MICE	0.23702	0.955685	3.73423	0.000217875	0.00414881	0.353265	stable
TPT1P6	-0.358649	1.5218	-3.73415	0.000217942	0.00414881	0.352986	stable
GSPT1	-0.18704	6.31487	-3.73332	0.000218636	0.00415959	0.3501	stable
PPP6R1	0.216229	5.76128	3.73146	0.000220199	0.00418607	0.343635	stable
CRTC1	0.190912	3.21447	3.73131	0.000220324	0.00418607	0.343122	stable
GPR143	-0.609461	2.98011	-3.7312	0.000220414	0.00418607	0.342749	down
CEPT1	-0.205741	3.35512	-3.72984	0.000221564	0.00420545	0.338027	stable
AC011495.1	-0.485648	2.81252	-3.72877	0.000222471	0.00422021	0.334318	stable
HNRNPA1L2	0.264727	3.21865	3.7286	0.000222618	0.00422053	0.333721	stable
BLOC1S1	-0.3835	4.35001	-3.72796	0.000223169	0.00422712	0.331479	stable
TTC12	-0.190799	3.25655	-3.72789	0.000223226	0.00422712	0.331247	stable
IGHV4-80	-0.486617	3.3551	-3.72711	0.000223888	0.0042372	0.328557	stable
TEFM	-0.19502	3.04653	-3.72668	0.000224263	0.00424012	0.32704	stable
IBSP	0.448113	1.20965	3.72663	0.000224304	0.00424012	0.326875	stable
AC104335.1	0.405475	1.28881	3.72637	0.000224528	0.00424189	0.32597	stable
LAMB3	0.313187	6.89978	3.72589	0.000224942	0.00424298	0.324298	stable
UBTD1	0.289924	4.07961	3.72588	0.000224948	0.00424298	0.324273	stable
MAD2L1	-0.288943	4.89319	-3.72584	0.000224977	0.00424298	0.324157	stable
SNHG26	0.212754	0.741526	3.72418	0.000226408	0.00426743	0.318403	stable
MSTO1	0.161272	2.81717	3.72404	0.000226536	0.00426743	0.31789	stable
BX322234.1	0.121535	0.504011	3.72332	0.00022716	0.00427404	0.315392	stable
AC098859.1	-0.200252	0.558674	-3.7233	0.000227176	0.00427404	0.31533	stable
WDR61	-0.181937	4.33256	-3.72318	0.000227281	0.00427404	0.31491	stable
AC104297.1	-0.27994	0.832412	-3.72035	0.000229745	0.00431788	0.305127	stable
AC013486.1	0.13594	0.497437	3.72012	0.000229951	0.00431925	0.304315	stable
CPT1C	0.216128	1.04676	3.7195	0.000230489	0.00432686	0.302192	stable
NFATC1	0.309852	1.53827	3.71902	0.000230917	0.00433239	0.30051	stable
TMEM71	-0.379171	1.50014	-3.7187	0.000231199	0.00433377	0.299402	stable
AC025580.1	-0.561105	3.73501	-3.71863	0.000231257	0.00433377	0.299176	stable
ADAMTS16	0.272992	0.725203	3.71821	0.000231626	0.00433819	0.297727	stable
EIF3L	-0.218096	6.83271	-3.71786	0.000231938	0.00434152	0.29651	stable
RPS4XP3	-0.534678	1.96372	-3.71733	0.000232407	0.00434744	0.294674	stable
TSPEAR-AS2	0.290884	0.781377	3.71716	0.000232558	0.00434744	0.294087	stable
SPRY4-AS1	0.112121	0.518799	3.71705	0.000232655	0.00434744	0.293708	stable
CDK9	0.150007	5.79022	3.71681	0.000232874	0.00434903	0.292855	stable
AL844908.2	0.203568	0.48805	3.71577	0.000233799	0.00436379	0.289259	stable
AC253536.3	0.2414	0.744132	3.71549	0.000234043	0.00436585	0.288312	stable
AC144530.1	0.365991	3.19049	3.71465	0.0002348	0.00437746	0.285382	stable
FITM2	-0.337484	4.60567	-3.71442	0.000235001	0.00437834	0.284606	stable
ST6GALNAC4P1	0.221165	0.975129	3.71415	0.000235243	0.00437834	0.28367	stable
PHF5CP	-0.192405	0.382038	-3.71414	0.000235251	0.00437834	0.283641	stable
AL031729.1	-0.514647	3.1932	-3.71379	0.000235568	0.00438172	0.28242	stable
CAPN10	0.188576	3.52365	3.71341	0.000235904	0.00438547	0.281127	stable
NKIRAS2	0.150052	4.84015	3.71232	0.00023689	0.0043976	0.277343	stable
AC092865.1	-0.196598	0.540057	-3.71216	0.000237037	0.0043976	0.276781	stable
AKAP12	0.518654	2.79156	3.71211	0.00023708	0.0043976	0.276618	stable
A4GALT	0.387994	3.06659	3.71209	0.000237098	0.0043976	0.276549	stable
BCL2L1	0.235774	6.73939	3.71148	0.000237646	0.00440344	0.274455	stable
RTKN	0.16585	5.70746	3.71144	0.000237683	0.00440344	0.274311	stable
KDM6B	0.248067	4.50973	3.71126	0.000237848	0.00440399	0.273681	stable
AC093677.1	-0.124514	0.203964	-3.7107	0.000238358	0.00441091	0.271739	stable
CEACAM6	-0.565646	9.92662	-3.71015	0.000238856	0.00441761	0.269847	stable
SOS1-IT1	0.205785	1.49471	3.70995	0.000239034	0.00441839	0.269172	stable
IGHV7-56	-0.42789	0.894877	-3.70979	0.000239182	0.00441861	0.268611	stable
LACTB2	-0.34187	5.15825	-3.70855	0.000240316	0.00443589	0.264318	stable
ANAPC5	-0.136799	5.37141	-3.70847	0.00024039	0.00443589	0.26404	stable
MAGT1	-0.237438	6.1936	-3.70823	0.00024061	0.00443744	0.26321	stable
RAB5IF	-0.784519	3.93342	-3.70787	0.000240936	0.00444092	0.261984	down
AC012085.1	0.223556	0.612854	3.70748	0.000241301	0.00444513	0.260611	stable
HNRNPA1P10	0.324722	1.37054	3.70712	0.000241628	0.00444863	0.259383	stable
WSB2	-0.173907	5.94213	-3.7066	0.000242108	0.00445332	0.257581	stable
MIER1	-0.271534	4.00005	-3.70654	0.000242156	0.00445332	0.257401	stable
AL662795.2	0.271506	2.80854	3.70616	0.000242512	0.00445735	0.256068	stable
AP001062.1	0.155861	0.91195	3.70589	0.000242764	0.00445761	0.255126	stable
GBF1	0.189471	3.82365	3.70585	0.000242801	0.00445761	0.254989	stable
ALDH3B1	0.285882	4.17058	3.70531	0.000243292	0.00446411	0.253156	stable
SLC19A3	-0.452381	1.95654	-3.70494	0.000243635	0.00446689	0.251881	stable
NBPF12	0.191793	1.53324	3.70485	0.000243718	0.00446689	0.251569	stable
FTSJ3	0.200734	5.23807	3.70435	0.000244185	0.00447292	0.249834	stable
SRF	0.202063	5.8152	3.70399	0.000244525	0.00447662	0.248573	stable
MYOM1	0.225779	0.82623	3.70377	0.000244723	0.00447773	0.247838	stable
SPACA6	0.204033	1.07638	3.70327	0.000245194	0.00448382	0.246096	stable
LINC00659	0.451653	2.07882	3.70255	0.000245862	0.0044935	0.24363	stable
GP9	-0.183559	0.344759	-3.70222	0.000246171	0.00449663	0.24249	stable
Z97353.1	-0.616989	2.23845	-3.70192	0.000246452	0.00449923	0.241455	down
COL5A3	0.371427	3.12142	3.70031	0.00024797	0.00452441	0.235887	stable
TNKS1BP1	0.243088	5.83679	3.6999	0.000248348	0.0045278	0.234507	stable
LINC01116	0.358233	1.7728	3.69981	0.000248434	0.0045278	0.23419	stable
CYB5R3	0.20279	6.64825	3.69909	0.000249118	0.00453771	0.2317	stable
SLC6A17	0.103841	0.194207	3.6986	0.000249583	0.00454364	0.230007	stable
GDI2	-0.189099	8.17412	-3.698	0.000250153	0.00454749	0.22794	stable
SSC5D	0.466901	2.18415	3.69787	0.000250274	0.00454749	0.2275	stable
AC005154.4	0.188501	0.565443	3.6978	0.000250336	0.00454749	0.227275	stable
NIPAL2	-0.265261	4.60532	-3.69779	0.000250354	0.00454749	0.22721	stable
HPD	0.114421	0.434994	3.69712	0.000250992	0.00455654	0.224901	stable
PSMA6	-0.360082	2.31253	-3.69693	0.000251173	0.00455727	0.22425	stable
U52111.1	0.170573	0.525541	3.69605	0.000252011	0.00456993	0.221231	stable
PLD2	0.222438	4.09183	3.69551	0.000252529	0.00457677	0.219369	stable
FLT4	0.260741	1.73952	3.69483	0.000253177	0.00458596	0.217045	stable
UBA52P5	-0.457309	1.86839	-3.69454	0.000253458	0.00458849	0.216039	stable
PLCH2	0.312973	1.19245	3.69431	0.000253679	0.00458985	0.215247	stable
TMEM189	0.182703	4.25486	3.69417	0.000253815	0.00458985	0.214761	stable
IGKV3D-20	-0.77853	3.56507	-3.69395	0.000254024	0.00459107	0.214017	down
DUX4L50	0.288532	1.29634	3.69296	0.000254981	0.00460424	0.210607	stable
AL627309.6	0.493713	1.94344	3.6929	0.000255036	0.00460424	0.210412	stable
SETMAR	-0.219904	3.57903	-3.69274	0.000255197	0.00460459	0.20984	stable
CCDC124	0.216743	6.96985	3.69244	0.000255483	0.0046072	0.208824	stable
CNTNAP1	0.327983	1.99117	3.69131	0.000256586	0.00462452	0.204919	stable
TUBB8P1	0.14454	0.426884	3.69024	0.000257621	0.00464061	0.201269	stable
AC008537.2	0.242867	1.0307	3.69	0.000257864	0.00464241	0.200415	stable
HSBP1	-0.182671	5.4881	-3.68978	0.000258075	0.00464364	0.199673	stable
IGHJ1	-0.919424	3.29248	-3.68879	0.000259042	0.00465847	0.196282	down
AC006262.1	0.0996367	0.157127	3.6883	0.000259531	0.00466424	0.194573	stable
IGHV4-39	-0.985612	6.28937	-3.68804	0.000259782	0.00466424	0.193698	down
AL109741.2	-0.525607	1.82864	-3.68785	0.00025997	0.00466424	0.193043	stable
MAP6	0.187337	0.661819	3.68766	0.000260153	0.00466424	0.192403	stable
AC083967.1	0.154436	0.251151	3.68761	0.000260204	0.00466424	0.192227	stable
GAS2L3	-0.274787	2.97257	-3.68759	0.000260225	0.00466424	0.192155	stable
AC108727.1	0.170538	0.500443	3.68722	0.000260592	0.0046645	0.190877	stable
GPC1	0.376069	4.26456	3.68715	0.000260664	0.0046645	0.190625	stable
SUB1	-0.263344	5.6496	-3.68709	0.000260721	0.0046645	0.190427	stable
IFITM10	0.103702	0.275596	3.687	0.000260813	0.0046645	0.190109	stable
IGHV1-14	-0.440683	1.07951	-3.68654	0.000261266	0.00466929	0.188534	stable
IGHV1-17	-0.375423	0.744658	-3.68643	0.000261368	0.00466929	0.188182	stable
FHDC1	-0.329558	3.80827	-3.68432	0.000263469	0.00470425	0.180923	stable
AC008105.1	0.127067	0.468695	3.68406	0.000263724	0.00470622	0.180047	stable
ZNF630	-0.184242	1.60505	-3.68373	0.00026406	0.00470963	0.178892	stable
CDH23	0.102601	0.340991	3.68333	0.000264458	0.00471414	0.177528	stable
YTHDF2P1	0.350776	1.13528	3.68314	0.000264645	0.00471488	0.176888	stable
NDUFA9	-0.238593	3.18892	-3.68263	0.000265163	0.00471999	0.175116	stable
PRSS27	0.118155	0.378603	3.68257	0.000265222	0.00471999	0.174915	stable
HRH4	-0.0718949	0.135902	-3.68221	0.00026558	0.00472178	0.173691	stable
IGLV10-54	-0.837181	3.07398	-3.68217	0.000265617	0.00472178	0.173564	down
AP001610.2	0.12003	0.252199	3.68191	0.000265882	0.00472178	0.172662	stable
COPG1	0.155483	7.48546	3.68189	0.000265903	0.00472178	0.17259	stable
ANXA13	-0.544372	3.98985	-3.6808	0.000267	0.00473818	0.16886	stable
AL118506.1	0.229789	2.72162	3.68068	0.000267118	0.00473818	0.168457	stable
MIR6769A	0.290452	0.537876	3.67895	0.000268872	0.00476641	0.162526	stable
THOC7	-0.223217	6.70009	-3.67865	0.000269184	0.00476641	0.161477	stable
NDUFB8	-0.410492	3.58205	-3.67849	0.000269348	0.00476641	0.160926	stable
OTULINL	-0.347079	4.96854	-3.67848	0.000269351	0.00476641	0.160914	stable
HHLA2	-0.522545	4.28874	-3.67839	0.000269443	0.00476641	0.160606	stable
AC018653.3	0.291124	1.7053	3.67821	0.000269632	0.00476716	0.159971	stable
RRP12	0.19881	4.6189	3.67789	0.000269952	0.00477023	0.158895	stable
AC011352.3	0.192367	0.321554	3.67766	0.000270194	0.00477191	0.158083	stable
CEP170	0.278295	1.80379	3.67587	0.000272024	0.00479978	0.151966	stable
C2CD4A	-0.547408	4.15862	-3.67583	0.000272067	0.00479978	0.151821	stable
AC113935.1	0.992135	4.44369	3.67564	0.000272267	0.00480069	0.151159	up
INTS12	-0.157206	3.35662	-3.67523	0.000272686	0.00480548	0.149764	stable
BCYRN1	0.557073	1.6478	3.67414	0.000273806	0.00482261	0.14605	stable
INF2	0.223201	5.68797	3.67389	0.000274071	0.00482465	0.145175	stable
BTN2A3P	0.196443	1.84765	3.6736	0.000274368	0.00482727	0.144194	stable
BAHD1	0.179265	4.23613	3.67266	0.00027534	0.00484128	0.140989	stable
KLHL38	0.125462	0.338322	3.6724	0.00027561	0.00484128	0.1401	stable
UQCRC2	-0.171234	7.63008	-3.6724	0.000275611	0.00484128	0.140098	stable
ZCCHC10	-0.2389	4.46884	-3.67191	0.000276124	0.00484767	0.138412	stable
ABCF1	0.175579	6.20933	3.67071	0.000277384	0.00486456	0.134288	stable
SLC16A8	0.22611	0.710712	3.6707	0.000277385	0.00486456	0.134284	stable
SLC43A3	0.433829	2.75813	3.6705	0.000277602	0.00486575	0.133574	stable
GGA1	0.169317	4.46005	3.67035	0.000277758	0.00486585	0.133068	stable
GABARAP	-0.212431	0.867359	-3.66939	0.000278768	0.00487966	0.129779	stable
IGLV1-50	-0.44115	1.23423	-3.66931	0.000278846	0.00487966	0.129524	stable
FHOD1	0.182766	4.20195	3.66914	0.000279027	0.0048802	0.128936	stable
TSSK5P	0.333638	1.76775	3.66839	0.000279822	0.00489146	0.126361	stable
GPR173	0.204324	0.934941	3.66788	0.000280355	0.00489815	0.124635	stable
IGHV3-64	-0.666788	2.28453	-3.66704	0.000281246	0.00491108	0.121762	down
LYRM7	-0.236865	3.39381	-3.66683	0.000281466	0.00491229	0.121052	stable
TMEM168	-0.233436	4.39309	-3.66654	0.000281779	0.00491259	0.120045	stable
ZNF160	0.229629	3.03555	3.66653	0.000281786	0.00491259	0.120024	stable
PAFAH2	-0.212435	4.65213	-3.66638	0.000281948	0.00491278	0.119504	stable
SSH3	0.200104	5.65175	3.66624	0.000282101	0.00491281	0.119013	stable
PLXNA1	0.243623	4.67068	3.66607	0.000282275	0.00491322	0.118451	stable
GRIN2C	0.205023	0.452787	3.66546	0.000282928	0.0049197	0.116358	stable
AC074085.2	-0.807476	2.63851	-3.66544	0.00028295	0.0049197	0.116289	down
TMEM91	0.194357	1.54603	3.66444	0.000284017	0.00493562	0.112878	stable
AC067817.2	0.241955	0.745908	3.66395	0.000284543	0.00493949	0.111203	stable
ARHGAP28	-0.12694	0.503528	-3.66395	0.000284544	0.00493949	0.1112	stable
RPL35P5	-0.428706	3.17646	-3.66304	0.000285524	0.00495386	0.108086	stable
DMPK	0.266224	3.40198	3.66269	0.000285897	0.00495768	0.106905	stable
AC079922.1	0.615905	2.44717	3.66247	0.000286128	0.00495905	0.106172	up
SDHAF3	-0.314632	5.50689	-3.66162	0.000287054	0.00497245	0.103244	stable
NBPF10	0.0582753	0.278203	3.66122	0.000287484	0.00497723	0.101891	stable
DCTN3	-0.184906	5.23676	-3.66056	0.000288204	0.00498554	0.0996244	stable
CYP19A1	0.0762451	0.210094	3.66049	0.00028827	0.00498554	0.0994159	stable
CILP	0.472646	1.1964	3.6576	0.000291433	0.00503757	0.089533	stable
CADPS	-0.433866	2.19959	-3.6566	0.000292528	0.0050538	0.0861383	stable
SMIM26	-0.30133	5.34146	-3.65576	0.000293459	0.00506719	0.0832603	stable
TESK1	0.177591	5.26963	3.65475	0.000294568	0.00508365	0.079844	stable
AC074141.1	0.217096	0.740386	3.65442	0.000294939	0.00508735	0.0787038	stable
B4GALNT2	-0.515205	1.19896	-3.65421	0.000295172	0.00508867	0.0779886	stable
RMI1	-0.26569	4.02959	-3.65403	0.00029537	0.00508938	0.0773818	stable
AL359317.1	0.108614	0.277765	3.65364	0.000295807	0.0050942	0.076045	stable
UBA1	0.196468	7.83582	3.65237	0.000297223	0.00511332	0.07172	stable
WRNIP1	0.142109	5.92583	3.65225	0.000297356	0.00511332	0.071315	stable
AC015802.7	-0.390188	1.98684	-3.65216	0.000297448	0.00511332	0.071035	stable
HHIPL1	0.230969	1.06594	3.65208	0.000297546	0.00511332	0.0707373	stable
ARHGAP1	0.185238	6.1371	3.6513	0.000298412	0.0051255	0.0681048	stable
LOXL1-AS1	0.286703	1.28438	3.6507	0.000299088	0.00513308	0.0660554	stable
AC019080.3	0.10637	0.20522	3.65063	0.000299169	0.00513308	0.0658096	stable
SF3A2	0.193784	6.63652	3.65011	0.000299756	0.00514044	0.0640344	stable
STAC3	0.226054	2.30173	3.64951	0.000300428	0.00514924	0.0620091	stable
IGLV4-3	-0.354695	0.760405	-3.6483	0.000301801	0.00516811	0.0578811	stable
AC241585.1	0.574772	2.80145	3.64823	0.000301874	0.00516811	0.0576626	stable
PPP1R14BP3	0.376138	5.75139	3.64812	0.000302006	0.00516811	0.0572664	stable
PRKACA	0.152952	4.6999	3.64767	0.000302509	0.005174	0.0557593	stable
PTPRU	0.519206	2.66987	3.64726	0.000302985	0.00517941	0.0543362	stable
PDSS1	-0.191675	5.14873	-3.64704	0.000303227	0.00518083	0.053612	stable
ZNF205	0.21699	4.20876	3.64676	0.000303545	0.00518355	0.0526627	stable
IGHV3OR16-8	-0.458261	1.35006	-3.64643	0.000303922	0.00518725	0.0515397	stable
FAM72D	0.192935	0.91754	3.64617	0.000304228	0.00518974	0.0506301	stable
REPS2	-0.284997	3.19242	-3.64564	0.000304828	0.00519726	0.0488447	stable
AC079313.1	0.126827	0.236199	3.64538	0.000305121	0.00519952	0.0479768	stable
DEFA5	-1.2617	4.39345	-3.64461	0.000306003	0.00521183	0.0453622	down
LINC01145	0.173258	0.922043	3.64431	0.000306348	0.00521426	0.0443428	stable
NFIC	0.289758	4.37794	3.64404	0.000306666	0.00521426	0.0434041	stable
SLC25A26	-0.153766	3.82291	-3.64401	0.000306703	0.00521426	0.0432928	stable
AC009318.4	0.252284	0.667275	3.64393	0.000306787	0.00521426	0.0430456	stable
RNF103-CHMP3	0.0817045	0.248653	3.64361	0.000307153	0.0052157	0.0419658	stable
SCART1	0.153125	0.640267	3.64351	0.000307278	0.0052157	0.0415997	stable
TICAM1	0.212817	5.48929	3.64336	0.000307448	0.0052157	0.0410988	stable
EPS15L1	0.129116	3.86669	3.6433	0.000307513	0.0052157	0.040905	stable
ABCA3	0.487581	2.03168	3.64304	0.000307819	0.00521815	0.0400071	stable
GON4L	0.223379	3.14086	3.64267	0.00030824	0.00522014	0.0387689	stable
TRIM26	0.161213	5.93684	3.64261	0.000308314	0.00522014	0.0385527	stable
FAM92A	-0.32539	2.98429	-3.64252	0.000308417	0.00522014	0.0382475	stable
AC004224.1	-0.291754	0.686198	-3.64143	0.000309676	0.0052387	0.0345628	stable
NTN5	0.110822	0.318883	3.64053	0.000310732	0.00525384	0.031481	stable
CYSRT1	0.297289	1.91635	3.63979	0.000311593	0.00526566	0.0289758	stable
PPP6C	-0.167965	5.69761	-3.6388	0.000312754	0.00528253	0.0256098	stable
C1orf35	0.165692	4.05176	3.63796	0.000313737	0.00529639	0.0227687	stable
FLII	0.229238	6.22679	3.63752	0.000314247	0.00530225	0.021298	stable
AC011753.3	0.243568	0.795481	3.63618	0.000315834	0.00532625	0.016741	stable
SERPINA7	-0.353606	0.678364	-3.636	0.000316046	0.00532708	0.0161314	stable
TENT5C	-0.404706	3.59371	-3.6344	0.000317944	0.00535612	0.0107142	stable
TFB2M	-0.235555	5.5435	-3.63427	0.000318099	0.00535612	0.0102725	stable
AC092428.1	0.0703228	0.208623	3.63346	0.00031907	0.00536614	0.00751307	stable
AL139396.1	0.483067	1.47738	3.63343	0.000319098	0.00536614	0.00743403	stable
THBS4	0.526488	1.42256	3.63332	0.000319234	0.00536614	0.00704861	stable
AF124730.2	0.243716	0.502046	3.63322	0.000319354	0.00536614	0.00670854	stable
BTF3P10	-0.272086	0.856095	-3.63308	0.000319521	0.00536617	0.00623578	stable
AC131212.3	0.224995	1.27383	3.63276	0.000319902	0.0053698	0.00515749	stable
AC004951.2	0.206286	1.32752	3.63204	0.000320769	0.00538157	0.00270845	stable
INTS10	-0.238194	4.96571	-3.63189	0.000320948	0.00538171	0.00220382	stable
IGHV3-76	-0.300085	0.589099	-3.63169	0.000321193	0.00538171	0.00151245	stable
AGPAT5	-0.270109	4.83577	-3.63162	0.000321274	0.00538171	0.00128552	stable
CTF1	0.359589	1.69588	3.63091	0.000322128	0.00539126	-0.00111827	stable
LOXL3	0.210178	2.13118	3.63087	0.000322176	0.00539126	-0.0012514	stable
HCCS	-0.182612	5.74944	-3.63029	0.000322871	0.00540012	-0.00320292	stable
AC018638.4	0.342257	3.7212	3.63003	0.000323192	0.0054027	-0.00410046	stable
FOXF2	-0.339451	2.71767	-3.6292	0.000324193	0.00541665	-0.00689909	stable
KLHL30	0.1818	0.513135	3.62896	0.000324489	0.00541872	-0.00772626	stable
B3GAT3	0.193317	5.54509	3.62882	0.00032465	0.00541872	-0.00817335	stable
PPIL1	-0.215668	6.35913	-3.62747	0.000326292	0.00544333	-0.0127387	stable
STARD5	-0.154523	1.33589	-3.6265	0.000327482	0.00546039	-0.0160335	stable
CD3D	-0.435637	4.16041	-3.626	0.000328091	0.00546678	-0.0177144	stable
LINC02172	-0.0939428	0.119978	-3.62579	0.000328355	0.00546678	-0.018442	stable
AC008734.1	0.138874	0.341078	3.62565	0.000328519	0.00546678	-0.0188922	stable
KEL	0.106669	0.298423	3.6256	0.000328583	0.00546678	-0.0190682	stable
YKT6	0.160894	5.7102	3.6255	0.000328707	0.00546678	-0.0194094	stable
AC107982.3	0.144136	0.576829	3.62496	0.000329376	0.00547309	-0.0212505	stable
RPL24P7	-0.291696	0.73277	-3.6248	0.000329565	0.00547309	-0.0217705	stable
SPOCK1	0.540586	2.53429	3.62478	0.000329591	0.00547309	-0.0218401	stable
ZKSCAN2	0.167203	1.60934	3.62422	0.000330287	0.00547988	-0.02375	stable
CA2	-0.644657	5.52989	-3.62418	0.000330337	0.00547988	-0.0238855	down
SPDYE19P	0.099879	0.207611	3.62381	0.00033079	0.00548271	-0.0251268	stable
ADAM8	0.416098	3.44776	3.62377	0.000330844	0.00548271	-0.0252741	stable
XXYLT1	0.176687	3.48781	3.62352	0.000331154	0.00548504	-0.0261199	stable
C1orf112	-0.19068	2.66355	-3.62249	0.000332425	0.00550329	-0.0295857	stable
COASY	0.160363	6.38933	3.6223	0.000332659	0.00550436	-0.0302222	stable
SLIT2	0.320039	1.09479	3.62178	0.000333307	0.00550994	-0.0319823	stable
TNRC18	0.260181	5.7961	3.62171	0.000333396	0.00550994	-0.0322248	stable
CA7	-0.355993	1.27772	-3.62147	0.000333697	0.00550994	-0.0330401	stable
RAB27A	-0.268104	3.79903	-3.62127	0.000333948	0.00550994	-0.033721	stable
AC093155.2	-0.0810659	0.151915	-3.62126	0.000333959	0.00550994	-0.0337502	stable
CCDC192	-0.186878	1.01799	-3.62121	0.000334013	0.00550994	-0.0338963	stable
CNTROB	0.201133	4.07067	3.62094	0.000334357	0.00551282	-0.0348278	stable
HTR4	-0.153344	0.333396	-3.6201	0.000335406	0.00552731	-0.0376619	stable
ABHD4	0.241033	4.28701	3.61923	0.000336489	0.00554236	-0.0405795	stable
PHC1P1	0.105736	0.428796	3.61871	0.000337146	0.00554936	-0.0423434	stable
ANKLE1	0.226135	0.62349	3.61845	0.000337479	0.00554936	-0.0432354	stable
GOLGA2P7	0.106688	0.408768	3.61839	0.000337546	0.00554936	-0.0434149	stable
LINC00924	0.1072	0.230063	3.61827	0.000337704	0.00554936	-0.0438399	stable
AC022968.1	-0.296127	1.22171	-3.61822	0.000337768	0.00554936	-0.0440099	stable
LRP11	0.106196	0.910807	3.61735	0.000338863	0.00556455	-0.0469386	stable
C2orf81	0.122151	0.65516	3.61633	0.000340149	0.00558086	-0.0503635	stable
ANKRA2	-0.185151	4.1648	-3.61629	0.0003402	0.00558086	-0.0505004	stable
CAVIN4	0.0948703	0.39358	3.61598	0.000340601	0.00558461	-0.0515641	stable
SNX33	0.185996	4.14439	3.61583	0.00034079	0.00558491	-0.0520677	stable
ATP5PBP6	-0.14314	0.244404	-3.61542	0.000341311	0.00559062	-0.0534483	stable
DIP2C	0.291262	2.65926	3.61472	0.000342195	0.00560064	-0.0557889	stable
ETFDH	-0.211207	3.72374	-3.61467	0.000342267	0.00560064	-0.0559783	stable
NOX4	0.271691	1.06701	3.61428	0.000342758	0.00560585	-0.0572744	stable
AL731533.2	0.171356	0.620308	3.61322	0.00034412	0.00562531	-0.0608628	stable
RNFT1	-0.272112	3.2297	-3.6121	0.000345558	0.00564597	-0.0646329	stable
ARL6IP1P2	-0.155978	0.329401	-3.61193	0.00034578	0.00564675	-0.0652128	stable
SCNN1D	0.205297	1.01141	3.61107	0.000346891	0.00566206	-0.0681155	stable
ADAMTSL4	0.293816	1.80631	3.61063	0.000347458	0.00566846	-0.0695905	stable
ARHGEF18	0.184685	4.50332	3.60933	0.000349137	0.00569299	-0.07395	stable
FAHD2CP	0.170658	1.61669	3.60866	0.000350011	0.00570397	-0.0762128	stable
NSA2P1	-0.0780325	0.14373	-3.60855	0.000350161	0.00570397	-0.0765983	stable
AL139022.1	0.0759259	0.233	3.60789	0.000351018	0.00571507	-0.0788086	stable
MAGEF1	0.195379	6.14747	3.60646	0.000352893	0.00574143	-0.0836263	stable
LINC00174	0.20768	1.50613	3.60638	0.00035299	0.00574143	-0.0838752	stable
[truncated: 30,515 more rows]
